# Supplementary material for: Early anteroposterior regionalisation of human neural crest is shaped by a pro-mesodermal factor
Source: eLife. 2022 Sep 26;11:e74263. doi: 10.7554/eLife.74263 (PMC9536837; doi:10.7554/eLife.74263)
Supplement: Supplementary file 7. — Gene Ontology Biological Processes enrichment analysis, list of HOX genes as well as other genes (padj<0.05 log2FC>|1|) affected by TBXT depletion and are associated with changes in chromatin accessibility are also included. [file elife-74263-supp7.xlsx]

## Sheet: DESeq2_results.txt
name	Chr	Start	End	strand	baseMean	log2FoldChange	lfcSE	stat	pvalue	padj	regulation
Peak_1	chr1	10056	10317	0	353.454	0.06415	0.181539	0.353367	0.723813	0.937569	No-change
Peak_10	chr1	921009	921455	0	98.4383	0.074044	0.220266	0.336157	0.736752	0.941786	No-change
Peak_100	chr1	1694352	1694636	0	14.3073	0.85358	0.477968	1.78585	0.0741235	0.387113	No-change
Peak_1000	chr1	15760713	15761182	0	81.3072	-0.304197	0.235372	-1.29241	0.196214	0.619666	No-change
Peak_10000	chr10	22436729	22437717	0	110.996	0.0196305	0.20358	0.0964263	0.923182	0.984371	No-change
Peak_10001	chr10	22455525	22455805	0	11.2058	-1.67053	0.562392	-2.9704	0.00297412	0.0464374	Accessibility loss
Peak_10002	chr10	22456627	22456957	0	11.861	0.402916	0.51024	0.78966	0.429726	0.820747	No-change
Peak_10003	chr10	22462886	22463274	0	19.3402	-2.08654	0.455364	-4.58212	4.60277e-06	0.000293927	Accessibility loss
Peak_10004	chr10	22469011	22469249	0	9.37926	-0.190628	0.56753	-0.33589	0.736954	0.941938	No-change
Peak_10005	chr10	22475918	22476421	0	34.3265	0.147144	0.367026	0.400907	0.688488	0.928403	No-change
Peak_10006	chr10	22477114	22477972	0	93.4508	0.278698	0.230701	1.20805	0.227028	0.658284	No-change
Peak_10007	chr10	22513528	22514282	0	148.146	0.0315261	0.186866	0.16871	0.866025	0.97277	No-change
Peak_10008	chr10	22550847	22551001	0	8.25215	-0.806448	0.610086	-1.32186	0.186215	0.60671	No-change
Peak_10009	chr10	22554598	22555074	0	24.857	0.622133	0.365501	1.70214	0.0887297	0.426442	No-change
Peak_1001	chr1	15791959	15792412	0	81.6835	-0.0960342	0.219247	-0.438018	0.661373	0.919976	No-change
Peak_10010	chr10	22604739	22605366	0	63.1325	-1.05421	0.252134	-4.18115	2.90034e-05	0.0013122	Accessibility loss
Peak_10011	chr10	22690816	22691364	0	17.049	1.7044	0.462204	3.68756	0.000226419	0.00658922	Accessibility gain
Peak_10012	chr10	22714005	22714977	0	64.8066	0.00239372	0.240731	0.00994355	0.992066	0.99851	No-change
Peak_10013	chr10	22810701	22811067	0	16.4629	-0.305102	0.42819	-0.71254	0.476131	0.846348	No-change
Peak_10014	chr10	22873971	22874562	0	23.5501	-0.082873	0.368924	-0.224635	0.822264	0.962777	No-change
Peak_10015	chr10	22880980	22881207	0	12.274	0.0657583	0.499657	0.131607	0.895295	0.978827	No-change
Peak_10016	chr10	22894434	22895217	0	26.4998	-0.0337951	0.346288	-0.0975923	0.922256	0.984137	No-change
Peak_10017	chr10	22927711	22928287	0	45.7487	0.0953752	0.275849	0.345751	0.72953	0.939153	No-change
Peak_10018	chr10	23002012	23002264	0	14.2339	0.253545	0.475149	0.533611	0.593611	0.89703	No-change
Peak_10019	chr10	23006939	23007235	0	9.63851	-2.17256	0.668713	-3.24886	0.00115868	0.023164	Accessibility loss
Peak_1002	chr1	15794019	15794363	0	34.9591	-1.78604	0.338614	-5.27456	1.33077e-07	1.51599e-05	Accessibility loss
Peak_10020	chr10	23035575	23036019	0	29.3669	-0.0480022	0.344844	-0.1392	0.889292	0.977347	No-change
Peak_10021	chr10	23054949	23055332	0	17.7468	0.066889	0.435651	0.153538	0.877974	0.975102	No-change
Peak_10022	chr10	23068085	23068609	0	43.787	-0.223139	0.287111	-0.777188	0.437048	0.824124	No-change
Peak_10023	chr10	23079787	23080194	0	17.6316	-0.647142	0.437563	-1.47897	0.139149	0.532886	No-change
Peak_10024	chr10	23094961	23096298	0	119.834	0.118563	0.19905	0.595644	0.551413	0.88092	No-change
Peak_10025	chr10	23106416	23106994	0	24.5155	1.02531	0.375742	2.72876	0.00635736	0.080541	Accessibility gain
Peak_10026	chr10	23158124	23158356	0	10.4609	0.725621	0.574644	1.26273	0.206686	0.633791	No-change
Peak_10027	chr10	23158387	23158670	0	16.2892	-0.24258	0.440093	-0.551201	0.581496	0.893115	No-change
Peak_10028	chr10	23173737	23173912	0	12.4804	0.884803	0.557764	1.58634	0.112662	0.480022	No-change
Peak_10029	chr10	23174605	23174984	0	19.0403	0.883338	0.462213	1.9111	0.0559911	0.330635	No-change
Peak_1003	chr1	15800118	15801155	0	190.825	-0.385558	0.179709	-2.14545	0.0319167	0.236735	No-change
Peak_10030	chr10	23190998	23191194	0	18.6118	0.297921	0.403169	0.738949	0.459938	0.837797	No-change
Peak_10031	chr10	23191259	23191590	0	32.8301	0.600936	0.315071	1.9073	0.0564811	0.332473	No-change
Peak_10032	chr10	23198813	23199601	0	80.6287	0.414413	0.252932	1.63843	0.101331	0.455232	No-change
Peak_10033	chr10	23204871	23205068	0	13.4093	-0.275883	0.477788	-0.577417	0.563658	0.886212	No-change
Peak_10034	chr10	23293237	23293536	0	22.4475	0.318373	0.394024	0.808003	0.419089	0.814758	No-change
Peak_10035	chr10	23343807	23344750	0	113.688	0.125914	0.217732	0.578301	0.563061	0.886007	No-change
Peak_10036	chr10	23438496	23439189	0	74.8147	-0.0445117	0.248856	-0.178865	0.858043	0.970921	No-change
Peak_10037	chr10	23472158	23472543	0	11.9635	-1.11702	0.546261	-2.04484	0.0408707	0.27423	Accessibility loss
Peak_10038	chr10	23671719	23672267	0	58.3954	0.38136	0.256049	1.4894	0.136381	0.528236	No-change
Peak_10039	chr10	23693476	23693792	0	28.5659	0.488931	0.341739	1.43071	0.152512	0.556009	No-change
Peak_1004	chr1	15815427	15815881	0	23.2371	0.761013	0.38502	1.97655	0.0480924	0.30312	No-change
Peak_10040	chr10	23693913	23695194	0	114.853	0.121583	0.487222	0.249544	0.80294	0.957932	No-change
Peak_10041	chr10	23702879	23703370	0	49.3427	-0.0598086	0.272672	-0.219343	0.826383	0.963874	No-change
Peak_10042	chr10	23818594	23818860	0	11.8712	-0.802523	0.521188	-1.53979	0.123611	0.503055	No-change
Peak_10043	chr10	23826495	23826840	0	13.5727	-0.0422152	0.489529	-0.0862364	0.931278	0.985985	No-change
Peak_10044	chr10	24008575	24009120	0	33.6118	-0.6581	0.342361	-1.92224	0.0545757	0.326325	No-change
Peak_10045	chr10	24097746	24098817	0	63.5784	-2.67704	0.299927	-8.92563	4.4317e-19	7.04347e-16	Accessibility loss
Peak_10046	chr10	24118140	24118714	0	73.1165	-1.42724	0.242901	-5.87581	4.20774e-09	8.00436e-07	Accessibility loss
Peak_10047	chr10	24196507	24196890	0	24.4307	-0.437193	0.369622	-1.18281	0.236885	0.67009	No-change
Peak_10048	chr10	24202173	24202803	0	43.0536	-0.0421288	0.285548	-0.147537	0.882708	0.976322	No-change
Peak_10049	chr10	24208572	24209678	0	98.1303	-0.397031	0.213599	-1.85877	0.0630601	0.353825	No-change
Peak_1005	chr1	15834308	15836306	0	332.909	0.0455019	0.159899	0.284566	0.775977	0.951365	No-change
Peak_10050	chr10	24237903	24238340	0	18.3327	-0.51418	0.424254	-1.21196	0.225527	0.656612	No-change
Peak_10051	chr10	24255234	24255684	0	22.6207	-0.0973052	0.386369	-0.251845	0.801161	0.957529	No-change
Peak_10052	chr10	24319458	24319834	0	18.8486	-0.811226	0.410651	-1.97546	0.0482154	0.303662	No-change
Peak_10053	chr10	24351897	24352144	0	8.10951	0.510118	0.607999	0.839012	0.401462	0.803873	No-change
Peak_10054	chr10	24354474	24354712	0	8.11492	-1.02127	0.631721	-1.61665	0.105954	0.465738	No-change
Peak_10055	chr10	24360564	24360821	0	11.6235	0.293759	0.544583	0.53942	0.589597	0.89596	No-change
Peak_10056	chr10	24383456	24383990	0	25.8081	0.455407	0.351579	1.29532	0.19521	0.618216	No-change
Peak_10057	chr10	24415683	24416161	0	45.2338	0.0267589	0.280449	0.0954143	0.923986	0.984468	No-change
Peak_10058	chr10	24451174	24451691	0	20.621	0.35171	0.418831	0.839742	0.401053	0.803557	No-change
Peak_10059	chr10	24470091	24470372	0	9.96375	-0.643738	0.57455	-1.12042	0.262535	0.697327	No-change
Peak_1006	chr1	15847269	15847926	0	116.421	-0.0663793	0.209111	-0.317436	0.750913	0.945124	No-change
Peak_10060	chr10	24483829	24484040	0	12.3434	-0.283871	0.493841	-0.574822	0.565412	0.8871	No-change
Peak_10061	chr10	24503658	24503942	0	14.8786	0.0425234	0.451529	0.0941764	0.924969	0.984583	No-change
Peak_10062	chr10	24519013	24519439	0	19.1159	0.0954431	0.416531	0.229138	0.818762	0.961964	No-change
Peak_10063	chr10	24519646	24520380	0	30.8133	-0.0876832	0.339741	-0.258088	0.796339	0.956135	No-change
Peak_10064	chr10	24552315	24552724	0	44.5869	-0.251564	0.294372	-0.854579	0.392784	0.798806	No-change
Peak_10065	chr10	24570578	24570827	0	9.35821	-0.291139	0.641644	-0.453738	0.650017	0.916711	No-change
Peak_10066	chr10	24579831	24580291	0	27.982	0.555369	0.346917	1.60087	0.109405	0.473565	No-change
Peak_10067	chr10	24617836	24618136	0	20.885	-0.307171	0.398712	-0.770408	0.441058	0.826272	No-change
Peak_10068	chr10	24716298	24716614	0	10.8608	1.15666	0.581234	1.99001	0.0465899	0.297667	Accessibility gain
Peak_10069	chr10	24723177	24723385	0	28.8554	0.176096	0.359603	0.489694	0.62435	0.907845	No-change
Peak_1007	chr1	15849337	15850232	0	175.292	-0.158822	0.196446	-0.808478	0.418815	0.814608	No-change
Peak_10070	chr10	24723954	24725159	0	239.329	-0.0867238	0.17217	-0.50371	0.614465	0.90468	No-change
Peak_10071	chr10	24811949	24812256	0	12.0197	-0.187788	0.506691	-0.370616	0.710923	0.934607	No-change
Peak_10072	chr10	24834761	24835304	0	40.2103	1.07324	0.310292	3.45881	0.00054257	0.0129538	Accessibility gain
Peak_10073	chr10	24951192	24952256	0	129.772	0.438953	0.196866	2.22971	0.0257668	0.207069	No-change
Peak_10074	chr10	24952832	24953312	0	53.2263	0.185439	0.260066	0.713046	0.475817	0.846084	No-change
Peak_10075	chr10	25015928	25017265	0	260.472	0.267098	0.165487	1.61401	0.106524	0.466877	No-change
Peak_10076	chr10	25068138	25069062	0	47.9894	0.182887	0.272252	0.671757	0.501738	0.858862	No-change
Peak_10077	chr10	25080882	25081321	0	38.8278	0.20012	0.293606	0.681592	0.495497	0.855604	No-change
Peak_10078	chr10	25113095	25113968	0	82.6059	0.13546	0.224532	0.6033	0.546309	0.878342	No-change
Peak_10079	chr10	25125149	25125595	0	27.3147	0.341957	0.340486	1.00432	0.315223	0.744976	No-change
Peak_1008	chr1	15876418	15876713	0	14.3827	0.667977	0.503377	1.32699	0.184511	0.604115	No-change
Peak_10080	chr10	25174534	25175234	0	104.808	0.275498	0.247521	1.11303	0.265695	0.700836	No-change
Peak_10081	chr10	25175710	25176173	0	44.2564	0.0845613	0.302773	0.279289	0.780023	0.952146	No-change
Peak_10082	chr10	25176448	25176840	0	33.3516	-0.0975658	0.315014	-0.309719	0.756775	0.94653	No-change
Peak_10083	chr10	25227018	25227355	0	14.1751	0.243279	0.480027	0.506803	0.612293	0.904219	No-change
Peak_10084	chr10	25493044	25493457	0	50.3258	1.24031	0.297823	4.16459	3.11919e-05	0.00139078	Accessibility gain
Peak_10085	chr10	25520753	25521109	0	58.919	-0.0782994	0.244617	-0.32009	0.7489	0.94457	No-change
Peak_10086	chr10	25523027	25523478	0	26.5294	-0.0727518	0.375598	-0.193696	0.846414	0.968671	No-change
Peak_10087	chr10	25619641	25620090	0	13.5736	-0.906282	0.483721	-1.87356	0.0609909	0.346716	No-change
Peak_10088	chr10	25701625	25702036	0	22.243	0.10346	0.382315	0.270615	0.786687	0.953791	No-change
Peak_10089	chr10	25725923	25726292	0	13.8451	0.728549	0.504954	1.4428	0.149076	0.549789	No-change
Peak_1009	chr1	15886156	15886808	0	131.433	0.00730525	0.205265	0.0355894	0.97161	0.994177	No-change
Peak_10090	chr10	25766252	25767106	0	95.4928	0.0754564	0.214239	0.352207	0.724683	0.937816	No-change
Peak_10091	chr10	25818750	25819132	0	25.9089	0.26881	0.376014	0.714892	0.474676	0.845554	No-change
Peak_10092	chr10	25933822	25935252	0	141.279	0.14772	0.199101	0.741935	0.458127	0.836872	No-change
Peak_10093	chr10	26085567	26085883	0	14.9098	0.157094	0.447091	0.35137	0.725311	0.938047	No-change
Peak_10094	chr10	26090863	26091116	0	13.9627	0.516066	0.46713	1.10476	0.269264	0.704148	No-change
Peak_10095	chr10	26175779	26176027	0	13.6433	0.17729	0.47603	0.372434	0.70957	0.934157	No-change
Peak_10096	chr10	26177965	26178145	0	9.76929	0.438959	0.553337	0.793293	0.427607	0.819664	No-change
Peak_10097	chr10	26213970	26214395	0	70.6177	0.647356	0.241617	2.67927	0.00737834	0.0894395	No-change
Peak_10098	chr10	26214636	26214853	0	23.5409	0.795212	0.370817	2.14449	0.031994	0.237042	No-change
Peak_10099	chr10	26215875	26216441	0	65.3831	0.376281	0.261744	1.43759	0.150551	0.552457	No-change
Peak_101	chr1	1724121	1724664	0	169.978	0.046778	0.185673	0.251938	0.801089	0.957515	No-change
Peak_1010	chr1	15900765	15901087	0	10.6585	-0.333723	0.560667	-0.595225	0.551693	0.881042	No-change
Peak_10100	chr10	26242870	26243261	0	15.9706	-0.302378	0.440993	-0.685675	0.492918	0.85449	No-change
Peak_10101	chr10	26254326	26254529	0	9.3496	-0.782178	0.583009	-1.34162	0.179719	0.597656	No-change
Peak_10102	chr10	26269765	26270156	0	27.917	0.257376	0.353004	0.729103	0.465939	0.840804	No-change
Peak_10103	chr10	26311472	26311759	0	15.2465	-0.418951	0.465698	-0.899619	0.368323	0.782878	No-change
Peak_10104	chr10	26314657	26314912	0	10.5832	-0.065358	0.539273	-0.121196	0.903535	0.980626	No-change
Peak_10105	chr10	26335033	26335685	0	36.4444	0.488301	0.303296	1.60998	0.107402	0.469161	No-change
Peak_10106	chr10	26550843	26551253	0	18.7237	-0.418905	0.422725	-0.990963	0.321703	0.750018	No-change
Peak_10107	chr10	26566776	26567279	0	18.0847	0.292743	0.418644	0.699264	0.484387	0.850699	No-change
Peak_10108	chr10	26573763	26574187	0	23.3615	-0.554343	0.383924	-1.44389	0.148771	0.549405	No-change
Peak_10109	chr10	26627414	26627710	0	22.0544	-0.693572	0.378995	-1.83003	0.0672456	0.366662	No-change
Peak_1011	chr1	15949529	15950208	0	91.974	-0.16059	0.215864	-0.743939	0.456913	0.836517	No-change
Peak_10110	chr10	26684793	26685035	0	13.2491	0.399414	0.484283	0.824753	0.409512	0.808663	No-change
Peak_10111	chr10	26697087	26698172	0	83.2999	0.29479	0.25352	1.16279	0.244917	0.678071	No-change
Peak_10112	chr10	26734146	26734538	0	38.4681	1.13882	0.309734	3.67676	0.000236218	0.006822	Accessibility gain
Peak_10113	chr10	26755509	26755913	0	20.6075	1.71994	0.429234	4.00701	6.14933e-05	0.00238845	Accessibility gain
Peak_10114	chr10	26832932	26833267	0	15.1124	0.251406	0.473099	0.531403	0.59514	0.89778	No-change
Peak_10115	chr10	26860160	26861329	0	245.228	0.0141529	0.161725	0.0875124	0.930264	0.985854	No-change
Peak_10116	chr10	26881635	26882329	0	50.1024	-0.0686104	0.274518	-0.24993	0.802641	0.957927	No-change
Peak_10117	chr10	26931245	26931683	0	48.5816	0.0644135	0.285819	0.225364	0.821696	0.962727	No-change
Peak_10118	chr10	26939379	26939909	0	22.6202	0.203646	0.381802	0.533381	0.59377	0.897075	No-change
Peak_10119	chr10	27099892	27100850	0	114.262	0.0346189	0.19405	0.178402	0.858407	0.970946	No-change
Peak_1012	chr1	15950754	15950964	0	22.3499	-0.539989	0.387238	-1.39446	0.163178	0.572834	No-change
Peak_10120	chr10	27154183	27154600	0	72.4425	-0.0203738	0.235748	-0.086422	0.931131	0.985985	No-change
Peak_10121	chr10	27154950	27156234	0	206.499	-0.145176	0.160636	-0.90376	0.366123	0.781225	No-change
Peak_10122	chr10	27240279	27241047	0	137.962	0.147219	0.18881	0.779722	0.435554	0.823415	No-change
Peak_10123	chr10	27241723	27242408	0	152.309	-0.0012534	0.189044	-0.0066302	0.99471	0.99909	No-change
Peak_10124	chr10	27242969	27243426	0	62.944	0.299493	0.259943	1.15215	0.24926	0.682765	No-change
Peak_10125	chr10	27258794	27259611	0	65.618	0.244981	0.254338	0.963211	0.335441	0.759445	No-change
Peak_10126	chr10	27354757	27355145	0	24.2331	0.0494237	0.365988	0.135042	0.892579	0.97824	No-change
Peak_10127	chr10	27360651	27360862	0	13.6798	0.325014	0.470673	0.69053	0.489861	0.853198	No-change
Peak_10128	chr10	27470956	27471222	0	12.9449	-0.982187	0.497926	-1.97256	0.048546	0.305038	No-change
Peak_10129	chr10	27503856	27504817	0	234.219	-0.0329579	0.165406	-0.199254	0.842064	0.967653	No-change
Peak_1013	chr1	15951357	15951799	0	52.987	-0.413985	0.262956	-1.57435	0.115406	0.486051	No-change
Peak_10130	chr10	27624635	27625046	0	19.6459	-0.318172	0.393816	-0.807922	0.419135	0.814798	No-change
Peak_10131	chr10	27625334	27626003	0	54.4344	0.300085	0.268141	1.11913	0.263083	0.698024	No-change
Peak_10132	chr10	27742100	27742384	0	34.8016	-0.508132	0.306511	-1.65779	0.0973589	0.446231	No-change
Peak_10133	chr10	27742749	27742927	0	22.9507	-0.323385	0.387539	-0.834458	0.404023	0.805377	No-change
Peak_10134	chr10	27742959	27743602	0	65.9192	0.363441	0.257372	1.41212	0.157913	0.565058	No-change
Peak_10135	chr10	27783647	27784017	0	23.3214	-0.0264101	0.371667	-0.0710584	0.943351	0.988261	No-change
Peak_10136	chr10	27834485	27834740	0	12.1615	-0.449709	0.507193	-0.886663	0.37526	0.78733	No-change
Peak_10137	chr10	27899168	27900128	0	88.6164	-0.209608	0.217077	-0.965593	0.334248	0.75852	No-change
Peak_10138	chr10	27911447	27912129	0	32.1176	0.158133	0.329031	0.480603	0.630798	0.910431	No-change
Peak_10139	chr10	27998116	27999138	0	115.993	0.0331029	0.194334	0.17034	0.864743	0.972377	No-change
Peak_1014	chr1	15957424	15957894	0	61.4477	-0.0483696	0.251305	-0.192474	0.847371	0.968671	No-change
Peak_10140	chr10	28147733	28148134	0	15.1486	-0.979816	0.472221	-2.07491	0.037995	0.262276	No-change
Peak_10141	chr10	28211922	28212086	0	5.33867	1.4489	0.790788	1.83222	0.066918	0.365949	No-change
Peak_10142	chr10	28294870	28295076	0	9.80655	0.0735115	0.550719	0.133483	0.893812	0.978422	No-change
Peak_10143	chr10	28302475	28303479	0	297.291	-0.0238417	0.153372	-0.155451	0.876466	0.974611	No-change
Peak_10144	chr10	28326742	28327208	0	21.6892	-0.293314	0.391888	-0.748464	0.45418	0.835201	No-change
Peak_10145	chr10	28367051	28367292	0	8.27712	-0.918551	0.617462	-1.48762	0.13685	0.528931	No-change
Peak_10147	chr10	28381888	28382298	0	34.6098	0.0271243	0.310959	0.0872279	0.93049	0.98593	No-change
Peak_10148	chr10	28393930	28394392	0	33.4211	-0.358481	0.310223	-1.15556	0.24786	0.681222	No-change
Peak_10149	chr10	28399195	28399427	0	10.4097	-1.86255	0.610884	-3.04894	0.00229653	0.0385396	Accessibility loss
Peak_1015	chr1	15958779	15959037	0	26.5396	0.101512	0.347954	0.291739	0.770486	0.949602	No-change
Peak_10150	chr10	28402922	28403413	0	14.1819	0.4259	0.460312	0.925242	0.35484	0.773437	No-change
Peak_10151	chr10	28432229	28432460	0	12.849	-0.533349	0.497188	-1.07273	0.283392	0.718185	No-change
Peak_10152	chr10	28444175	28444482	0	11.8433	-1.14643	0.541645	-2.11658	0.0342956	0.246382	Accessibility loss
Peak_10153	chr10	28459431	28460144	0	40.8112	0.293377	0.288869	1.01561	0.309817	0.740064	No-change
Peak_10154	chr10	28532262	28533312	0	160.906	0.0953775	0.204285	0.466885	0.640582	0.913861	No-change
Peak_10155	chr10	28574393	28574637	0	7.9257	-0.351394	0.616709	-0.569788	0.568822	0.888332	No-change
Peak_10156	chr10	28628140	28628489	0	47.7698	0.0432889	0.270541	0.160009	0.872874	0.974139	No-change
Peak_10157	chr10	28663889	28664145	0	26.0338	0.299646	0.35562	0.8426	0.399452	0.802497	No-change
Peak_10158	chr10	28668620	28669138	0	58.5377	-0.00438696	0.254945	-0.0172075	0.986271	0.997241	No-change
Peak_10159	chr10	28676667	28677738	0	152.744	0.15426	0.213629	0.722096	0.470236	0.84316	No-change
Peak_1016	chr1	15961491	15961906	0	77.8777	-0.409823	0.222788	-1.83952	0.0658391	0.362361	No-change
Peak_10160	chr10	28690500	28690775	0	12.608	-0.0403744	0.486159	-0.0830477	0.933814	0.986436	No-change
Peak_10161	chr10	28721557	28721794	0	12.4906	0.448349	0.485838	0.922837	0.356092	0.7743	No-change
Peak_10162	chr10	28721962	28722798	0	56.8885	0.0105847	0.249065	0.0424976	0.966102	0.99295	No-change
Peak_10163	chr10	28858621	28858980	0	21.2922	0.94654	0.39258	2.41107	0.0159056	0.151315	No-change
Peak_10164	chr10	28875594	28876029	0	23.7405	0.785603	0.383021	2.05107	0.04026	0.271892	No-change
Peak_10165	chr10	28939331	28940167	0	229.491	0.121885	0.164483	0.74102	0.458681	0.83725	No-change
Peak_10166	chr10	28951707	28951934	0	13.5058	-1.4088	0.505713	-2.78577	0.00534006	0.0710414	Accessibility loss
Peak_10167	chr10	28975791	28976183	0	9.35427	1.93961	0.629204	3.08264	0.00205173	0.0355693	Accessibility gain
Peak_10168	chr10	29022570	29022991	0	14.0804	1.66095	0.495157	3.3544	0.000795383	0.0173284	Accessibility gain
Peak_10169	chr10	29068333	29068700	0	18.0116	1.21275	0.455983	2.65963	0.0078226	0.0933888	Accessibility gain
Peak_1017	chr1	15962190	15962496	0	36.2746	-0.193206	0.315864	-0.611673	0.540754	0.875849	No-change
Peak_10170	chr10	29142608	29143426	0	35.4871	0.313608	0.307631	1.01943	0.307999	0.738541	No-change
Peak_10171	chr10	29159582	29159843	0	16.4651	-0.275821	0.468414	-0.588841	0.555968	0.883016	No-change
Peak_10172	chr10	29199322	29199698	0	15.1946	-0.445557	0.457009	-0.974941	0.32959	0.756052	No-change
Peak_10173	chr10	29204266	29204538	0	17.3586	-0.238427	0.422403	-0.564455	0.572444	0.889663	No-change
Peak_10174	chr10	29205625	29205863	0	8.43105	0.814313	0.609555	1.33591	0.181577	0.600076	No-change
Peak_10175	chr10	29239944	29240167	0	11.9557	0.0385339	0.507704	0.0758983	0.9395	0.987582	No-change
Peak_10176	chr10	29254558	29255114	0	51.1998	-0.449545	0.264075	-1.70234	0.0886923	0.426345	No-change
Peak_10177	chr10	29266249	29266930	0	22.0571	0.0108163	0.382265	0.0282954	0.977427	0.995241	No-change
Peak_10178	chr10	29304630	29305143	0	17.0928	-0.0946664	0.432684	-0.218789	0.826815	0.963992	No-change
Peak_10179	chr10	29318523	29318829	0	47.4922	-0.209527	0.284919	-0.735392	0.462101	0.839076	No-change
Peak_1018	chr1	15975236	15975778	0	58.3863	0.128471	0.271944	0.472418	0.636628	0.912591	No-change
Peak_10180	chr10	29344380	29344880	0	23.2646	0.0637606	0.368589	0.172986	0.862663	0.971896	No-change
Peak_10181	chr10	29380566	29380790	0	18.0046	-0.208942	0.414389	-0.504217	0.614109	0.904553	No-change
Peak_10182	chr10	29392425	29392708	0	13.6429	-0.342568	0.500695	-0.684184	0.493859	0.855001	No-change
Peak_10183	chr10	29394321	29394816	0	23.6217	-0.00824135	0.374155	-0.0220266	0.982427	0.996473	No-change
Peak_10184	chr10	29438011	29438807	0	118.348	-0.661104	0.208331	-3.17334	0.00150697	0.0282579	No-change
Peak_10185	chr10	29445537	29445773	0	15.8015	-0.358589	0.444009	-0.807617	0.419311	0.814986	No-change
Peak_10186	chr10	29449078	29449359	0	95.8667	0.0929062	0.213572	0.435012	0.663554	0.92048	No-change
Peak_10187	chr10	29470317	29470691	0	31.6309	-0.413142	0.334793	-1.23402	0.217195	0.646514	No-change
Peak_10188	chr10	29482501	29483031	0	53.2723	0.0921358	0.267608	0.344293	0.730626	0.939615	No-change
Peak_10189	chr10	29495471	29495734	0	14.6252	0.0776176	0.459195	0.16903	0.865773	0.972612	No-change
Peak_1019	chr1	15975831	15976293	0	85.4239	-0.0872142	0.225279	-0.387138	0.698654	0.930888	No-change
Peak_10190	chr10	29496377	29496759	0	47.7729	0.240552	0.269888	0.891304	0.372766	0.78561	No-change
Peak_10191	chr10	29506481	29507192	0	145.565	0.0398151	0.18175	0.219065	0.826599	0.963919	No-change
Peak_10192	chr10	29517410	29517766	0	52.8391	-0.230131	0.274783	-0.8375	0.402311	0.804287	No-change
Peak_10193	chr10	29535306	29535981	0	47.2991	-0.172675	0.285268	-0.605309	0.544974	0.877743	No-change
Peak_10194	chr10	29555751	29556048	0	15.3393	0.739793	0.455666	1.62354	0.104473	0.46217	No-change
Peak_10195	chr10	29585730	29586023	0	38.0118	0.242215	0.293675	0.824773	0.4095	0.808663	No-change
Peak_10196	chr10	29587270	29587480	0	30.6341	0.571035	0.336501	1.69697	0.0897014	0.429042	No-change
Peak_10197	chr10	29617940	29618280	0	18.8562	-0.398925	0.410332	-0.972202	0.33095	0.756896	No-change
Peak_10198	chr10	29618337	29619055	0	47.1971	-0.0368229	0.283744	-0.129775	0.896744	0.97925	No-change
Peak_10199	chr10	29633274	29633559	0	25.0984	0.277131	0.362884	0.763691	0.445051	0.828733	No-change
Peak_102	chr1	1745665	1745948	0	100.082	0.231437	0.2417	0.95754	0.338295	0.761662	No-change
Peak_1020	chr1	15994516	15994887	0	41.8352	-0.121946	0.306289	-0.39814	0.690527	0.928825	No-change
Peak_10200	chr10	29634821	29635238	0	49.4253	-0.558713	0.282347	-1.97881	0.0478369	0.302128	No-change
Peak_10201	chr10	29635725	29636072	0	38.6294	-0.551946	0.311478	-1.77202	0.076391	0.393594	No-change
Peak_10202	chr10	29644240	29644486	0	7.02088	1.61196	0.718359	2.24395	0.0248356	0.202455	Accessibility gain
Peak_10203	chr10	29687905	29688642	0	122.288	0.382225	0.211911	1.8037	0.0712776	0.378174	No-change
Peak_10204	chr10	29709551	29709918	0	13.053	0.227645	0.492789	0.461953	0.644115	0.914998	No-change
Peak_10205	chr10	29712130	29712587	0	20.2922	-0.0888797	0.39733	-0.223692	0.822997	0.962876	No-change
Peak_10206	chr10	29728666	29729133	0	26.5939	0.0459746	0.349423	0.131573	0.895322	0.978827	No-change
Peak_10207	chr10	29735684	29736778	0	142.42	0.372094	0.237141	1.56908	0.116629	0.488751	No-change
Peak_10208	chr10	29737021	29737257	0	22.6194	-0.364507	0.376094	-0.969192	0.332449	0.757562	No-change
Peak_1021	chr1	16003939	16004435	0	145.567	0.19079	0.200363	0.952223	0.340984	0.763634	No-change
Peak_10210	chr10	29784382	29784713	0	17.6254	1.29987	0.441526	2.94404	0.00323963	0.0492563	Accessibility gain
Peak_10211	chr10	29858445	29858879	0	16.3832	-0.0920984	0.464368	-0.198331	0.842786	0.967816	No-change
Peak_10212	chr10	29886452	29886739	0	9.42594	-0.509367	0.635173	-0.801935	0.422591	0.816712	No-change
Peak_10213	chr10	29895492	29895754	0	10.7899	0.109979	0.530392	0.207353	0.835734	0.966132	No-change
Peak_10214	chr10	29926377	29926932	0	25.6951	0.0114883	0.380848	0.030165	0.975935	0.994848	No-change
Peak_10215	chr10	29947186	29947919	0	43.1225	0.766189	0.284639	2.69179	0.00710699	0.0872015	No-change
Peak_10216	chr10	29955471	29955753	0	10.8094	0.171265	0.537095	0.318872	0.749823	0.944684	No-change
Peak_10217	chr10	29998336	29998687	0	20.3793	-0.338875	0.415131	-0.816308	0.414324	0.811849	No-change
Peak_10218	chr10	30002420	30002837	0	40.476	-0.0504429	0.290219	-0.17381	0.862015	0.971588	No-change
Peak_10219	chr10	30007620	30007864	0	6.7259	-0.398036	1.21971	-0.326337	0.744169	0.943657	No-change
Peak_1022	chr1	16009091	16009426	0	84.215	-0.106028	0.230684	-0.459626	0.645784	0.91528	No-change
Peak_10220	chr10	30027418	30027766	0	12.1717	0.318812	0.505079	0.631211	0.527903	0.871013	No-change
Peak_10221	chr10	30034455	30035085	0	31.0171	0.0756386	0.339138	0.223032	0.823511	0.963123	No-change
Peak_10222	chr10	30057547	30057780	0	21.5454	0.221218	0.391721	0.564733	0.572255	0.889548	No-change
Peak_10223	chr10	30058270	30059056	0	86.779	-0.900939	0.219933	-4.09642	4.19582e-05	0.00175638	No-change
Peak_10224	chr10	30059263	30059801	0	47.412	0.126758	0.305152	0.415391	0.677856	0.924732	No-change
Peak_10225	chr10	30088101	30088569	0	31.6888	-0.0380846	0.317979	-0.119771	0.904665	0.980842	No-change
Peak_10226	chr10	30089291	30089664	0	15.3126	-1.73199	0.507924	-3.40994	0.00064977	0.0148144	Accessibility loss
Peak_10227	chr10	30115010	30115342	0	14.2153	0.192518	0.464558	0.414412	0.678573	0.924904	No-change
Peak_10228	chr10	30115473	30115730	0	11.2349	-0.077026	0.549618	-0.140145	0.888546	0.977301	No-change
Peak_10229	chr10	30151713	30152220	0	21.4488	0.750313	0.404504	1.8549	0.063611	0.355448	No-change
Peak_1023	chr1	16012904	16013571	0	133.622	-0.108656	0.20913	-0.51956	0.603371	0.900497	No-change
Peak_10230	chr10	30160517	30161023	0	32.0262	0.144324	0.332411	0.434175	0.664162	0.920553	No-change
Peak_10231	chr10	30188710	30189109	0	16.1556	1.33039	0.476671	2.791	0.0052546	0.0701871	Accessibility gain
Peak_10232	chr10	30272036	30272787	0	25.411	-0.876813	0.360976	-2.42901	0.0151401	0.146422	No-change
Peak_10233	chr10	30286647	30286873	0	13.8263	0.0553586	0.470908	0.117557	0.906419	0.98141	No-change
Peak_10234	chr10	30348870	30349249	0	24.661	0.00230582	0.357712	0.00644602	0.994857	0.999146	No-change
Peak_10235	chr10	30359595	30360335	0	122.098	-0.0666469	0.200677	-0.33211	0.739806	0.942743	No-change
Peak_10236	chr10	30368150	30368523	0	27.9433	-0.282422	0.365668	-0.772347	0.439909	0.825727	No-change
Peak_10237	chr10	30373755	30374715	0	109.592	0.513851	0.202861	2.53301	0.0113087	0.120314	No-change
Peak_10238	chr10	30384645	30385137	0	39.7763	0.22228	0.289959	0.766592	0.443324	0.827456	No-change
Peak_10239	chr10	30392471	30392963	0	95.202	-0.1189	0.217317	-0.547126	0.584292	0.893954	No-change
Peak_1024	chr1	16017388	16017949	0	81.3125	0.147781	0.229121	0.644991	0.518933	0.866739	No-change
Peak_10240	chr10	30423053	30423665	0	40.1172	-0.424605	0.29669	-1.43114	0.15239	0.555769	No-change
Peak_10241	chr10	30427626	30428064	0	19.8254	-1.46674	0.424179	-3.45785	0.000544513	0.0129854	Accessibility loss
Peak_10242	chr10	30433235	30434808	0	315.029	0.231332	0.191944	1.20521	0.228123	0.659672	No-change
Peak_10243	chr10	30436351	30436537	0	31.2866	0.617642	0.327382	1.88661	0.059213	0.340964	No-change
Peak_10244	chr10	30493122	30493686	0	40.6286	-0.706332	0.295332	-2.39165	0.0167727	0.156913	No-change
Peak_10245	chr10	30534672	30534939	0	14.0868	0.0718495	0.481567	0.1492	0.881396	0.976057	No-change
Peak_10246	chr10	30553047	30554333	0	153.014	0.021865	0.185372	0.117951	0.906106	0.981366	No-change
Peak_10247	chr10	30587527	30588079	0	36.4936	-0.125452	0.302817	-0.414283	0.678667	0.924968	No-change
Peak_10248	chr10	30591345	30591595	0	15.3761	-0.313045	0.462061	-0.677498	0.49809	0.856967	No-change
Peak_10249	chr10	30597187	30597488	0	40.3615	0.0365732	0.298607	0.122479	0.90252	0.980509	No-change
Peak_1025	chr1	16018086	16018365	0	38.8176	0.148023	0.308427	0.479928	0.631279	0.91052	No-change
Peak_10250	chr10	30604970	30605190	0	11.2	-0.978692	0.531948	-1.83983	0.0657937	0.362273	No-change
Peak_10251	chr10	30605278	30605746	0	33.9037	0.222727	0.328498	0.678016	0.497762	0.856756	No-change
Peak_10252	chr10	30645385	30645661	0	33.9064	-0.0686682	0.309477	-0.221884	0.824404	0.963384	No-change
Peak_10253	chr10	30671119	30671472	0	19.9989	-0.00497743	0.397608	-0.0125184	0.990012	0.998038	No-change
Peak_10254	chr10	30671537	30671692	0	11.0801	-0.240737	0.529598	-0.454566	0.649422	0.916554	No-change
Peak_10255	chr10	30677003	30677426	0	42.8102	0.154755	0.285253	0.542519	0.587461	0.895058	No-change
Peak_10256	chr10	30677600	30677937	0	55.3405	0.187598	0.260865	0.719136	0.472057	0.843919	No-change
Peak_10257	chr10	30687506	30688042	0	46.3076	-0.249294	0.284383	-0.876613	0.380697	0.790795	No-change
Peak_10258	chr10	30705493	30706173	0	77.5002	0.566674	0.248782	2.27779	0.0227389	0.191666	No-change
Peak_10259	chr10	30726858	30727081	0	87.3914	-0.0201876	0.216497	-0.0932467	0.925708	0.98473	No-change
Peak_1026	chr1	16026730	16027365	0	209.181	-0.249562	0.173819	-1.43575	0.151073	0.553373	No-change
Peak_10260	chr10	30751849	30752275	0	26.964	0.125792	0.348045	0.361425	0.717782	0.936393	No-change
Peak_10261	chr10	30783874	30784474	0	117.702	-0.13707	0.214572	-0.638804	0.522951	0.868312	No-change
Peak_10262	chr10	30784969	30785707	0	183.06	0.230884	0.173099	1.33383	0.182261	0.6011	No-change
Peak_10263	chr10	30822054	30822290	0	10.9815	0.419201	0.545633	0.768284	0.442318	0.826993	No-change
Peak_10264	chr10	31031528	31032701	0	192.402	0.00503796	0.216894	0.0232277	0.981469	0.996199	No-change
Peak_10265	chr10	31036267	31036693	0	69.0113	0.774738	0.238422	3.24944	0.00115632	0.0231308	No-change
Peak_10266	chr10	31069409	31069805	0	8.90256	0.943909	0.593862	1.58944	0.11196	0.478714	No-change
Peak_10267	chr10	31087406	31087996	0	22.4035	0.22765	0.384513	0.592048	0.553819	0.882119	No-change
Peak_10268	chr10	31103194	31103578	0	18.1933	-0.756013	0.412638	-1.83215	0.0669297	0.36596	No-change
Peak_10269	chr10	31133618	31134689	0	181.546	0.474142	0.205716	2.30483	0.0211759	0.182917	No-change
Peak_1027	chr1	16032766	16033252	0	118.149	-0.0167459	0.214196	-0.0781804	0.937685	0.98715	No-change
Peak_10270	chr10	31144273	31144530	0	12.4558	-0.204885	0.507012	-0.404102	0.686138	0.927918	No-change
Peak_10271	chr10	31157324	31157933	0	18.0819	-0.465298	0.412958	-1.12674	0.25985	0.694619	No-change
Peak_10272	chr10	31186496	31187033	0	32.7331	0.85147	0.331655	2.56733	0.0102484	0.112282	No-change
Peak_10273	chr10	31242898	31243208	0	17.1404	-0.259493	0.419844	-0.61807	0.536529	0.874548	No-change
Peak_10274	chr10	31318421	31319641	0	112.751	-0.0158947	0.219453	-0.0724288	0.942261	0.98799	No-change
Peak_10275	chr10	31320289	31320481	0	16.1545	-0.0523888	0.441765	-0.11859	0.9056	0.981219	No-change
Peak_10276	chr10	31320769	31320975	0	17.0633	0.584874	0.439212	1.33165	0.182977	0.602015	No-change
Peak_10277	chr10	31491036	31491422	0	13.8328	0.0314579	0.467546	0.067283	0.946356	0.988901	No-change
Peak_10278	chr10	31602645	31602935	0	28.592	-0.414281	0.36052	-1.14912	0.250506	0.684124	No-change
Peak_10279	chr10	31603079	31604021	0	200.028	0.14119	0.20153	0.700589	0.48356	0.850365	No-change
Peak_1028	chr1	16046837	16047063	0	33.9692	0.0622948	0.312689	0.199223	0.842089	0.967653	No-change
Peak_10280	chr10	31659628	31660134	0	16.4341	0.769767	0.437894	1.75789	0.0787668	0.399424	No-change
Peak_10281	chr10	31677342	31678246	0	106.736	0.465946	0.223117	2.08835	0.0367665	0.257148	No-change
Peak_10282	chr10	31707761	31708589	0	37.1481	-0.809536	0.309133	-2.61873	0.00882583	0.101233	No-change
Peak_10283	chr10	31749288	31749628	0	23.2742	0.383878	0.411911	0.931942	0.351366	0.770372	No-change
Peak_10284	chr10	31754992	31755462	0	88.5231	-0.0115131	0.217719	-0.0528806	0.957827	0.991342	No-change
Peak_10285	chr10	31759148	31759588	0	88.6333	-0.0933388	0.224395	-0.415957	0.677441	0.924609	No-change
Peak_10286	chr10	31759677	31760648	0	250.599	0.290863	0.154579	1.88165	0.0598831	0.343101	No-change
Peak_10287	chr10	31862528	31862794	0	14.0433	0.183704	0.47565	0.386216	0.699336	0.931079	No-change
Peak_10288	chr10	31864868	31865408	0	49.335	0.34554	0.267263	1.29288	0.196051	0.619486	No-change
Peak_10289	chr10	31927816	31929612	0	239.165	0.00287216	0.185714	0.0154655	0.987661	0.997642	No-change
Peak_1029	chr1	16048537	16049203	0	196.617	-0.0836774	0.181849	-0.460148	0.64541	0.915259	No-change
Peak_10290	chr10	31944882	31945232	0	14.351	2.54598	0.56619	4.49669	6.9021e-06	0.000407994	Accessibility gain
Peak_10291	chr10	32004081	32004687	0	56.1242	0.429344	0.260114	1.6506	0.0988203	0.449659	No-change
Peak_10292	chr10	32004984	32005385	0	28.2402	-0.284734	0.33853	-0.841091	0.400297	0.803164	No-change
Peak_10293	chr10	32055510	32056714	0	133.725	0.155074	0.184432	0.84082	0.400449	0.803268	No-change
Peak_10294	chr10	32095117	32095479	0	16.1581	0.78962	0.488427	1.61666	0.105952	0.465738	No-change
Peak_10295	chr10	32139147	32139872	0	112.024	-0.488204	0.199998	-2.44104	0.0146449	0.143325	No-change
Peak_10296	chr10	32144872	32145346	0	31.219	-0.714197	0.335943	-2.12595	0.0335074	0.243351	No-change
Peak_10297	chr10	32167370	32167840	0	28.3646	0.798275	0.362948	2.19942	0.0278481	0.217236	No-change
Peak_10298	chr10	32253273	32253777	0	23.1692	0.314798	0.386719	0.814024	0.415631	0.812394	No-change
Peak_10299	chr10	32266909	32267420	0	126.18	0.58611	0.193959	3.02182	0.00251262	0.0411554	No-change
Peak_103	chr1	1746001	1746520	0	163.765	0.373071	0.371324	1.00471	0.315039	0.744791	No-change
Peak_1030	chr1	16050265	16050673	0	47.956	-0.19789	0.27881	-0.709765	0.47785	0.847267	No-change
Peak_10300	chr10	32332230	32332649	0	21.9588	0.00910248	0.381943	0.023832	0.980987	0.996099	No-change
Peak_10301	chr10	32346053	32347308	0	296.736	0.0655045	0.208296	0.314477	0.753159	0.945555	No-change
Peak_10302	chr10	32378540	32379036	0	67.8769	0.0691922	0.236428	0.292656	0.769785	0.949398	No-change
Peak_10303	chr10	32379319	32379868	0	37.1122	0.153692	0.308139	0.498775	0.617938	0.905705	No-change
Peak_10304	chr10	32445775	32446832	0	81.7193	-0.056265	0.220743	-0.254889	0.798809	0.956895	No-change
Peak_10305	chr10	32681281	32681528	0	8.01878	0.575732	0.613604	0.93828	0.348101	0.768609	No-change
Peak_10306	chr10	32887479	32887872	0	20.8655	0.239274	0.386916	0.618415	0.536302	0.874483	No-change
Peak_10307	chr10	32893385	32893820	0	32.1007	-0.074276	0.373855	-0.198676	0.842516	0.967725	No-change
Peak_10308	chr10	32938583	32939156	0	60.6539	-0.131843	0.26567	-0.496267	0.619706	0.905992	No-change
Peak_10309	chr10	32944316	32944495	0	9.46978	-0.230947	0.566684	-0.407542	0.68361	0.926863	No-change
Peak_1031	chr1	16055656	16056449	0	136.296	-0.0449604	0.196464	-0.228848	0.818987	0.962023	No-change
Peak_10310	chr10	32950703	32951042	0	15.5365	0.318588	0.436853	0.729279	0.465831	0.840766	No-change
Peak_10311	chr10	32957813	32958958	0	160.181	0.0200591	0.198831	0.100885	0.919641	0.983716	No-change
Peak_10312	chr10	32971259	32972171	0	93.5332	-0.626354	0.210876	-2.97025	0.00297562	0.0464461	No-change
Peak_10313	chr10	32980457	32981306	0	122.889	0.0100649	0.192633	0.0522493	0.95833	0.991455	No-change
Peak_10314	chr10	32983337	32983800	0	39.3641	-0.290605	0.29183	-0.995805	0.319345	0.748189	No-change
Peak_10315	chr10	33005304	33006013	0	75.628	-0.0731656	0.226445	-0.323105	0.746616	0.943971	No-change
Peak_10316	chr10	33010475	33010771	0	17.4165	0.167795	0.445493	0.376651	0.706433	0.932982	No-change
Peak_10317	chr10	33036732	33036969	0	9.30737	-0.481727	0.564334	-0.85362	0.393316	0.799208	No-change
Peak_10318	chr10	33041882	33042560	0	67.5437	-0.1724	0.235374	-0.732452	0.463893	0.839929	No-change
Peak_10319	chr10	33116231	33116499	0	13.4528	0.192317	0.499621	0.384925	0.700293	0.931318	No-change
Peak_1032	chr1	16073022	16073315	0	37.1918	-0.382475	0.339673	-1.12601	0.260161	0.694874	No-change
Peak_10320	chr10	33146041	33146379	0	9.56637	-1.70466	0.638769	-2.66867	0.00761533	0.091724	Accessibility loss
Peak_10321	chr10	33193267	33193746	0	25.0051	-0.229436	0.36717	-0.624877	0.532052	0.872595	No-change
Peak_10322	chr10	33259024	33259284	0	11.2619	-0.334527	0.524303	-0.63804	0.523447	0.868642	No-change
Peak_10323	chr10	33302321	33302869	0	19.814	0.904554	0.409985	2.20631	0.0273623	0.215141	No-change
Peak_10324	chr10	33334817	33335434	0	87.4348	0.345782	0.245142	1.41053	0.158382	0.565668	No-change
Peak_10325	chr10	33336671	33337271	0	55.7422	0.247015	0.260248	0.949154	0.342542	0.764993	No-change
Peak_10326	chr10	33385715	33385940	0	14.9774	-0.521458	0.489112	-1.06613	0.286364	0.720902	No-change
Peak_10327	chr10	33390144	33390351	0	7.52757	-1.40711	0.662032	-2.12544	0.0335496	0.243513	Accessibility loss
Peak_10328	chr10	33483581	33483848	0	8.11557	1.42823	0.679649	2.10142	0.035604	0.252002	Accessibility gain
Peak_10329	chr10	33554099	33554460	0	15.9958	1.00527	0.463346	2.1696	0.0300373	0.227575	Accessibility gain
Peak_1033	chr1	16078933	16079648	0	121.229	-0.184108	0.218082	-0.844214	0.39855	0.802153	No-change
Peak_10330	chr10	33556654	33556907	0	11.5081	0.903755	0.518005	1.74468	0.0810399	0.406023	No-change
Peak_10331	chr10	33566535	33566743	0	10.1931	1.11069	0.571487	1.9435	0.0519552	0.317385	No-change
Peak_10332	chr10	33627131	33627443	0	9.49891	-3.08565	0.746654	-4.13264	3.58614e-05	0.00155535	Accessibility loss
Peak_10333	chr10	33661707	33662186	0	15.4061	0.414638	0.452468	0.916394	0.359461	0.776971	No-change
Peak_10334	chr10	33679871	33680400	0	34.4296	-2.90219	0.398279	-7.28684	3.17311e-13	1.73708e-10	Accessibility loss
Peak_10335	chr10	33772406	33773352	0	45.7505	1.13287	0.29303	3.86607	0.000110602	0.00376855	Accessibility gain
Peak_10336	chr10	34017404	34017603	0	11.0348	-0.0748821	0.535177	-0.13992	0.888723	0.977301	No-change
Peak_10337	chr10	34067735	34068162	0	38.0698	0.241013	0.298108	0.808478	0.418816	0.814608	No-change
Peak_10338	chr10	34105102	34105467	0	10.4075	-0.481847	0.533423	-0.903311	0.366361	0.781386	No-change
Peak_10339	chr10	34113577	34113955	0	17.06	0.0452643	0.433251	0.104476	0.916792	0.983278	No-change
Peak_1034	chr1	16082273	16082805	0	88.4588	-0.158796	0.214499	-0.74031	0.459112	0.837531	No-change
Peak_10340	chr10	34116440	34116688	0	14.5432	0.616466	0.464427	1.32737	0.184386	0.60381	No-change
Peak_10341	chr10	34116720	34117057	0	12.523	0.720074	0.521403	1.38103	0.167269	0.579311	No-change
Peak_10342	chr10	34169684	34169980	0	12.68	0.344899	0.494439	0.697557	0.485454	0.851175	No-change
Peak_10343	chr10	34185981	34186283	0	27.73	-0.0534432	0.364185	-0.146747	0.883332	0.976482	No-change
Peak_10344	chr10	34186761	34187283	0	46.43	-0.550816	0.314536	-1.7512	0.0799112	0.402742	No-change
Peak_10345	chr10	34198906	34199660	0	34.4266	-1.42376	0.338563	-4.2053	2.60736e-05	0.00120172	Accessibility loss
Peak_10346	chr10	34252029	34252602	0	19.9212	-0.0412485	0.398561	-0.103494	0.917571	0.983441	No-change
Peak_10347	chr10	34305228	34305510	0	19.6728	-0.267184	0.395113	-0.676222	0.4989	0.857361	No-change
Peak_10348	chr10	34413236	34413438	0	9.1793	1.25365	0.608787	2.05926	0.0394689	0.268391	Accessibility gain
Peak_10349	chr10	34427223	34427785	0	72.0955	0.816973	0.259496	3.14831	0.00164219	0.0302105	No-change
Peak_1035	chr1	16093722	16094002	0	16.1492	-0.519824	0.448937	-1.1579	0.246905	0.680097	No-change
Peak_10350	chr10	34473890	34474096	0	8.34234	-0.24629	0.623479	-0.395025	0.692825	0.92944	No-change
Peak_10351	chr10	34479799	34480324	0	20.0822	-0.0183639	0.406158	-0.0452137	0.963937	0.992315	No-change
Peak_10352	chr10	34527137	34527376	0	12.2563	0.0743086	0.494791	0.150182	0.880621	0.975747	No-change
Peak_10353	chr10	34528323	34528714	0	23.2652	0.257724	0.428072	0.602057	0.547136	0.878785	No-change
Peak_10354	chr10	34538527	34538884	0	13.5745	0.869527	0.47963	1.81291	0.0698454	0.373669	No-change
Peak_10355	chr10	34539695	34540023	0	11.0214	0.692483	0.534445	1.2957	0.195077	0.618134	No-change
Peak_10356	chr10	34624612	34625016	0	13.7657	-0.474943	0.486611	-0.976023	0.329053	0.755666	No-change
Peak_10357	chr10	34641888	34642205	0	20.7384	0.336588	0.39424	0.853765	0.393235	0.799146	No-change
Peak_10358	chr10	34648546	34648803	0	18.9405	-0.645544	0.411645	-1.56821	0.116833	0.489233	No-change
Peak_10359	chr10	34651956	34652231	0	18.8406	-0.400411	0.410545	-0.975315	0.329404	0.755866	No-change
Peak_1036	chr1	16112644	16113355	0	124.83	-0.637411	0.20416	-3.12212	0.00179555	0.0323221	No-change
Peak_10360	chr10	34655494	34655789	0	21.5453	0.157622	0.388182	0.406052	0.684705	0.927313	No-change
Peak_10361	chr10	34674271	34674541	0	12.2497	1.38688	0.540016	2.56823	0.010222	0.112119	Accessibility gain
Peak_10362	chr10	34679305	34679595	0	11.8939	0.570268	0.508804	1.1208	0.262373	0.697097	No-change
Peak_10363	chr10	34684534	34684799	0	16.5316	0.0620258	0.432607	0.143377	0.885993	0.976892	No-change
Peak_10364	chr10	34702483	34702841	0	17.7137	0.379188	0.42346	0.895454	0.370545	0.784522	No-change
Peak_10365	chr10	34721310	34721572	0	9.392	0.566915	0.589855	0.961109	0.336497	0.760437	No-change
Peak_10366	chr10	34732843	34733135	0	18.1962	-0.125417	0.409973	-0.305916	0.759669	0.947139	No-change
Peak_10367	chr10	34739825	34740482	0	174.322	-0.146986	0.174569	-0.84199	0.399793	0.802635	No-change
Peak_10368	chr10	34752959	34753486	0	31.345	0.71454	0.343487	2.08026	0.0375019	0.260093	No-change
Peak_10369	chr10	34766862	34767132	0	12.9039	0.502491	0.485641	1.0347	0.30081	0.732705	No-change
Peak_1037	chr1	16115471	16116410	0	318.606	0.199086	0.202576	0.982768	0.325722	0.75305	No-change
Peak_10370	chr10	34781028	34781456	0	32.1884	0.0897293	0.328134	0.273453	0.784505	0.953245	No-change
Peak_10371	chr10	34791233	34791497	0	13.2129	0.311129	0.475947	0.653705	0.513302	0.864295	No-change
Peak_10372	chr10	34791891	34792297	0	22.8205	0.323961	0.377513	0.858147	0.390812	0.798068	No-change
Peak_10373	chr10	34792979	34793445	0	24.3169	0.452589	0.359538	1.25881	0.2081	0.635411	No-change
Peak_10374	chr10	34809162	34809772	0	81.7719	0.169158	0.216714	0.780558	0.435063	0.823187	No-change
Peak_10375	chr10	34815213	34815532	0	45.6678	0.0919283	0.302585	0.30381	0.761273	0.947435	No-change
Peak_10376	chr10	34815589	34816060	0	71.4188	-0.0630907	0.255435	-0.246993	0.804914	0.958299	No-change
Peak_10377	chr10	34816470	34816870	0	34.696	-0.162214	0.307054	-0.528293	0.597296	0.898676	No-change
Peak_10378	chr10	34824905	34825323	0	21.7073	0.743475	0.385382	1.92919	0.0537074	0.32337	No-change
Peak_10379	chr10	34864225	34864529	0	14.0729	-1.11697	0.49969	-2.23533	0.0253958	0.205458	Accessibility loss
Peak_1038	chr1	16122222	16122712	0	52.8307	-0.541382	0.266912	-2.02832	0.042528	0.280951	No-change
Peak_10380	chr10	34866950	34867233	0	15.2201	-0.221339	0.466664	-0.474301	0.635285	0.91217	No-change
Peak_10381	chr10	34885708	34886087	0	10.7958	0.642746	0.544499	1.18044	0.237827	0.671159	No-change
Peak_10382	chr10	34890899	34891225	0	15.347	1.07696	0.486729	2.21266	0.0269213	0.21299	Accessibility gain
Peak_10383	chr10	34905543	34905903	0	14.5305	-0.230326	0.457128	-0.503854	0.614364	0.904672	No-change
Peak_10384	chr10	34906012	34906339	0	22.7301	-0.12243	0.370457	-0.330485	0.741034	0.942918	No-change
Peak_10385	chr10	34918437	34919098	0	58.3638	0.16707	0.255983	0.65266	0.513975	0.864485	No-change
Peak_10386	chr10	34936305	34936524	0	14.4901	-0.174265	0.457774	-0.380679	0.703441	0.932262	No-change
Peak_10387	chr10	34941543	34942083	0	24.3972	0.942408	0.372272	2.53151	0.0113574	0.120598	No-change
Peak_10388	chr10	34959428	34959654	0	14.6926	-0.879817	0.470572	-1.86967	0.061529	0.348509	No-change
Peak_10389	chr10	34961080	34961268	0	14.2166	0.397825	0.47497	0.837578	0.402268	0.804287	No-change
Peak_1039	chr1	16139697	16140371	0	57.8823	0.197868	0.255722	0.773759	0.439073	0.825214	No-change
Peak_10390	chr10	34967744	34967973	0	11.5192	-0.641799	0.513687	-1.2494	0.211521	0.639317	No-change
Peak_10391	chr10	34985932	34986260	0	11.3323	0.357195	0.514172	0.694699	0.487244	0.852056	No-change
Peak_10392	chr10	34994635	34995106	0	55.0205	0.307137	0.284666	1.07894	0.280615	0.715598	No-change
Peak_10393	chr10	34995852	34996247	0	52.3203	-0.415356	0.265261	-1.56584	0.117386	0.490503	No-change
Peak_10394	chr10	35008063	35008336	0	20.9356	-0.13035	0.385545	-0.338092	0.735294	0.941296	No-change
Peak_10395	chr10	35012472	35012671	0	13.6473	-0.296318	0.47985	-0.617521	0.536891	0.874618	No-change
Peak_10396	chr10	35012789	35013212	0	27.4305	0.422257	0.364957	1.157	0.24727	0.680574	No-change
Peak_10397	chr10	35040696	35041778	0	129.846	-0.147663	0.189442	-0.779461	0.435708	0.823532	No-change
Peak_10398	chr10	35089568	35089838	0	14.4872	-0.264879	0.459425	-0.576544	0.564247	0.88657	No-change
Peak_10399	chr10	35089911	35090825	0	85.8605	-0.0825794	0.226633	-0.364376	0.715578	0.935864	No-change
Peak_104	chr1	1748721	1749200	0	35.0149	0.485595	0.325597	1.4914	0.135858	0.527416	No-change
Peak_1040	chr1	16145037	16145406	0	58.3018	0.0111332	0.26528	0.0419679	0.966524	0.99295	No-change
Peak_10400	chr10	35126463	35127396	0	151.277	0.210814	0.205077	1.02797	0.303963	0.735614	No-change
Peak_10401	chr10	35195355	35196332	0	82.132	0.021878	0.234224	0.0934063	0.925581	0.984701	No-change
Peak_10402	chr10	35218327	35218796	0	26.4374	0.144276	0.353691	0.407916	0.683336	0.926663	No-change
Peak_10403	chr10	35223109	35223451	0	16.0484	0.119161	0.453799	0.262586	0.79287	0.95535	No-change
Peak_10404	chr10	35268539	35268959	0	11.2009	0.0823864	0.517754	0.159123	0.873572	0.974257	No-change
Peak_10405	chr10	35329660	35329911	0	14.0261	0.808802	0.476015	1.69911	0.0892985	0.427965	No-change
Peak_10406	chr10	35336196	35336654	0	41.1279	-0.0443967	0.314606	-0.141118	0.887776	0.977212	No-change
Peak_10407	chr10	35337040	35337455	0	23.5163	0.486617	0.380171	1.28	0.200546	0.625967	No-change
Peak_10408	chr10	35378529	35378834	0	9.29881	1.16138	0.585503	1.98356	0.0473048	0.300237	Accessibility gain
Peak_10409	chr10	35379119	35379404	0	9.99153	-0.101522	0.559393	-0.181485	0.855987	0.970611	No-change
Peak_1041	chr1	16145605	16146829	0	284.166	-0.287793	0.173793	-1.65595	0.0977313	0.447153	No-change
Peak_10410	chr10	35448043	35448350	0	17.8587	0.216223	0.437374	0.494367	0.621047	0.906605	No-change
Peak_10411	chr10	35448558	35449142	0	23.0588	0.891169	0.386331	2.30675	0.0210687	0.182241	No-change
Peak_10412	chr10	35462632	35462954	0	23.4474	0.815651	0.369112	2.20977	0.0271214	0.214058	No-change
Peak_10413	chr10	35465136	35465356	0	13.0858	1.16407	0.500343	2.32655	0.0199893	0.175931	Accessibility gain
Peak_10414	chr10	35466177	35466478	0	20.3525	0.14252	0.415754	0.342799	0.73175	0.939964	No-change
Peak_10415	chr10	35470382	35471048	0	42.8954	-0.447656	0.282011	-1.58737	0.112429	0.479491	No-change
Peak_10416	chr10	35474140	35474316	0	33.6286	0.363817	0.319231	1.13966	0.254426	0.688946	No-change
Peak_10417	chr10	35480116	35480583	0	19.4314	0.100203	0.405018	0.247403	0.804596	0.958299	No-change
Peak_10418	chr10	35519807	35520104	0	17.3018	-0.154008	0.427841	-0.359965	0.718873	0.936515	No-change
Peak_10419	chr10	35554083	35554327	0	11.7459	1.53575	0.585069	2.6249	0.00866732	0.0999613	Accessibility gain
Peak_1042	chr1	16155869	16156409	0	124.025	0.221779	0.200784	1.10457	0.269347	0.704272	No-change
Peak_10420	chr10	35573746	35573991	0	7.24103	0.87804	0.6688	1.31286	0.18923	0.610282	No-change
Peak_10421	chr10	35574713	35575029	0	11.48	-0.717611	0.525805	-1.36479	0.17232	0.586649	No-change
Peak_10422	chr10	35594783	35595056	0	11.0848	0.366079	0.568176	0.644305	0.519378	0.866823	No-change
Peak_10423	chr10	35640517	35640771	0	44.3711	-0.0254209	0.298452	-0.085176	0.932121	0.986131	No-change
Peak_10424	chr10	35642142	35642964	0	190.723	0.243117	0.196506	1.2372	0.216012	0.644945	No-change
Peak_10425	chr10	35669163	35669541	0	12.9827	2.38002	0.576627	4.12748	3.66757e-05	0.00158023	Accessibility gain
Peak_10426	chr10	35764865	35765457	0	31.8212	-0.532236	0.336255	-1.58283	0.113459	0.481883	No-change
Peak_10427	chr10	35822256	35822736	0	60.3615	-0.687459	0.279173	-2.46248	0.0137979	0.137531	No-change
Peak_10428	chr10	35858975	35859223	0	56.4843	-0.103252	0.259673	-0.397624	0.690907	0.928829	No-change
Peak_10429	chr10	35875167	35875624	0	29.9776	0.433886	0.357933	1.2122	0.225436	0.656612	No-change
Peak_1043	chr1	16162208	16162803	0	110.762	-0.24194	0.222035	-1.08965	0.275867	0.71074	No-change
Peak_10430	chr10	35882590	35883046	0	24.9355	0.0384056	0.358427	0.10715	0.91467	0.983008	No-change
Peak_10431	chr10	35884643	35884974	0	22.1327	0.396677	0.386132	1.02731	0.304275	0.735773	No-change
Peak_10432	chr10	35889996	35890661	0	33.8936	-0.848336	0.326316	-2.59974	0.00932953	0.105423	No-change
Peak_10433	chr10	35924663	35925196	0	39.4009	-1.62634	0.321211	-5.06313	4.12423e-07	3.96099e-05	Accessibility loss
Peak_10434	chr10	35925561	35925889	0	20.2655	-1.32407	0.421608	-3.14053	0.00168641	0.0308363	Accessibility loss
Peak_10435	chr10	35927542	35927746	0	9.82945	-0.974066	0.601115	-1.62043	0.105139	0.463923	No-change
Peak_10436	chr10	35934296	35934603	0	12.5852	-0.213793	0.493931	-0.43284	0.665131	0.920912	No-change
Peak_10437	chr10	35940439	35941239	0	45.8589	-0.213	0.280835	-0.758454	0.448179	0.831118	No-change
Peak_10438	chr10	35949713	35950160	0	29.6703	-0.667368	0.356646	-1.87123	0.0613126	0.347663	No-change
Peak_1044	chr1	16164250	16164468	0	37.4609	0.489811	0.317746	1.54151	0.123192	0.502429	No-change
Peak_10440	chr10	36039616	36039903	0	12.274	-0.0484607	0.49858	-0.0971975	0.92257	0.984163	No-change
Peak_10441	chr10	36117364	36117530	0	9.58103	-0.0607087	0.568731	-0.106744	0.914992	0.983097	No-change
Peak_10442	chr10	36171595	36171863	0	13.7785	-0.0061731	0.47419	-0.0130182	0.989613	0.997999	No-change
Peak_10443	chr10	36188048	36188328	0	12.2313	0.248807	0.506064	0.49165	0.622966	0.907359	No-change
Peak_10444	chr10	36612495	36612752	0	9.13678	0.261755	0.590141	0.443548	0.65737	0.919014	No-change
Peak_10445	chr10	36725519	36725951	0	63.2674	0.130047	0.240236	0.541329	0.588281	0.895412	No-change
Peak_10446	chr10	36888948	36889233	0	12.3282	-0.149955	0.496006	-0.302324	0.762405	0.947644	No-change
Peak_10447	chr10	37535806	37536274	0	23.2217	1.05583	0.406943	2.59454	0.00947168	0.106435	Accessibility gain
Peak_10448	chr10	37654565	37654993	0	24.4904	0.0945253	0.359713	0.26278	0.792721	0.95535	No-change
Peak_10449	chr10	37857008	37858391	0	117.223	0.0617662	0.195576	0.315817	0.752141	0.945287	No-change
Peak_1045	chr1	16167385	16168358	0	229.397	-0.023042	0.205211	-0.112285	0.910598	0.982259	No-change
Peak_10450	chr10	37976106	37976945	0	252.742	0.0101264	0.180955	0.0559607	0.955373	0.990742	No-change
Peak_10451	chr10	38010355	38011254	0	230.74	0.0567157	0.169281	0.335038	0.737596	0.942149	No-change
Peak_10452	chr10	38094049	38094910	0	103.266	0.23522	0.207115	1.1357	0.256084	0.691216	No-change
Peak_10453	chr10	38355938	38356182	0	52.5645	-0.286682	0.261929	-1.0945	0.273735	0.708634	No-change
Peak_10454	chr10	38356285	38356536	0	87.6936	-0.121534	0.227248	-0.534806	0.592784	0.89692	No-change
Peak_10455	chr10	38402343	38402994	0	74.8031	0.465069	0.264329	1.75943	0.0785038	0.398788	No-change
Peak_10456	chr10	38403113	38403423	0	47.3365	-0.0714195	0.278767	-0.256197	0.797799	0.956715	No-change
Peak_10457	chr10	42552118	42553208	0	135.136	0.0544911	0.187677	0.290345	0.771552	0.94997	No-change
Peak_10458	chr10	42637994	42638895	0	262.698	-0.0695077	0.177754	-0.391033	0.695773	0.930248	No-change
Peak_10459	chr10	42753106	42753752	0	95.0026	-0.123689	0.225514	-0.548477	0.583364	0.893552	No-change
Peak_1046	chr1	16174444	16174665	0	26.0606	0.350585	0.372894	0.940175	0.347128	0.767876	No-change
Peak_10460	chr10	42754231	42754689	0	33.5576	-0.194269	0.312977	-0.620712	0.534789	0.873801	No-change
Peak_10461	chr10	42782340	42783119	0	128.423	-0.0832186	0.187204	-0.444534	0.656657	0.918745	No-change
Peak_10462	chr10	42827183	42827613	0	33.8481	0.175525	0.332399	0.528055	0.597461	0.89876	No-change
Peak_10463	chr10	42836038	42836445	0	23.2242	0.00360777	0.379041	0.00951814	0.992406	0.99861	No-change
Peak_10464	chr10	42844895	42845212	0	14.1913	0.0893749	0.45588	0.196049	0.844572	0.968407	No-change
Peak_10465	chr10	42858863	42859268	0	17.3703	0.314752	0.449724	0.699879	0.484003	0.850414	No-change
Peak_10466	chr10	42866684	42867136	0	96.7184	0.154132	0.208571	0.738993	0.459911	0.837797	No-change
Peak_10467	chr10	42926820	42927237	0	45.1526	0.211333	0.276071	0.765501	0.443973	0.828009	No-change
Peak_10468	chr10	42932672	42933709	0	132.993	0.241528	0.414089	0.583276	0.559708	0.884549	No-change
Peak_10469	chr10	42933817	42934108	0	28.5068	0.0366476	0.34701	0.10561	0.915892	0.983106	No-change
Peak_1047	chr1	16175652	16175976	0	31.1247	-0.583877	0.32933	-1.77292	0.0762416	0.393256	No-change
Peak_10470	chr10	42940832	42941040	0	10.6965	-0.154329	0.534828	-0.288559	0.772919	0.950296	No-change
Peak_10471	chr10	42951702	42952732	0	246.528	-0.126956	0.153545	-0.826835	0.408331	0.80815	No-change
Peak_10472	chr10	42961930	42962753	0	37.0403	0.0185806	0.304009	0.0611187	0.951265	0.98982	No-change
Peak_10473	chr10	42963273	42963583	0	17.1455	-0.300616	0.435715	-0.689938	0.490233	0.853408	No-change
Peak_10474	chr10	42974989	42975503	0	44.5464	-0.981178	0.284183	-3.45262	0.000555162	0.0131802	No-change
Peak_10475	chr10	43012515	43012897	0	16.983	1.47323	0.450567	3.26974	0.00107647	0.0218755	Accessibility gain
Peak_10476	chr10	43026066	43027157	0	151.828	0.0386313	0.180608	0.213895	0.830629	0.964851	No-change
Peak_10477	chr10	43044257	43044777	0	54.5263	0.0819011	0.267182	0.306537	0.759196	0.947139	No-change
Peak_10478	chr10	43046772	43046971	0	16.6721	0.557643	0.429665	1.29785	0.194337	0.617127	No-change
Peak_10479	chr10	43064423	43065145	0	83.7164	-0.24103	0.22656	-1.06387	0.287388	0.721858	No-change
Peak_1048	chr1	16181674	16182279	0	100.722	-0.227003	0.219033	-1.03639	0.300021	0.731883	No-change
Peak_10480	chr10	43076339	43076653	0	40.2954	0.203072	0.290867	0.69816	0.485077	0.850991	No-change
Peak_10481	chr10	43078901	43079222	0	43.8776	-0.110075	0.282691	-0.389382	0.696994	0.930513	No-change
Peak_10482	chr10	43088802	43089135	0	29.9392	-0.0339902	0.335142	-0.10142	0.919217	0.983685	No-change
Peak_10483	chr10	43093456	43093989	0	53.5902	0.0576903	0.276864	0.208371	0.83494	0.966002	No-change
Peak_10484	chr10	43104721	43105835	0	137.891	0.230831	0.233772	0.987418	0.323438	0.751426	No-change
Peak_10485	chr10	43137628	43137900	0	15.4223	-0.15418	0.441958	-0.348856	0.727197	0.938493	No-change
Peak_10486	chr10	43138016	43139039	0	54.4963	-0.0272129	0.25408	-0.107104	0.914707	0.983022	No-change
Peak_10487	chr10	43202283	43204321	0	550.128	0.145021	0.181982	0.796896	0.425511	0.818399	No-change
Peak_10488	chr10	43204889	43205447	0	120.245	-0.056133	0.202837	-0.27674	0.78198	0.952585	No-change
Peak_10489	chr10	43221407	43221817	0	55.8929	-0.0402191	0.255252	-0.157566	0.874798	0.974285	No-change
Peak_1049	chr1	16187642	16188032	0	68.5273	-0.2132	0.283396	-0.752303	0.451869	0.833732	No-change
Peak_10490	chr10	43228624	43229029	0	34.6845	0.242502	0.314707	0.770564	0.440966	0.826223	No-change
Peak_10491	chr10	43250397	43250743	0	30.204	-0.141859	0.32855	-0.431774	0.665906	0.921139	No-change
Peak_10492	chr10	43250851	43251590	0	62.3124	-0.452277	0.255702	-1.76876	0.0769333	0.395005	No-change
Peak_10493	chr10	43255897	43256238	0	49.2512	0.122654	0.272815	0.449586	0.653009	0.917627	No-change
Peak_10494	chr10	43265862	43266223	0	30.6277	-0.297405	0.323656	-0.918891	0.358153	0.776116	No-change
Peak_10495	chr10	43282809	43283207	0	24.8945	0.43128	0.367204	1.17449	0.240197	0.673494	No-change
Peak_10496	chr10	43284395	43284635	0	15.1905	-0.571567	0.461178	-1.23936	0.215212	0.643765	No-change
Peak_10497	chr10	43293280	43293596	0	16.9504	0.333612	0.429699	0.776386	0.437521	0.824468	No-change
Peak_10498	chr10	43304693	43305126	0	33.4361	-0.390482	0.313714	-1.24471	0.21324	0.641542	No-change
Peak_10499	chr10	43306116	43306541	0	27.7466	0.779811	0.351668	2.21746	0.0265914	0.211109	No-change
Peak_105	chr1	1778820	1779291	0	88.466	0.152151	0.226359	0.672167	0.501477	0.858766	No-change
Peak_1050	chr1	16205084	16205279	0	30.6637	0.203813	0.323383	0.630254	0.528529	0.87125	No-change
Peak_10500	chr10	43315922	43316170	0	18.3376	-0.200214	0.421127	-0.475424	0.634485	0.911764	No-change
Peak_10501	chr10	43322713	43323485	0	199.474	-0.0816464	0.166854	-0.489328	0.62461	0.907883	No-change
Peak_10502	chr10	43337582	43337825	0	23.979	0.488011	0.368615	1.32391	0.185534	0.605456	No-change
Peak_10503	chr10	43348452	43349095	0	100.491	0.1016	0.204488	0.496851	0.619294	0.905951	No-change
Peak_10504	chr10	43355888	43356201	0	11.7286	0.0259344	0.535169	0.0484601	0.96135	0.992062	No-change
Peak_10505	chr10	43372855	43373311	0	33.2039	1.01838	0.352416	2.8897	0.00385605	0.055944	Accessibility gain
Peak_10506	chr10	43377330	43377711	0	44.6659	-0.254409	0.27517	-0.924552	0.355199	0.773612	No-change
Peak_10507	chr10	43395843	43396476	0	79.43	0.425182	0.221761	1.9173	0.0551997	0.328169	No-change
Peak_10508	chr10	43396583	43396898	0	42.2149	0.388277	0.307194	1.26395	0.206249	0.633223	No-change
Peak_10509	chr10	43397156	43397555	0	68.2803	0.0228613	0.238158	0.0959924	0.923527	0.984402	No-change
Peak_1051	chr1	16206150	16207217	0	326.275	0.0732698	0.172682	0.424305	0.671344	0.922637	No-change
Peak_10510	chr10	43401696	43402034	0	65.7959	0.237766	0.241227	0.985653	0.324303	0.751983	No-change
Peak_10511	chr10	43407714	43409572	0	316.976	0.0800717	0.167759	0.477302	0.633147	0.911238	No-change
Peak_10512	chr10	43420391	43421093	0	45.1139	-0.304006	0.278184	-1.09282	0.274471	0.70937	No-change
Peak_10513	chr10	43436330	43437449	0	193.707	0.16583	0.222943	0.743822	0.456984	0.836524	No-change
Peak_10514	chr10	43455355	43456140	0	208.274	-0.00364951	0.190864	-0.019121	0.984745	0.996895	No-change
Peak_10515	chr10	43573966	43574757	0	58.6625	0.247276	0.253819	0.974222	0.329946	0.756353	No-change
Peak_10516	chr10	43606168	43606826	0	53.0926	0.0114682	0.277203	0.041371	0.967	0.992979	No-change
Peak_10517	chr10	43629071	43629261	0	8.25132	-1.07063	0.615559	-1.73928	0.0819859	0.408495	No-change
Peak_10518	chr10	43648535	43649292	0	70.979	0.351511	0.260709	1.34829	0.177566	0.594254	No-change
Peak_10519	chr10	43671720	43672054	0	38.9777	0.172406	0.30154	0.571752	0.56749	0.887591	No-change
Peak_1052	chr1	16212406	16212727	0	54.6524	-0.050828	0.274871	-0.184916	0.853295	0.970004	No-change
Peak_10520	chr10	43683502	43683789	0	11.1505	0.384724	0.532764	0.722128	0.470216	0.84316	No-change
Peak_10521	chr10	43689576	43690675	0	129.866	0.124175	0.192065	0.646527	0.517938	0.865931	No-change
Peak_10522	chr10	43753413	43753724	0	18.3607	1.07723	0.418819	2.57207	0.0101093	0.111117	Accessibility gain
Peak_10523	chr10	43754652	43754898	0	9.90743	2.05608	0.653864	3.1445	0.0016637	0.0305004	Accessibility gain
Peak_10524	chr10	43940093	43940359	0	9.6044	-0.715311	0.571952	-1.25065	0.211063	0.638689	No-change
Peak_10525	chr10	44030133	44030428	0	13.081	0.451776	0.492537	0.917243	0.359016	0.776715	No-change
Peak_10526	chr10	44042192	44042361	0	7.60719	1.55788	0.663587	2.34767	0.0188913	0.16965	Accessibility gain
Peak_10527	chr10	44044576	44044842	0	15.4048	0.0503894	0.457601	0.110116	0.912317	0.982558	No-change
Peak_10528	chr10	44057215	44057934	0	58.0653	-0.655729	0.260653	-2.51572	0.011879	0.124091	No-change
Peak_10529	chr10	44060843	44061037	0	13.5986	0.473518	0.523359	0.904767	0.365589	0.780884	No-change
Peak_1053	chr1	16215885	16216634	0	193.251	0.0462483	0.168709	0.27413	0.783985	0.953131	No-change
Peak_10530	chr10	44112297	44112712	0	63.4734	-0.0669818	0.242121	-0.276646	0.782052	0.952585	No-change
Peak_10531	chr10	44205262	44205514	0	13.596	0.881431	0.496882	1.77393	0.0760754	0.392893	No-change
Peak_10532	chr10	44209826	44210187	0	26.2994	0.512871	0.354157	1.44815	0.147576	0.547461	No-change
Peak_10533	chr10	44233311	44234085	0	144.768	0.0660299	0.184742	0.357417	0.72078	0.936915	No-change
Peak_10534	chr10	44234281	44234765	0	39.786	0.0939364	0.298868	0.314307	0.753288	0.945558	No-change
Peak_10535	chr10	44249521	44249887	0	19.5048	-0.0730033	0.395286	-0.184685	0.853476	0.970046	No-change
Peak_10536	chr10	44260440	44260802	0	13.3536	-1.14615	0.507517	-2.25835	0.0239238	0.197954	Accessibility loss
Peak_10537	chr10	44278599	44279198	0	39.3068	-0.597628	0.298841	-1.99982	0.0455199	0.293238	No-change
Peak_10538	chr10	44287446	44287753	0	12.0748	0.272288	0.491535	0.553955	0.57961	0.892632	No-change
Peak_10539	chr10	44292366	44292995	0	38.3679	0.0705049	0.293451	0.240261	0.810128	0.959614	No-change
Peak_1054	chr1	16217234	16217843	0	147.795	-0.0847949	0.203681	-0.416312	0.677182	0.924574	No-change
Peak_10540	chr10	44310978	44311599	0	61.5895	-0.00439978	0.289735	-0.0151855	0.987884	0.997651	No-change
Peak_10541	chr10	44316313	44317205	0	70.043	0.421944	0.249403	1.69182	0.0906803	0.431086	No-change
Peak_10542	chr10	44341176	44341508	0	17.8238	1.11819	0.42936	2.60431	0.00920604	0.104357	Accessibility gain
Peak_10543	chr10	44352180	44352814	0	49.5916	-0.677809	0.272185	-2.49026	0.0127651	0.130338	No-change
Peak_10544	chr10	44362853	44363362	0	35.7566	0.422434	0.304373	1.38788	0.165173	0.575828	No-change
Peak_10545	chr10	44370540	44371307	0	108.48	0.778333	0.214696	3.62529	0.000288641	0.00796791	No-change
Peak_10546	chr10	44382220	44382808	0	119.31	0.0646556	0.209239	0.309003	0.757319	0.946616	No-change
Peak_10547	chr10	44385092	44385408	0	54.0425	0.466589	0.266709	1.74943	0.080217	0.403435	No-change
Peak_10548	chr10	44386524	44386988	0	89.7919	0.0886321	0.225815	0.3925	0.694689	0.929831	No-change
Peak_10549	chr10	44392870	44393480	0	66.5608	-0.772598	0.251051	-3.07746	0.00208774	0.0360035	No-change
Peak_1055	chr1	16230603	16230962	0	27.4192	-0.0525046	0.366795	-0.143144	0.886176	0.976924	No-change
Peak_10550	chr10	44397478	44397965	0	68.1743	0.110729	0.251156	0.440877	0.659302	0.919375	No-change
Peak_10551	chr10	44398374	44398573	0	28.4864	0.494187	0.352466	1.40209	0.16089	0.569338	No-change
Peak_10552	chr10	44465441	44465864	0	34.2098	-0.474695	0.332381	-1.42817	0.153243	0.556966	No-change
Peak_10553	chr10	44473190	44473438	0	13.4194	-0.101591	0.509812	-0.199272	0.84205	0.967653	No-change
Peak_10554	chr10	44517567	44517998	0	20.1755	0.146311	0.398718	0.366953	0.713654	0.935346	No-change
Peak_10555	chr10	44689430	44689700	0	14.6921	-0.347351	0.482825	-0.719414	0.471886	0.843813	No-change
Peak_10556	chr10	44696627	44697046	0	18.9991	0.256945	0.399178	0.643685	0.51978	0.867038	No-change
Peak_10557	chr10	44697151	44697429	0	16.6829	0.160324	0.432811	0.370425	0.711066	0.934656	No-change
Peak_10558	chr10	44809583	44810144	0	48.354	1.06863	0.279677	3.82094	0.000132945	0.00437403	Accessibility gain
Peak_10559	chr10	44818590	44819231	0	73.4256	-0.144471	0.229923	-0.628345	0.529778	0.87161	No-change
Peak_1056	chr1	16236167	16237466	0	166.865	0.0547966	0.180308	0.303905	0.7612	0.947424	No-change
Peak_10560	chr10	44857668	44858268	0	93.4066	0.486793	0.219099	2.22179	0.0262972	0.20972	No-change
Peak_10561	chr10	44864595	44865314	0	112.032	-0.272803	0.200258	-1.36226	0.173116	0.587463	No-change
Peak_10562	chr10	44878633	44879456	0	151.928	-0.11228	0.178269	-0.629832	0.528805	0.871363	No-change
Peak_10563	chr10	44902939	44903405	0	27.5955	-0.414726	0.353621	-1.1728	0.240877	0.673991	No-change
Peak_10564	chr10	44911034	44911549	0	102.241	-0.452486	0.204739	-2.21006	0.0271011	0.213984	No-change
Peak_10565	chr10	44925184	44925506	0	26.3398	0.155286	0.343992	0.451424	0.651684	0.917225	No-change
Peak_10566	chr10	44932567	44933260	0	114.691	-0.0550145	0.20781	-0.264734	0.791214	0.954948	No-change
Peak_10567	chr10	44952817	44953063	0	15.9524	-0.314074	0.434281	-0.723203	0.469555	0.842656	No-change
Peak_10568	chr10	44959232	44960084	0	184.016	0.146313	0.189926	0.770372	0.44108	0.826272	No-change
Peak_10569	chr10	44964179	44964497	0	41.5528	-0.0993682	0.299395	-0.331896	0.739968	0.942772	No-change
Peak_1057	chr1	16244357	16244719	0	39.5501	-0.308857	0.305114	-1.01227	0.311411	0.741515	No-change
Peak_10570	chr10	44975055	44976101	0	284.106	-0.380421	0.156571	-2.4297	0.0151112	0.146263	No-change
Peak_10571	chr10	44978597	44979244	0	223.798	-0.34846	0.170831	-2.03979	0.0413712	0.276141	No-change
Peak_10572	chr10	44990361	44990716	0	36.0012	0.192237	0.304764	0.630775	0.528188	0.871097	No-change
Peak_10573	chr10	45092212	45092499	0	7.70241	0.853857	0.638562	1.33716	0.181172	0.599338	No-change
Peak_10574	chr10	45155898	45156076	0	7.9166	-0.56285	0.628679	-0.895291	0.370632	0.784572	No-change
Peak_10575	chr10	45235300	45235603	0	24.8606	-0.169363	0.375726	-0.450761	0.652162	0.917367	No-change
Peak_10576	chr10	45249666	45249891	0	11.2528	-0.115909	0.534645	-0.216796	0.828367	0.96446	No-change
Peak_10577	chr10	45249971	45250203	0	16.5594	0.0780985	0.442573	0.176465	0.859929	0.971261	No-change
Peak_10578	chr10	45359101	45359397	0	23.8752	-0.351636	0.371866	-0.945597	0.344354	0.766451	No-change
Peak_10579	chr10	45362304	45362938	0	113.092	-0.0892811	0.204918	-0.435692	0.66306	0.920422	No-change
Peak_1058	chr1	16351881	16353044	0	216.046	0.0713648	0.167367	0.426397	0.669818	0.922129	No-change
Peak_10580	chr10	45373261	45374399	0	137.035	0.135894	0.214405	0.63382	0.526198	0.870165	No-change
Peak_10581	chr10	45418791	45420013	0	213.438	-0.08814	0.175598	-0.501942	0.615708	0.90489	No-change
Peak_10582	chr10	45453583	45453925	0	10.9175	-0.132643	0.536371	-0.247297	0.804679	0.958299	No-change
Peak_10583	chr10	45464870	45465411	0	54.9317	0.338928	0.266566	1.27146	0.203565	0.629703	No-change
Peak_10584	chr10	45471965	45472317	0	29.1176	-0.312849	0.343397	-0.911043	0.362273	0.779153	No-change
Peak_10585	chr10	45474809	45475149	0	15.0672	-1.71949	0.505985	-3.39831	0.000678035	0.0153206	Accessibility loss
Peak_10586	chr10	45560318	45560723	0	15.1696	0.645648	0.451751	1.42921	0.152944	0.556644	No-change
Peak_10587	chr10	45594377	45595169	0	103.499	-0.0634032	0.218251	-0.290505	0.77143	0.94997	No-change
Peak_10588	chr10	45672245	45673311	0	273.21	0.172408	0.175097	0.984638	0.324802	0.752393	No-change
Peak_10589	chr10	45726849	45727461	0	83.7701	0.333789	0.23366	1.42853	0.15314	0.55692	No-change
Peak_1059	chr1	16366892	16368122	0	297.001	-0.0792426	0.157644	-0.50267	0.615196	0.904889	No-change
Peak_10590	chr10	45971930	45972720	0	86.754	-0.0776936	0.211991	-0.366494	0.713996	0.935455	No-change
Peak_10591	chr10	46023131	46023778	0	128.498	0.175151	0.22975	0.762355	0.445848	0.829245	No-change
Peak_10592	chr10	46030108	46030994	0	154.604	0.0317422	0.185406	0.171204	0.864064	0.972143	No-change
Peak_10593	chr10	46052206	46052690	0	13.6523	0.95097	0.506861	1.8762	0.0606282	0.345548	No-change
Peak_10594	chr10	46095260	46095832	0	38.393	0.200204	0.300299	0.666681	0.504976	0.860254	No-change
Peak_10595	chr10	46106037	46107128	0	123.051	0.0586141	0.207515	0.282457	0.777593	0.951638	No-change
Peak_10596	chr10	46228361	46229525	0	145.939	-0.253672	0.201641	-1.25804	0.208379	0.635735	No-change
Peak_10597	chr10	46256090	46256410	0	38.2726	0.045551	0.296651	0.153551	0.877964	0.975102	No-change
Peak_10598	chr10	46273645	46273945	0	11.4222	-0.0641946	0.55367	-0.115944	0.907697	0.981495	No-change
Peak_10599	chr10	46282708	46283188	0	73.0633	0.218225	0.248059	0.879727	0.379007	0.78992	No-change
Peak_106	chr1	1780022	1780576	0	84.0938	0.601926	0.215373	2.7948	0.00519315	0.0696512	No-change
Peak_1060	chr1	16392975	16393490	0	26.6149	1.01994	0.371614	2.74463	0.00605796	0.077838	Accessibility gain
Peak_10600	chr10	46284345	46285084	0	77.0947	-0.0521524	0.23421	-0.222673	0.82379	0.96325	No-change
Peak_10601	chr10	46299458	46300186	0	75.9183	0.0393136	0.222718	0.176518	0.859887	0.971235	No-change
Peak_10602	chr10	46329466	46330046	0	30.4723	0.295998	0.332621	0.889896	0.373522	0.786052	No-change
Peak_10603	chr10	46468224	46468393	0	24.2708	-0.0017396	0.362498	-0.00479892	0.996171	0.999321	No-change
Peak_10604	chr10	46514672	46515248	0	16.6571	-0.285575	0.450476	-0.63394	0.52612	0.870165	No-change
Peak_10605	chr10	46523134	46523746	0	65.9579	-0.0956166	0.234463	-0.407811	0.683412	0.926681	No-change
Peak_10606	chr10	46524815	46525113	0	34.9639	-0.297047	0.331916	-0.894947	0.370816	0.784628	No-change
Peak_10607	chr10	46535058	46535364	0	22.7986	-0.0280152	0.374198	-0.0748673	0.94032	0.987701	No-change
Peak_10608	chr10	46541053	46541784	0	197.486	-0.189725	0.18791	-1.00966	0.312658	0.742852	No-change
Peak_10609	chr10	46555475	46556491	0	264.307	0.0298978	0.162525	0.183959	0.854046	0.970173	No-change
Peak_1061	chr1	16409433	16410186	0	52.0117	0.109371	0.276622	0.395379	0.692563	0.929429	No-change
Peak_10610	chr10	46565642	46565923	0	30.0113	0.125969	0.338648	0.371974	0.709912	0.934227	No-change
Peak_10611	chr10	46597557	46597803	0	27.7981	0.221014	0.339034	0.651895	0.514469	0.864689	No-change
Peak_10612	chr10	46786691	46787066	0	65.0405	-0.0292287	0.238636	-0.122482	0.902517	0.980509	No-change
Peak_10613	chr10	46993044	46993401	0	15.8189	0.101231	0.447081	0.226426	0.82087	0.962537	No-change
Peak_10614	chr10	47013828	47014172	0	14.9967	-0.949253	0.463643	-2.04738	0.0406207	0.273242	No-change
Peak_10615	chr10	47024731	47025131	0	58.9469	-0.295248	0.258647	-1.14151	0.253658	0.687727	No-change
Peak_10616	chr10	47047530	47047940	0	32.6147	-0.137272	0.33109	-0.414606	0.67843	0.9248	No-change
Peak_10617	chr10	47048647	47048847	0	17.8955	-0.657346	0.42277	-1.55485	0.119981	0.495901	No-change
Peak_10618	chr10	47078877	47079162	0	12.887	-0.64316	0.484701	-1.32692	0.184535	0.604115	No-change
Peak_10619	chr10	47135539	47135814	0	13.2452	-0.738652	0.482201	-1.53183	0.125563	0.507251	No-change
Peak_1062	chr1	16430528	16430977	0	39.4131	-0.03337	0.323389	-0.103189	0.917813	0.983477	No-change
Peak_10620	chr10	47175056	47175951	0	162.727	-0.767495	0.200907	-3.82016	0.000133365	0.00438056	No-change
Peak_10621	chr10	47184447	47184814	0	15.9193	-0.803444	0.449232	-1.78848	0.0736979	0.385606	No-change
Peak_10622	chr10	47207188	47207591	0	16.4286	-0.77471	0.447912	-1.7296	0.0837014	0.413385	No-change
Peak_10623	chr10	47223322	47223655	0	24.1852	-0.223586	0.37372	-0.59827	0.54966	0.879876	No-change
Peak_10624	chr10	47243909	47244289	0	21.4863	-0.0325985	0.384888	-0.0846961	0.932503	0.986184	No-change
Peak_10625	chr10	47253838	47254259	0	19.365	-0.0852882	0.404196	-0.211007	0.832882	0.965522	No-change
Peak_10626	chr10	47277939	47278224	0	9.92061	-0.826567	0.569399	-1.45165	0.146599	0.545941	No-change
Peak_10627	chr10	47312083	47312528	0	67.4578	-0.208745	0.244574	-0.853506	0.393379	0.799257	No-change
Peak_10628	chr10	47322404	47322733	0	15.4127	-0.529323	0.459025	-1.15315	0.24885	0.682289	No-change
Peak_10629	chr10	47339830	47340403	0	27.6637	-0.601571	0.346632	-1.73547	0.0826568	0.410613	No-change
Peak_1063	chr1	16440185	16441305	0	209.398	-0.0903754	0.166516	-0.542742	0.587307	0.895058	No-change
Peak_10630	chr10	47340448	47340824	0	24.3427	-0.347394	0.367308	-0.945783	0.344259	0.76641	No-change
Peak_10631	chr10	47346649	47347185	0	24.2913	-1.29323	0.383582	-3.37145	0.000747742	0.0165198	Accessibility loss
Peak_10632	chr10	47352368	47352729	0	28.1078	-0.0223896	0.349839	-0.0639996	0.948971	0.989436	No-change
Peak_10633	chr10	47361299	47361652	0	34.0524	-0.216492	0.307324	-0.704443	0.481157	0.849	No-change
Peak_10634	chr10	47372172	47372426	0	11.6789	0.293338	0.507227	0.578316	0.563051	0.886007	No-change
Peak_10635	chr10	47383749	47384913	0	191.356	0.183266	0.177272	1.03381	0.301224	0.733211	No-change
Peak_10636	chr10	47402619	47403250	0	114.232	-0.344341	0.219473	-1.56895	0.11666	0.488841	No-change
Peak_10637	chr10	47403504	47403855	0	37.478	-0.193403	0.30406	-0.636067	0.524733	0.869472	No-change
Peak_10638	chr10	47409262	47409649	0	26.4065	-0.26954	0.36052	-0.747643	0.454676	0.835443	No-change
Peak_10639	chr10	47420342	47420958	0	35.1673	0.699627	0.312063	2.24194	0.0249651	0.203111	No-change
Peak_1064	chr1	16474969	16475212	0	13.8242	0.0483746	0.510894	0.0946862	0.924564	0.984509	No-change
Peak_10640	chr10	47438905	47439243	0	18.2306	0.286267	0.408668	0.700487	0.483623	0.850365	No-change
Peak_10641	chr10	47447643	47447852	0	16.822	-0.633575	0.457105	-1.38606	0.165729	0.576671	No-change
Peak_10642	chr10	47452446	47452945	0	32.1843	0.30462	0.321258	0.948209	0.343023	0.765476	No-change
Peak_10643	chr10	47461232	47461715	0	79.9862	0.0541899	0.219296	0.247108	0.804824	0.958299	No-change
Peak_10644	chr10	47553287	47553698	0	89.6678	0.077327	0.212627	0.363675	0.716101	0.936059	No-change
Peak_10645	chr10	47744024	47744384	0	31.9157	-0.0986255	0.320638	-0.307592	0.758393	0.946861	No-change
Peak_10646	chr10	48188158	48188479	0	19.1261	-0.270842	0.406569	-0.666166	0.505305	0.860419	No-change
Peak_10647	chr10	48215483	48215863	0	18.3944	0.424458	0.440703	0.963139	0.335478	0.759481	No-change
Peak_10648	chr10	48251464	48252039	0	39.2663	0.433933	0.307319	1.41199	0.157951	0.565114	No-change
Peak_10649	chr10	48274556	48275122	0	42.8415	-0.165091	0.278778	-0.592196	0.553719	0.882119	No-change
Peak_1065	chr1	16475801	16476214	0	16.2063	-0.878895	0.447989	-1.96187	0.0497781	0.309723	No-change
Peak_10650	chr10	48289511	48289950	0	28.0409	0.180729	0.347098	0.520685	0.602587	0.90025	No-change
Peak_10651	chr10	48306222	48307175	0	119.62	0.192445	0.208224	0.924223	0.35537	0.773745	No-change
Peak_10652	chr10	48399050	48399753	0	30.2241	0.402417	0.324525	1.24002	0.214968	0.643445	No-change
Peak_10653	chr10	48444378	48444682	0	28.1716	0.495295	0.362225	1.36737	0.17151	0.58554	No-change
Peak_10654	chr10	48456500	48456870	0	33.9974	0.187733	0.324737	0.578109	0.563191	0.886036	No-change
Peak_10655	chr10	48463471	48464026	0	119.605	-0.327088	0.205954	-1.58816	0.112251	0.479168	No-change
Peak_10656	chr10	48470093	48470687	0	72.2055	-0.0946223	0.226932	-0.416963	0.676706	0.924469	No-change
Peak_10657	chr10	48479676	48479841	0	8.62448	1.09463	0.639411	1.71194	0.0869086	0.421783	No-change
Peak_10658	chr10	48480887	48481218	0	15.0413	0.505819	0.453016	1.11656	0.264183	0.699043	No-change
Peak_10659	chr10	48484920	48485130	0	7.77964	0.916495	0.632835	1.44824	0.147551	0.547442	No-change
Peak_1066	chr1	16490672	16491699	0	133.934	0.113141	0.194382	0.582054	0.56053	0.884888	No-change
Peak_10660	chr10	48501810	48502047	0	13.3652	0.636653	0.499001	1.27586	0.202007	0.627717	No-change
Peak_10661	chr10	48505486	48505707	0	14.9094	0.605819	0.455715	1.32938	0.183722	0.603014	No-change
Peak_10662	chr10	48523272	48523901	0	43.8355	-0.113559	0.288806	-0.393202	0.69417	0.929719	No-change
Peak_10663	chr10	48524109	48524517	0	30.9465	0.115837	0.329593	0.351456	0.725246	0.938047	No-change
Peak_10664	chr10	48534001	48534408	0	19.594	0.829241	0.411721	2.01409	0.0440006	0.287182	No-change
Peak_10665	chr10	48537003	48537419	0	21.7497	0.896534	0.388132	2.30987	0.0208953	0.181159	No-change
Peak_10666	chr10	48542236	48542852	0	30.254	-0.0443743	0.326968	-0.135715	0.892047	0.978182	No-change
Peak_10667	chr10	48551802	48552153	0	28.849	-0.342832	0.332572	-1.03085	0.302611	0.734294	No-change
Peak_10668	chr10	48594680	48595337	0	63.9895	1.04825	0.255723	4.09917	4.14636e-05	0.00174082	Accessibility gain
Peak_10669	chr10	48607984	48608583	0	60.9457	-0.314129	0.250346	-1.25478	0.20956	0.636936	No-change
Peak_1067	chr1	16499005	16499774	0	125.669	0.0646921	0.211039	0.30654	0.759193	0.947139	No-change
Peak_10671	chr10	48656014	48656650	0	68.4674	-0.153062	0.258616	-0.591849	0.553952	0.88221	No-change
Peak_10672	chr10	48658364	48658814	0	48.5168	-0.0282106	0.27628	-0.102109	0.91867	0.98364	No-change
Peak_10673	chr10	48661464	48661744	0	22.1334	0.169777	0.416075	0.408046	0.68324	0.926663	No-change
Peak_10674	chr10	48671097	48672370	0	118.282	-0.146254	0.195692	-0.747369	0.454841	0.835466	No-change
Peak_10675	chr10	48745961	48746163	0	9.63811	-0.214606	0.562782	-0.38133	0.702958	0.932235	No-change
Peak_10676	chr10	48775018	48775291	0	11.066	-0.276321	0.537894	-0.513709	0.607455	0.902084	No-change
Peak_10677	chr10	48803898	48804181	0	13.7836	0.191357	0.506054	0.378136	0.70533	0.932552	No-change
Peak_10678	chr10	48805441	48805812	0	18.4203	1.12138	0.423749	2.64633	0.00813716	0.0960158	Accessibility gain
Peak_10679	chr10	48838795	48839191	0	19.539	0.388067	0.402392	0.964401	0.334845	0.759087	No-change
Peak_1068	chr1	16513626	16514172	0	667.469	-0.231141	0.164341	-1.40647	0.159583	0.567386	No-change
Peak_10680	chr10	48879975	48880810	0	98.8458	-0.537557	0.223121	-2.40926	0.0159847	0.151921	No-change
Peak_10681	chr10	48931194	48931485	0	37.3319	-0.781951	0.302136	-2.58807	0.00965144	0.10784	No-change
Peak_10682	chr10	48934752	48935568	0	92.5785	-1.7042	0.226249	-7.53242	4.98073e-14	3.22892e-11	Accessibility loss
Peak_10683	chr10	48940978	48941325	0	29.0826	-0.264383	0.335748	-0.787447	0.43102	0.821451	No-change
Peak_10684	chr10	48945740	48946127	0	45.6108	-0.778634	0.281224	-2.76873	0.00562745	0.0737923	No-change
Peak_10685	chr10	48957773	48958063	0	9.20694	0.698927	0.572843	1.2201	0.222426	0.6533	No-change
Peak_10686	chr10	48966362	48966732	0	13.3002	0.536994	0.485124	1.10692	0.268329	0.703487	No-change
Peak_10687	chr10	48981313	48981751	0	65.7827	0.18191	0.242457	0.750277	0.453088	0.834521	No-change
Peak_10688	chr10	48983977	48984262	0	24.6326	-1.87059	0.412062	-4.53959	5.63629e-06	0.000347556	Accessibility loss
Peak_10689	chr10	49001439	49002106	0	35.6513	0.101117	0.315028	0.320979	0.748227	0.944401	No-change
Peak_1069	chr1	16514337	16514728	0	339.779	-0.13843	0.161083	-0.859371	0.390136	0.797546	No-change
Peak_10690	chr10	49081440	49082195	0	63.8491	0.712137	0.262714	2.71069	0.00671435	0.0836019	No-change
Peak_10691	chr10	49114735	49115326	0	42.6802	0.0199591	0.280733	0.0710961	0.943321	0.98826	No-change
Peak_10692	chr10	49115344	49115630	0	16.7756	0.122331	0.436706	0.280122	0.779384	0.952035	No-change
Peak_10693	chr10	49158445	49158696	0	14.019	0.493361	0.498825	0.989045	0.322641	0.750832	No-change
Peak_10694	chr10	49164579	49164982	0	31.2611	-0.0704627	0.328144	-0.214731	0.829977	0.964669	No-change
Peak_10695	chr10	49225368	49225591	0	10.4153	-0.217184	0.530204	-0.409623	0.682083	0.926272	No-change
Peak_10696	chr10	49243096	49243601	0	24.3962	1.75134	0.389619	4.49501	6.95673e-06	0.000410977	Accessibility gain
Peak_10697	chr10	49254789	49255291	0	31.4856	-0.416084	0.319716	-1.30142	0.193116	0.615289	No-change
Peak_10698	chr10	49273148	49273317	0	4.27238	1.82808	0.939698	1.94539	0.0517282	0.316876	No-change
Peak_10699	chr10	49281432	49281809	0	22.9518	0.129122	0.371134	0.347911	0.727907	0.93858	No-change
Peak_107	chr1	1783006	1783216	0	38.8504	0.369025	0.314497	1.17338	0.240644	0.673792	No-change
Peak_1070	chr1	16532691	16532913	0	79.7098	-0.0345613	0.234116	-0.147625	0.882639	0.976322	No-change
Peak_10700	chr10	49282911	49283138	0	9.88455	-1.06151	0.599721	-1.77001	0.076725	0.394552	No-change
Peak_10701	chr10	49288483	49288900	0	20.2083	0.160818	0.412381	0.389975	0.696555	0.930387	No-change
Peak_10702	chr10	49296669	49297167	0	78.6747	-0.399087	0.22715	-1.75693	0.0789299	0.399963	No-change
Peak_10703	chr10	49297879	49298403	0	70.9719	-1.01085	0.238335	-4.2413	2.2223e-05	0.00106561	Accessibility loss
Peak_10704	chr10	49303737	49304106	0	19.9118	0.124566	0.403216	0.308931	0.757374	0.946622	No-change
Peak_10705	chr10	49353622	49353928	0	14.0874	-0.412997	0.500059	-0.825897	0.408863	0.808414	No-change
Peak_10706	chr10	49359698	49360601	0	84.0406	-0.897668	0.232332	-3.86373	0.000111666	0.00379039	No-change
Peak_10707	chr10	49367609	49367978	0	19.3614	0.180043	0.407283	0.44206	0.658446	0.919276	No-change
Peak_10708	chr10	49379638	49379968	0	15.8972	0.0824559	0.443757	0.185813	0.852591	0.969889	No-change
Peak_10709	chr10	49394844	49395707	0	73.7929	-0.0610819	0.24926	-0.245053	0.806415	0.958674	No-change
Peak_1071	chr1	16534970	16535781	0	333.074	-0.0937988	0.152993	-0.61309	0.539817	0.875679	No-change
Peak_10710	chr10	49397218	49398488	0	133.057	0.345723	0.230303	1.50116	0.133314	0.522648	No-change
Peak_10711	chr10	49407500	49408129	0	39.3383	-0.340737	0.31907	-1.06791	0.285563	0.720296	No-change
Peak_10712	chr10	49408526	49408763	0	13.3357	0.337712	0.481035	0.702053	0.482646	0.849761	No-change
Peak_10713	chr10	49488163	49488323	0	10.0522	-0.194076	0.553321	-0.350747	0.725778	0.938047	No-change
Peak_10714	chr10	49519106	49519300	0	12.9261	-0.151816	0.501504	-0.302722	0.762102	0.947575	No-change
Peak_10715	chr10	49538713	49539938	0	169.933	0.306055	0.18172	1.68421	0.0921403	0.434309	No-change
Peak_10716	chr10	49593041	49593400	0	21.6732	-0.0403587	0.384562	-0.104947	0.916418	0.983217	No-change
Peak_10717	chr10	49594640	49594946	0	26.2277	0.0408034	0.358547	0.113802	0.909395	0.981933	No-change
Peak_10718	chr10	49607024	49607438	0	47.683	0.0914998	0.273737	0.334262	0.738182	0.942356	No-change
Peak_10719	chr10	49609503	49610224	0	88.3096	-0.0905499	0.484956	-0.186718	0.851882	0.969801	No-change
Peak_1072	chr1	16540457	16540984	0	56.2051	0.872896	0.295485	2.95412	0.00313566	0.0481434	No-change
Peak_10720	chr10	49612873	49613645	0	132.563	-0.106309	0.191875	-0.554056	0.579541	0.892581	No-change
Peak_10721	chr10	49620954	49621492	0	39.53	-1.5697	0.372554	-4.21334	2.51624e-05	0.00116808	Accessibility loss
Peak_10722	chr10	49633747	49634128	0	12.869	1.23584	0.504808	2.44814	0.0143597	0.141457	Accessibility gain
Peak_10723	chr10	49649358	49649676	0	27.0538	0.0748679	0.351397	0.213058	0.831282	0.964929	No-change
Peak_10724	chr10	49689861	49690442	0	42.2294	0.830053	0.294338	2.82006	0.00480142	0.0659571	No-change
Peak_10725	chr10	49690690	49691889	0	90.6539	0.297908	0.217134	1.37201	0.170062	0.583594	No-change
Peak_10726	chr10	49701078	49701402	0	20.7787	0.0731937	0.381323	0.191947	0.847784	0.968727	No-change
Peak_10727	chr10	49761653	49762610	0	73.9372	0.348176	0.247697	1.40565	0.159828	0.567786	No-change
Peak_10728	chr10	49783680	49783879	0	8.36984	-0.380015	0.658217	-0.57734	0.56371	0.886212	No-change
Peak_10729	chr10	49831388	49831792	0	26.7379	0.0529769	0.367124	0.144302	0.885262	0.976809	No-change
Peak_1073	chr1	16544423	16544678	0	47.5693	0.244804	0.299102	0.818462	0.413094	0.811002	No-change
Peak_10730	chr10	49941519	49942273	0	92.3948	0.284846	0.207399	1.37342	0.169622	0.582769	No-change
Peak_10731	chr10	50067583	50068161	0	86.0405	0.287299	0.238858	1.2028	0.229053	0.66084	No-change
Peak_10732	chr10	50216932	50217124	0	12.5865	0.466423	0.493137	0.945828	0.344236	0.766379	No-change
Peak_10733	chr10	50279547	50279923	0	18.95	0.437142	0.422796	1.03393	0.301169	0.733188	No-change
Peak_10734	chr10	50310839	50311185	0	15.529	-0.393604	0.447842	-0.87889	0.379461	0.790228	No-change
Peak_10735	chr10	50367870	50368022	0	9.14279	-0.0424129	0.566086	-0.0749231	0.940276	0.987689	No-change
Peak_10736	chr10	50417715	50418527	0	57.1077	-0.0957947	0.257846	-0.371519	0.710251	0.934321	No-change
Peak_10737	chr10	50421354	50421681	0	19.1266	-0.195843	0.407027	-0.481155	0.630407	0.910334	No-change
Peak_10738	chr10	50470463	50470723	0	12.5673	1.00163	0.518425	1.93206	0.0533516	0.322034	No-change
Peak_10739	chr10	50502063	50502501	0	24.2279	-0.448051	0.373899	-1.19832	0.230793	0.663149	No-change
Peak_1074	chr1	16545905	16546081	0	26.3747	0.132405	0.364835	0.362917	0.716667	0.936059	No-change
Peak_10740	chr10	50503331	50503525	0	14.4083	-1.34772	0.484551	-2.78138	0.00541276	0.0717318	Accessibility loss
Peak_10741	chr10	50503653	50504047	0	20.6103	-0.406051	0.411413	-0.986969	0.323658	0.751607	No-change
Peak_10742	chr10	50522740	50523214	0	30.6082	0.3957	0.361211	1.09548	0.273306	0.708348	No-change
Peak_10743	chr10	50552847	50553062	0	14.2927	-0.431761	0.471829	-0.915078	0.36015	0.777493	No-change
Peak_10744	chr10	50554409	50554713	0	20.2584	1.25954	0.421401	2.98894	0.00279952	0.0444133	Accessibility gain
Peak_10745	chr10	50563872	50564249	0	17.8698	0.200169	0.421913	0.474432	0.635192	0.912146	No-change
Peak_10746	chr10	50622050	50622445	0	75.6932	-0.20987	0.226081	-0.928295	0.353255	0.772083	No-change
Peak_10747	chr10	50622800	50623124	0	49.709	0.157723	0.271728	0.580442	0.561617	0.885218	No-change
Peak_10748	chr10	50624180	50625526	0	215.02	-0.0391175	0.19207	-0.203663	0.838617	0.966538	No-change
Peak_10749	chr10	50739448	50740645	0	112.404	-0.176479	0.210357	-0.83895	0.401497	0.803873	No-change
Peak_1075	chr1	16607533	16607830	0	18.605	0.578153	0.44214	1.30762	0.191001	0.612248	No-change
Peak_10750	chr10	50787934	50788358	0	28.8714	-0.303613	0.336054	-0.903464	0.36628	0.781281	No-change
Peak_10751	chr10	50846731	50847041	0	14.8884	0.125461	0.471296	0.266204	0.790082	0.954712	No-change
Peak_10752	chr10	50857537	50857981	0	24.9001	-0.146497	0.384807	-0.380703	0.703424	0.932262	No-change
Peak_10753	chr10	50990877	50991395	0	36.1955	0.0617019	0.301437	0.204693	0.837812	0.966494	No-change
Peak_10754	chr10	50991820	50992844	0	93.1089	0.171482	0.213918	0.801626	0.422769	0.816844	No-change
Peak_10755	chr10	51073526	51075014	0	214.298	0.0549412	0.172386	0.318711	0.749946	0.944684	No-change
Peak_10756	chr10	51083321	51083917	0	42.1621	-0.24168	0.301442	-0.801746	0.4227	0.816842	No-change
Peak_10757	chr10	51140981	51141334	0	14.8367	0.641689	0.46173	1.38975	0.164605	0.575021	No-change
Peak_10758	chr10	51162037	51162322	0	10.8429	0.328309	0.522791	0.627993	0.530009	0.871827	No-change
Peak_10759	chr10	51230945	51231139	0	10.9192	-0.182101	0.529387	-0.343984	0.730858	0.939676	No-change
Peak_1076	chr1	16613192	16614052	0	903.339	0.0790748	0.135458	0.583758	0.559383	0.884409	No-change
Peak_10760	chr10	51244411	51244722	0	43.9861	-0.251347	0.277699	-0.905108	0.365408	0.78081	No-change
Peak_10761	chr10	51244791	51245320	0	98.1367	-0.0436318	0.213651	-0.204219	0.838182	0.966538	No-change
Peak_10762	chr10	51257764	51258167	0	15.7151	0.0220391	0.448758	0.0491113	0.960831	0.991991	No-change
Peak_10763	chr10	51268025	51268739	0	80.6192	0.591039	0.264224	2.23689	0.0252935	0.204935	No-change
Peak_10764	chr10	51301656	51302021	0	15.7584	-0.171918	0.442713	-0.388329	0.697772	0.930681	No-change
Peak_10765	chr10	51389399	51389641	0	12.2387	-0.183243	0.506555	-0.361744	0.717543	0.936362	No-change
Peak_10766	chr10	51405867	51406293	0	18.6761	0.43316	0.421256	1.02826	0.303828	0.735516	No-change
Peak_10767	chr10	51422339	51422897	0	29.2912	0.201718	0.331428	0.608632	0.542768	0.876799	No-change
Peak_10768	chr10	51565158	51565443	0	9.17174	0.78656	0.592907	1.32662	0.184636	0.604245	No-change
Peak_10769	chr10	51679622	51680199	0	25.8835	-1.38791	0.388787	-3.56985	0.000357191	0.00939596	Accessibility loss
Peak_1077	chr1	16618834	16619108	0	69.9349	0.233076	0.275125	0.847164	0.396904	0.8011	No-change
Peak_10770	chr10	51699331	51700524	0	88.7277	-0.0185475	0.213725	-0.086782	0.930845	0.985985	No-change
Peak_10771	chr10	51747259	51747513	0	14.1606	-0.781487	0.480155	-1.62757	0.103616	0.460472	No-change
Peak_10772	chr10	51815722	51816070	0	21.3136	0.954991	0.389623	2.45106	0.0142436	0.140678	No-change
Peak_10773	chr10	51847914	51848148	0	10.1566	0.716532	0.59464	1.20498	0.228209	0.659731	No-change
Peak_10774	chr10	51857327	51857870	0	28.055	1.19324	0.37399	3.19057	0.00141991	0.0269986	Accessibility gain
Peak_10775	chr10	51910186	51910479	0	15.5235	0.945129	0.482229	1.95992	0.0500054	0.310712	No-change
Peak_10776	chr10	51915030	51915547	0	49.6924	0.976058	0.273375	3.57039	0.000356444	0.0093788	No-change
Peak_10777	chr10	51918975	51919295	0	13.8551	0.0388898	0.502135	0.0774489	0.938266	0.987363	No-change
Peak_10778	chr10	51983300	51983816	0	21.162	0.287406	0.390181	0.736596	0.461368	0.838743	No-change
Peak_10779	chr10	52018971	52019882	0	124.117	-0.503938	0.200727	-2.51056	0.0120539	0.125399	No-change
Peak_1078	chr1	16620987	16621434	0	218.72	0.0819013	0.163373	0.501314	0.61615	0.904941	No-change
Peak_10780	chr10	52039468	52040079	0	61.6442	-0.243075	0.244028	-0.996095	0.319204	0.748071	No-change
Peak_10781	chr10	52106987	52107170	0	10.779	-0.105562	0.547267	-0.192889	0.847046	0.968671	No-change
Peak_10782	chr10	52128094	52128415	0	20.6912	-0.48226	0.389292	-1.23881	0.215415	0.644113	No-change
Peak_10783	chr10	52172712	52172912	0	12.6681	0.653714	0.497186	1.31483	0.188568	0.609462	No-change
Peak_10784	chr10	52213465	52213858	0	27.8229	0.128996	0.34016	0.379221	0.704524	0.932492	No-change
Peak_10785	chr10	52221991	52222360	0	28.286	-0.563344	0.34595	-1.6284	0.103441	0.460136	No-change
Peak_10786	chr10	52308288	52309051	0	105.497	-0.058266	0.211553	-0.275421	0.782993	0.952923	No-change
Peak_10787	chr10	52313295	52315038	0	353.94	-0.151572	0.141222	-1.07329	0.28314	0.718092	No-change
Peak_10788	chr10	52346522	52346816	0	9.65377	0.99011	0.575155	1.72147	0.0851662	0.417238	No-change
Peak_10789	chr10	52440745	52441195	0	19.7885	-0.0732234	0.408734	-0.179147	0.857822	0.970921	No-change
Peak_1079	chr1	16624983	16625230	0	63.625	-0.0469387	0.24196	-0.193994	0.846181	0.968554	No-change
Peak_10790	chr10	52452492	52453172	0	62.1261	-0.311331	0.251035	-1.24019	0.214905	0.643419	No-change
Peak_10791	chr10	52463908	52464235	0	21.4755	1.43969	0.403203	3.57064	0.000356115	0.00937515	Accessibility gain
Peak_10792	chr10	52466532	52466817	0	10.6492	-1.32167	0.559308	-2.36305	0.0181254	0.165208	Accessibility loss
Peak_10793	chr10	52516811	52517349	0	22.119	-0.28584	0.39901	-0.716372	0.473761	0.84506	No-change
Peak_10794	chr10	52740777	52741260	0	28.4493	-0.235328	0.336649	-0.69903	0.484533	0.850772	No-change
Peak_10795	chr10	52780039	52780515	0	53.3444	-0.055704	0.272286	-0.204579	0.837901	0.966518	No-change
Peak_10796	chr10	52817945	52818345	0	32.4932	0.540426	0.332668	1.62452	0.104265	0.461656	No-change
Peak_10797	chr10	52864351	52864792	0	22.0949	0.460529	0.406508	1.13289	0.25726	0.692159	No-change
Peak_10798	chr10	52884215	52884749	0	35.5695	-0.223933	0.310127	-0.722068	0.470253	0.84316	No-change
Peak_10799	chr10	52903614	52903823	0	8.065	1.83127	0.696499	2.62925	0.00855734	0.0991921	Accessibility gain
Peak_108	chr1	1834051	1834268	0	10.6872	0.367729	0.525855	0.699297	0.484367	0.850699	No-change
Peak_1080	chr1	16625688	16625903	0	32.2503	0.522821	0.325702	1.60521	0.108447	0.471384	No-change
Peak_10800	chr10	52949926	52950217	0	18.0498	0.347092	0.427726	0.811481	0.417089	0.813287	No-change
Peak_10801	chr10	52951889	52952216	0	21.4776	-0.105204	0.422737	-0.248864	0.803466	0.958012	No-change
Peak_10802	chr10	52959934	52960128	0	12.4226	0.807061	0.501837	1.60821	0.107789	0.469984	No-change
Peak_10803	chr10	53022456	53023185	0	32.1675	-0.649755	0.336969	-1.92823	0.0538263	0.323789	No-change
Peak_10804	chr10	53030084	53030646	0	26.5909	-0.425326	0.355702	-1.19574	0.2318	0.664272	No-change
Peak_10805	chr10	53210034	53210517	0	15.7275	0.797615	0.484709	1.64555	0.0998555	0.451672	No-change
Peak_10806	chr10	53223843	53224300	0	47.5074	0.491972	0.285261	1.72464	0.084593	0.415837	No-change
Peak_10807	chr10	53359091	53359353	0	11.788	1.03299	0.610644	1.69164	0.090715	0.431147	No-change
Peak_10808	chr10	53422218	53422933	0	31.9267	1.39496	0.342781	4.06955	4.71037e-05	0.00193076	Accessibility gain
Peak_10809	chr10	53477304	53477553	0	11.1607	0.0513598	0.531325	0.0966636	0.922994	0.984317	No-change
Peak_1081	chr1	16639208	16639625	0	82.8383	-0.42485	0.232639	-1.82622	0.0678173	0.36819	No-change
Peak_10810	chr10	53597790	53598251	0	29.6492	2.1081	0.372114	5.6652	1.46849e-08	2.38e-06	Accessibility gain
Peak_10811	chr10	53598926	53599351	0	15.0558	1.79674	0.491808	3.65333	0.000258857	0.0073439	Accessibility gain
Peak_10812	chr10	53744756	53745005	0	9.71022	1.72744	0.595492	2.90086	0.00372141	0.0544416	Accessibility gain
Peak_10813	chr10	53909683	53910260	0	27.2123	0.697307	0.36284	1.9218	0.0546308	0.3265	No-change
Peak_10814	chr10	53978380	53978614	0	12.7021	0.704519	0.501814	1.40395	0.160335	0.5684	No-change
Peak_10815	chr10	54737858	54738175	0	16.1685	-1.11362	0.461583	-2.41262	0.0158383	0.150893	Accessibility loss
Peak_10816	chr10	54801122	54801456	0	23.7958	0.23348	0.36846	0.633664	0.5263	0.870165	No-change
Peak_10817	chr10	55174245	55174521	0	10.1383	-0.442988	0.592532	-0.747619	0.45469	0.835443	No-change
Peak_10818	chr10	55242642	55242884	0	8.75891	1.8237	0.635249	2.87084	0.00409376	0.0586757	Accessibility gain
Peak_10819	chr10	55263957	55264276	0	14.7031	-0.194988	0.482536	-0.40409	0.686146	0.927918	No-change
Peak_1082	chr1	16644010	16645158	0	466.645	0.0455036	0.162853	0.279416	0.779926	0.952115	No-change
Peak_10820	chr10	55410544	55410876	0	14.7169	0.490797	0.459305	1.06856	0.285266	0.719898	No-change
Peak_10821	chr10	55426244	55426465	0	12.2698	0.172695	0.518159	0.333285	0.738919	0.942516	No-change
Peak_10822	chr10	55501059	55501276	0	14.5074	0.667757	0.4682	1.42622	0.153804	0.558201	No-change
Peak_10823	chr10	55518131	55519072	0	66.7461	0.287939	0.239408	1.20271	0.229089	0.660875	No-change
Peak_10824	chr10	55519346	55519552	0	14.7538	0.371101	0.456444	0.813026	0.416203	0.812784	No-change
Peak_10825	chr10	55601992	55602378	0	46.1786	-0.311553	0.270295	-1.15264	0.249058	0.682542	No-change
Peak_10826	chr10	55627544	55628733	0	169.329	0.154089	0.181336	0.849739	0.39547	0.800348	No-change
Peak_10827	chr10	55629863	55630043	0	29.5042	0.194267	0.351637	0.552464	0.580631	0.892999	No-change
Peak_10828	chr10	55630545	55631719	0	198.484	0.191431	0.209738	0.912716	0.361392	0.778417	No-change
Peak_10829	chr10	55747300	55747817	0	18.5466	0.638785	0.437795	1.4591	0.144538	0.542229	No-change
Peak_1083	chr1	16676742	16676943	0	23.4977	0.324005	0.36327	0.891912	0.37244	0.785512	No-change
Peak_10830	chr10	55819907	55820697	0	75.5715	0.998453	0.233315	4.27942	1.87379e-05	0.000927846	No-change
Peak_10831	chr10	55822028	55822544	0	69.5453	0.610511	0.234669	2.60158	0.00927949	0.105005	No-change
Peak_10832	chr10	55881139	55881418	0	10.2205	1.11257	0.552747	2.0128	0.0441354	0.28756	Accessibility gain
Peak_10833	chr10	55899635	55900214	0	105.404	0.0607763	0.197672	0.30746	0.758494	0.946894	No-change
Peak_10834	chr10	56186456	56186845	0	47.8974	0.15638	0.272322	0.574247	0.5658	0.88717	No-change
Peak_10835	chr10	56351866	56352244	0	14.2993	-0.564123	0.461922	-1.22125	0.221991	0.652726	No-change
Peak_10836	chr10	56361003	56361593	0	143.081	-0.0544618	0.193342	-0.281687	0.778184	0.951731	No-change
Peak_10837	chr10	56535370	56535744	0	17.0969	-1.05377	0.445324	-2.36629	0.0179673	0.164116	Accessibility loss
Peak_10838	chr10	56586090	56586442	0	11.6138	0.72178	0.540965	1.33425	0.182123	0.600913	No-change
Peak_10839	chr10	56586443	56586885	0	21.6413	1.27871	0.402496	3.17695	0.00148835	0.028026	Accessibility gain
Peak_1084	chr1	16678066	16678389	0	18.4651	-0.0374464	0.413996	-0.090451	0.927929	0.985199	No-change
Peak_10840	chr10	56604881	56605416	0	32.0741	0.0647433	0.33241	0.19477	0.845573	0.968549	No-change
Peak_10841	chr10	56646358	56646801	0	17.3095	0.287913	0.433555	0.664074	0.506643	0.861042	No-change
Peak_10842	chr10	57094972	57095197	0	8.91192	0.911756	0.629933	1.44739	0.147789	0.54773	No-change
Peak_10843	chr10	57095437	57095650	0	7.35402	0.557114	0.722334	0.77127	0.440547	0.826064	No-change
Peak_10844	chr10	57143145	57143775	0	124.748	-0.590006	0.196146	-3.00799	0.00262983	0.0425589	No-change
Peak_10845	chr10	57165702	57165987	0	11.6198	0.840521	0.511399	1.64357	0.100265	0.452629	No-change
Peak_10846	chr10	57222215	57223006	0	145.807	0.374756	0.188935	1.98352	0.0473097	0.300237	No-change
Peak_10847	chr10	57247061	57247568	0	23.102	-0.0903699	0.386518	-0.233805	0.815136	0.961108	No-change
Peak_10848	chr10	57339062	57339333	0	9.00744	0.731673	0.588474	1.24334	0.213743	0.642115	No-change
Peak_10849	chr10	57448102	57448434	0	18.6661	0.419565	0.421791	0.994723	0.319871	0.748572	No-change
Peak_1085	chr1	16712703	16712904	0	17.6152	0.0640211	0.417029	0.153517	0.877991	0.975102	No-change
Peak_10850	chr10	57579945	57580417	0	27.4368	0.114945	0.338258	0.339815	0.733996	0.940964	No-change
Peak_10851	chr10	57627635	57628207	0	38.9019	0.366263	0.31619	1.15837	0.246715	0.679839	No-change
Peak_10852	chr10	57628262	57629097	0	43.6963	0.200799	0.28125	0.713952	0.475257	0.84579	No-change
Peak_10853	chr10	57657219	57657482	0	19.2558	-0.162726	0.402212	-0.404577	0.685788	0.927836	No-change
Peak_10854	chr10	57723364	57723696	0	17.1154	-0.0365939	0.458257	-0.0798545	0.936353	0.986903	No-change
Peak_10856	chr10	58209972	58210582	0	26.8161	0.229931	0.350954	0.655158	0.512366	0.863885	No-change
Peak_10857	chr10	58229888	58230343	0	31.8769	0.372235	0.32858	1.13286	0.257273	0.69217	No-change
Peak_10858	chr10	58267198	58267520	0	37.4186	-0.209371	0.311985	-0.671094	0.50216	0.85914	No-change
Peak_10859	chr10	58267862	58268450	0	97.1419	0.124049	0.221752	0.559404	0.575886	0.891201	No-change
Peak_1086	chr1	16717585	16717912	0	25.5766	0.0361602	0.36306	0.0995985	0.920663	0.983966	No-change
Peak_10860	chr10	58268737	58269630	0	220.806	-0.175585	0.20456	-0.85835	0.390699	0.797958	No-change
Peak_10861	chr10	58299519	58299944	0	19.3877	0.145493	0.396982	0.366499	0.713993	0.935455	No-change
Peak_10862	chr10	58334758	58335803	0	121.173	0.168803	0.216817	0.778553	0.436243	0.823629	No-change
Peak_10863	chr10	58348747	58348988	0	10.5739	0.543467	0.546164	0.995062	0.319706	0.74848	No-change
Peak_10864	chr10	58384994	58386030	0	266.644	0.0067066	0.178122	0.0376516	0.969965	0.993913	No-change
Peak_10865	chr10	58412605	58413034	0	61.8845	0.88501	0.269892	3.27912	0.0010413	0.0213014	No-change
Peak_10866	chr10	58435342	58435627	0	11.9156	-1.12815	0.519194	-2.17288	0.0297892	0.226462	Accessibility loss
Peak_10867	chr10	58477207	58477632	0	42.9692	0.114593	0.281654	0.406858	0.684112	0.927102	No-change
Peak_10868	chr10	58512543	58512921	0	27.9416	0.00637137	0.361149	0.0176419	0.985925	0.997207	No-change
Peak_10869	chr10	58513181	58513963	0	74.4324	0.0644015	0.273732	0.235272	0.813998	0.960582	No-change
Peak_1087	chr1	16727358	16727983	0	38.3176	-0.0722589	0.312461	-0.231257	0.817115	0.96174	No-change
Peak_10870	chr10	58579028	58579260	0	9.76501	0.339872	0.553482	0.614062	0.539175	0.875496	No-change
Peak_10871	chr10	58588878	58589148	0	9.67334	-0.433514	0.556384	-0.779162	0.435884	0.82355	No-change
Peak_10872	chr10	58743563	58743766	0	12.3734	0.0993563	0.490488	0.202566	0.839474	0.966837	No-change
Peak_10873	chr10	58817432	58817744	0	11.2375	0.250817	0.518419	0.483812	0.628519	0.909597	No-change
Peak_10874	chr10	58856488	58856941	0	16.5589	0.267743	0.46813	0.57194	0.567362	0.887591	No-change
Peak_10875	chr10	58963697	58964165	0	71.518	0.865205	0.252928	3.42075	0.000624476	0.0143841	No-change
Peak_10876	chr10	58967509	58968235	0	226.902	-0.00452709	0.163074	-0.027761	0.977853	0.99528	No-change
Peak_10877	chr10	58981821	58982190	0	16.2496	1.36662	0.477973	2.85919	0.00424723	0.0602705	Accessibility gain
Peak_10878	chr10	59043364	59043688	0	27.9953	0.0715799	0.348796	0.20522	0.8374	0.966403	No-change
Peak_10879	chr10	59175886	59176465	0	46.8883	-0.0637271	0.27788	-0.229333	0.81861	0.96192	No-change
Peak_1088	chr1	16796854	16797030	0	16.9258	-0.189863	0.427114	-0.444527	0.656662	0.918745	No-change
Peak_10880	chr10	59176625	59177555	0	76.5517	0.685671	0.277456	2.47128	0.0134631	0.135141	No-change
Peak_10881	chr10	59362237	59363437	0	166.413	0.443371	0.185704	2.38751	0.0169629	0.157987	No-change
Peak_10882	chr10	59413823	59414072	0	14.4672	0.878241	0.490349	1.79105	0.0732847	0.384506	No-change
Peak_10883	chr10	59626008	59626505	0	36.0375	0.29322	0.323223	0.907174	0.364315	0.78018	No-change
Peak_10884	chr10	59674259	59674569	0	13.7714	-0.215001	0.485932	-0.44245	0.658164	0.91925	No-change
Peak_10885	chr10	59700815	59701046	0	11.0037	0.102517	0.515781	0.198761	0.842449	0.967725	No-change
Peak_10886	chr10	59708783	59709314	0	46.4451	0.0329293	0.30881	0.106633	0.91508	0.983097	No-change
Peak_10887	chr10	59709326	59710459	0	134.131	0.348379	0.246826	1.41144	0.158116	0.565382	No-change
Peak_10888	chr10	59809300	59809690	0	20.5739	0.186207	0.400238	0.465241	0.641759	0.914231	No-change
Peak_10889	chr10	59830697	59831071	0	26.3631	-0.136601	0.347095	-0.393555	0.69391	0.929655	No-change
Peak_1089	chr1	16861872	16862111	0	38.7818	0.160368	0.305813	0.5244	0.6	0.899579	No-change
Peak_10890	chr10	59847188	59847737	0	72.9882	0.776428	0.253268	3.06564	0.00217204	0.0370745	No-change
Peak_10891	chr10	59864605	59864878	0	12.6999	0.0129046	0.513712	0.0251204	0.979959	0.995835	No-change
Peak_10892	chr10	59865160	59865356	0	7.69955	-0.296766	0.682188	-0.435021	0.663547	0.92048	No-change
Peak_10893	chr10	59905355	59906016	0	78.254	-0.386293	0.238964	-1.61653	0.105979	0.46575	No-change
Peak_10894	chr10	59906357	59907103	0	179.689	0.0624824	0.196353	0.318214	0.750323	0.944845	No-change
Peak_10895	chr10	59908365	59908758	0	75.3375	0.174303	0.244972	0.711524	0.47676	0.846614	No-change
Peak_10896	chr10	59971102	59971364	0	8.94103	-0.793386	0.591557	-1.34118	0.179861	0.597739	No-change
Peak_10897	chr10	59991732	59991916	0	8.45932	-0.17487	0.621127	-0.281537	0.778299	0.951731	No-change
Peak_10898	chr10	60003396	60004190	0	81.9986	1.42172	0.243131	5.84755	4.98867e-09	9.37397e-07	Accessibility gain
Peak_10899	chr10	60048117	60048530	0	19.4494	0.0911286	0.476688	0.19117	0.848392	0.968969	No-change
Peak_109	chr1	1880795	1881005	0	9.26717	1.52578	0.614172	2.4843	0.0129808	0.131865	Accessibility gain
Peak_1090	chr1	16872205	16872992	0	355.522	-0.0690714	0.152879	-0.451804	0.65141	0.917151	No-change
Peak_10900	chr10	60114815	60115239	0	14.5527	-0.398235	0.472624	-0.842605	0.399449	0.802497	No-change
Peak_10901	chr10	60130093	60130427	0	32.4425	-0.363415	0.325681	-1.11586	0.264481	0.699398	No-change
Peak_10902	chr10	60140347	60141536	0	193.818	-0.0633634	0.163633	-0.38723	0.698586	0.930884	No-change
Peak_10903	chr10	60238449	60238865	0	24.1311	0.45924	0.365263	1.25729	0.20865	0.636139	No-change
Peak_10904	chr10	60258499	60258725	0	9.62914	0.669455	0.555921	1.20423	0.228502	0.660251	No-change
Peak_10905	chr10	60300344	60300893	0	17.4502	0.491159	0.419019	1.17216	0.241131	0.674237	No-change
Peak_10906	chr10	60389030	60389215	0	8.89234	-0.627061	0.579896	-1.08133	0.279548	0.714383	No-change
Peak_10907	chr10	60389614	60389822	0	10.7972	0.633647	0.551626	1.14869	0.250684	0.684362	No-change
Peak_10908	chr10	60572522	60573235	0	83.8912	-0.0656341	0.222777	-0.294618	0.768286	0.94887	No-change
Peak_10909	chr10	60573312	60573643	0	24.9128	-0.357285	0.377221	-0.947151	0.343562	0.765812	No-change
Peak_1091	chr1	16895580	16895943	0	259.966	-0.0941605	0.158675	-0.593416	0.552903	0.881626	No-change
Peak_10910	chr10	60649619	60649877	0	13.4622	0.0057264	0.503125	0.0113817	0.990919	0.998164	No-change
Peak_10911	chr10	60732373	60732602	0	13.2339	0.106738	0.525879	0.202971	0.839157	0.966724	No-change
Peak_10912	chr10	60732773	60733159	0	22.3077	-0.311295	0.371067	-0.838918	0.401515	0.803873	No-change
Peak_10913	chr10	60733229	60733729	0	29.7813	0.421628	0.334885	1.25903	0.208021	0.635327	No-change
Peak_10914	chr10	60742452	60742911	0	37.9867	1.82727	0.322441	5.667	1.45323e-08	2.35915e-06	Accessibility gain
Peak_10915	chr10	60757667	60757890	0	11.4226	-0.466329	0.564025	-0.826788	0.408357	0.80815	No-change
Peak_10916	chr10	60762683	60762931	0	8.77237	1.16262	0.601333	1.93341	0.0531855	0.321442	No-change
Peak_10917	chr10	60778034	60779107	0	271.095	0.101196	0.152092	0.665363	0.505819	0.860713	No-change
Peak_10918	chr10	60803308	60803656	0	13.128	-0.515965	0.477709	-1.08008	0.280105	0.714949	No-change
Peak_10919	chr10	60816628	60816841	0	13.9531	-0.107566	0.502327	-0.214135	0.830442	0.9648	No-change
Peak_1092	chr1	16896103	16896343	0	221.645	-0.262439	0.190363	-1.37862	0.168011	0.580632	No-change
Peak_10920	chr10	60820448	60820638	0	7.92687	-0.0200056	0.609991	-0.0327965	0.973837	0.99446	No-change
Peak_10921	chr10	60921731	60921990	0	11.061	-2.82463	0.678542	-4.1628	3.14371e-05	0.00139981	Accessibility loss
Peak_10922	chr10	60943272	60943929	0	86.724	-0.240748	0.224192	-1.07385	0.282892	0.717853	No-change
Peak_10923	chr10	60944035	60945065	0	138.844	-0.029162	0.186155	-0.156655	0.875517	0.974437	No-change
Peak_10924	chr10	61000794	61001969	0	89.2646	-0.0507855	0.231896	-0.219001	0.826649	0.963919	No-change
Peak_10925	chr10	61024834	61025045	0	9.8296	0.158583	0.542022	0.292576	0.769846	0.949398	No-change
Peak_10926	chr10	61063018	61063336	0	16.6443	-0.100423	0.447669	-0.224323	0.822506	0.962777	No-change
Peak_10927	chr10	61452259	61453766	0	154.329	-0.209004	0.208006	-1.0048	0.314993	0.744773	No-change
Peak_10928	chr10	61592606	61592845	0	9.72836	-0.591537	0.585392	-1.0105	0.312258	0.742455	No-change
Peak_10929	chr10	61662700	61663291	0	97.6055	-0.127608	0.252707	-0.504964	0.613584	0.904421	No-change
Peak_1093	chr1	16896442	16897102	0	513.373	-0.206717	0.170419	-1.213	0.225131	0.65615	No-change
Peak_10930	chr10	61750866	61751314	0	26.2307	0.0361696	0.360657	0.100288	0.920116	0.983852	No-change
Peak_10931	chr10	61845627	61846105	0	25.3053	-0.160182	0.35156	-0.455633	0.648654	0.916102	No-change
Peak_10932	chr10	61896905	61897830	0	118.128	-0.32661	0.200502	-1.62896	0.103321	0.459876	No-change
Peak_10933	chr10	61903158	61903847	0	49.2718	-0.0636128	0.283764	-0.224175	0.822621	0.962777	No-change
Peak_10934	chr10	61986831	61987295	0	16.8001	0.373421	0.458066	0.815211	0.414951	0.812167	No-change
Peak_10935	chr10	62022183	62022532	0	9.13535	-2.01	0.660541	-3.04296	0.00234263	0.0390781	Accessibility loss
Peak_10936	chr10	62036149	62036700	0	19.6963	0.065214	0.394244	0.165415	0.868617	0.972976	No-change
Peak_10937	chr10	62046599	62047087	0	113.061	-1.05092	0.20515	-5.12269	3.012e-07	3.03787e-05	Accessibility loss
Peak_10938	chr10	62049088	62049564	0	103.082	-0.343986	0.206059	-1.66936	0.0950462	0.440887	No-change
Peak_10939	chr10	62072034	62072322	0	11.2404	-0.764409	0.553015	-1.38226	0.166893	0.578657	No-change
Peak_1094	chr1	16904706	16905875	0	410.324	-0.13447	0.156801	-0.857587	0.391121	0.798207	No-change
Peak_10940	chr10	62155170	62155626	0	14.9003	-1.27528	0.480492	-2.65411	0.00795178	0.094399	Accessibility loss
Peak_10941	chr10	62264678	62264961	0	35.7167	-0.155839	0.312481	-0.498715	0.61798	0.905719	No-change
Peak_10942	chr10	62268141	62269231	0	165.906	0.0529404	0.179044	0.295683	0.767472	0.94871	No-change
Peak_10943	chr10	62373846	62374814	0	40.4075	-0.239747	0.288883	-0.829911	0.406589	0.807094	No-change
Peak_10944	chr10	62426391	62427071	0	66.6094	-0.325018	0.264067	-1.23081	0.218392	0.648041	No-change
Peak_10945	chr10	62554700	62554988	0	17.2053	0.857744	0.431615	1.98729	0.0468902	0.298637	No-change
Peak_10946	chr10	62594033	62594660	0	44.3367	-0.19228	0.286708	-0.670646	0.502446	0.859341	No-change
Peak_10947	chr10	62608143	62608423	0	52.059	0.0505378	0.261499	0.193262	0.846754	0.968671	No-change
Peak_10948	chr10	62610592	62611069	0	28.9422	0.000400377	0.332735	0.00120329	0.99904	0.999854	No-change
Peak_10949	chr10	62681503	62681841	0	18.2336	-0.535057	0.41923	-1.27629	0.201854	0.62748	No-change
Peak_1095	chr1	16913595	16914408	0	119.323	0.0489782	0.197045	0.248564	0.803698	0.95804	No-change
Peak_10950	chr10	62691861	62692523	0	92.7797	0.102267	0.213394	0.479241	0.631767	0.910895	No-change
Peak_10951	chr10	62749867	62750266	0	8.32682	-1.64658	0.648447	-2.53927	0.0111085	0.118761	Accessibility loss
Peak_10952	chr10	62765642	62766084	0	22.9083	-0.098066	0.381544	-0.257024	0.79716	0.956462	No-change
Peak_10953	chr10	62769643	62770138	0	34.3205	-1.34201	0.327363	-4.09947	4.14102e-05	0.00174009	Accessibility loss
Peak_10954	chr10	62782593	62782767	0	12.6967	0.335791	0.529916	0.633668	0.526298	0.870165	No-change
Peak_10955	chr10	62794339	62794661	0	12.2368	0.570367	0.524358	1.08774	0.276708	0.711529	No-change
Peak_10956	chr10	62804047	62805125	0	200.23	0.103123	0.163247	0.631697	0.527585	0.870888	No-change
Peak_10957	chr10	62805668	62806113	0	48.7973	-0.355937	0.275209	-1.29334	0.195895	0.619219	No-change
Peak_10958	chr10	62816297	62816855	0	105.735	-0.0344748	0.224787	-0.153367	0.878109	0.975152	No-change
Peak_10959	chr10	62817833	62818359	0	129.648	-0.00978818	0.229813	-0.0425919	0.966027	0.99295	No-change
Peak_1096	chr1	16914978	16915247	0	23.8869	-0.311767	0.379784	-0.820907	0.411699	0.810201	No-change
Peak_10960	chr10	62858447	62858730	0	20.5456	-0.488469	0.389178	-1.25513	0.209431	0.636936	No-change
Peak_10961	chr10	62911640	62911815	0	8.53436	0.411821	0.598398	0.688207	0.491323	0.853951	No-change
Peak_10962	chr10	62924277	62924834	0	63.3813	-0.121047	0.249303	-0.485542	0.627292	0.909171	No-change
Peak_10963	chr10	62962198	62962639	0	15.8635	-0.207083	0.435842	-0.475133	0.634692	0.911889	No-change
Peak_10964	chr10	63021460	63021935	0	21.573	-1.38748	0.405011	-3.42577	0.000613048	0.0142139	Accessibility loss
Peak_10965	chr10	63057546	63057979	0	18.6576	-0.780056	0.416392	-1.87337	0.0610171	0.346766	No-change
Peak_10966	chr10	63059336	63059935	0	48.3562	-1.9372	0.316543	-6.11987	9.36498e-10	2.14608e-07	Accessibility loss
Peak_10967	chr10	63084002	63084295	0	20.8184	-0.292445	0.40012	-0.730893	0.464845	0.840343	No-change
Peak_10968	chr10	63104095	63104271	0	8.70319	1.13749	0.617547	1.84195	0.0654825	0.361267	No-change
Peak_10969	chr10	63133011	63133969	0	147.932	-0.0516553	0.214869	-0.240404	0.810017	0.959593	No-change
Peak_1097	chr1	16921477	16922251	0	176.326	0.00778292	0.179625	0.0433286	0.96544	0.992856	No-change
Peak_10970	chr10	63158145	63158552	0	31.2199	-0.0607385	0.322517	-0.188327	0.85062	0.969536	No-change
Peak_10971	chr10	63209067	63209311	0	14.313	0.509549	0.460954	1.10542	0.268977	0.703847	No-change
Peak_10972	chr10	63217170	63217509	0	14.1915	0.000255717	0.473636	0.000539902	0.999569	0.999873	No-change
Peak_10973	chr10	63267730	63267986	0	18.386	0.561647	0.434308	1.2932	0.195943	0.619251	No-change
Peak_10974	chr10	63268806	63269443	0	131.843	-0.270751	0.183635	-1.4744	0.140375	0.535039	No-change
Peak_10975	chr10	63297928	63298276	0	10.9273	0.764037	0.536403	1.42437	0.154339	0.559219	No-change
Peak_10976	chr10	63320725	63321049	0	26.8426	-0.949941	0.383245	-2.47868	0.013187	0.133234	No-change
Peak_10977	chr10	63464945	63466532	0	192.232	0.188089	0.208091	0.90388	0.366059	0.781217	No-change
Peak_10978	chr10	63478650	63478979	0	18.7053	0.00959053	0.406677	0.0235827	0.981185	0.996127	No-change
Peak_10979	chr10	63504205	63504462	0	11.8624	-0.816554	0.535959	-1.52354	0.127624	0.511405	No-change
Peak_1098	chr1	16926422	16927073	0	116.045	0.241585	0.206831	1.16804	0.242792	0.675853	No-change
Peak_10980	chr10	63514975	63515634	0	56.8634	-0.131703	0.273437	-0.481659	0.630048	0.910164	No-change
Peak_10981	chr10	63520780	63522268	0	199.391	0.130909	0.189266	0.691664	0.489148	0.853011	No-change
Peak_10982	chr10	63605668	63605971	0	24.7763	-0.195733	0.384223	-0.509427	0.610453	0.903528	No-change
Peak_10983	chr10	63628694	63629062	0	80.4699	-0.632641	0.228447	-2.76931	0.00561754	0.0736883	No-change
Peak_10984	chr10	63629410	63630950	0	497.541	-0.115292	0.145993	-0.789707	0.429699	0.820738	No-change
Peak_10985	chr10	63713074	63713769	0	124.034	0.0834618	0.207254	0.402704	0.687166	0.928108	No-change
Peak_10986	chr10	63724014	63724326	0	16.1699	0.0694403	0.446903	0.155381	0.876521	0.974611	No-change
Peak_10987	chr10	63738380	63738869	0	40.14	-0.334526	0.298222	-1.12173	0.261975	0.69674	No-change
Peak_10988	chr10	63829197	63830080	0	42.1845	0.197055	0.289595	0.680449	0.49622	0.855879	No-change
Peak_10989	chr10	63866010	63866992	0	96.4452	0.00972447	0.227763	0.0426955	0.965944	0.99295	No-change
Peak_1099	chr1	16929782	16930097	0	32.786	-0.468704	0.325098	-1.44173	0.149378	0.550223	No-change
Peak_10990	chr10	63872171	63872688	0	42.1756	-0.0648957	0.29666	-0.218755	0.826841	0.963992	No-change
Peak_10991	chr10	63887165	63887506	0	19.5916	0.0812063	0.394909	0.205633	0.837077	0.966339	No-change
Peak_10992	chr10	63922675	63923220	0	36.3716	0.379655	0.30331	1.25171	0.210677	0.638153	No-change
Peak_10993	chr10	63976534	63976987	0	38.3212	0.213262	0.304419	0.700556	0.48358	0.850365	No-change
Peak_10994	chr10	63977326	63977591	0	18.8299	-0.557966	0.425206	-1.31223	0.189444	0.610353	No-change
Peak_10995	chr10	64041164	64041819	0	34.3795	0.468606	0.317911	1.47401	0.140478	0.535184	No-change
Peak_10996	chr10	64086181	64086638	0	18.6586	0.340185	0.405241	0.839463	0.40121	0.803651	No-change
Peak_10997	chr10	64120379	64120989	0	100.724	-0.0712724	0.204452	-0.348602	0.727388	0.938493	No-change
Peak_10998	chr10	64305119	64305417	0	21.2299	0.463757	0.390644	1.18716	0.235165	0.66798	No-change
Peak_10999	chr10	64350709	64351119	0	11.6308	1.3715	0.545035	2.51635	0.0118576	0.123972	Accessibility gain
Peak_11	chr1	935762	936167	0	81.2045	0.152718	0.225583	0.676993	0.49841	0.857098	No-change
Peak_110	chr1	1883553	1883828	0	19.4891	-0.491841	0.433887	-1.13357	0.256975	0.691955	No-change
Peak_1100	chr1	16938763	16939389	0	61.8367	-0.133935	0.263525	-0.508244	0.611282	0.903835	No-change
Peak_11000	chr10	64376150	64376504	0	19.2107	-0.506482	0.419377	-1.2077	0.227162	0.658477	No-change
Peak_11001	chr10	64379959	64380438	0	16.9743	0.857289	0.448354	1.91208	0.0558659	0.330388	No-change
Peak_11002	chr10	64430813	64431098	0	18.1181	0.218478	0.414243	0.527415	0.597905	0.89892	No-change
Peak_11003	chr10	64468258	64468472	0	9.46044	0.301922	0.599967	0.503231	0.614802	0.904696	No-change
Peak_11004	chr10	64506872	64507302	0	24.6176	-2.07781	0.430682	-4.82446	1.40381e-06	0.000111287	Accessibility loss
Peak_11005	chr10	64690141	64690338	0	5.81232	-1.46696	0.7793	-1.88241	0.059781	0.342813	No-change
Peak_11006	chr10	64809775	64810524	0	48.6412	-0.107407	0.274093	-0.391864	0.695159	0.929844	No-change
Peak_11007	chr10	64924326	64924913	0	77.0316	-0.109489	0.221166	-0.495055	0.620562	0.906402	No-change
Peak_11008	chr10	65231248	65231608	0	13.7538	2.23676	0.542138	4.12581	3.69438e-05	0.00158762	Accessibility gain
Peak_11009	chr10	65294390	65294694	0	13.4778	-1.54573	0.514713	-3.00309	0.00267252	0.0430729	Accessibility loss
Peak_1101	chr1	16939418	16939729	0	50.0295	0.0213115	0.267088	0.0797919	0.936403	0.986903	No-change
Peak_11010	chr10	65325929	65326256	0	25.2618	1.35885	0.375114	3.62249	0.000291781	0.008029	Accessibility gain
Peak_11011	chr10	65570266	65571126	0	86.1073	0.148782	0.221833	0.670691	0.502417	0.859341	No-change
Peak_11012	chr10	65571233	65571501	0	19.4128	-0.379675	0.417199	-0.910059	0.362792	0.779171	No-change
Peak_11013	chr10	65911142	65911425	0	9.0829	-0.492577	0.578839	-0.850973	0.394784	0.799947	No-change
Peak_11014	chr10	66162700	66163070	0	17.2924	0.210446	0.419919	0.501158	0.61626	0.904946	No-change
Peak_11016	chr10	66586168	66586538	0	9.44491	0.960278	0.582692	1.648	0.0993521	0.450659	No-change
Peak_11017	chr10	66627197	66627498	0	18.9948	0.00323429	0.406609	0.0079543	0.993653	0.998798	No-change
Peak_11018	chr10	66822783	66823236	0	34.984	0.585396	0.32313	1.81164	0.0700416	0.374347	No-change
Peak_11019	chr10	66899695	66900189	0	28.0168	1.02714	0.380117	2.70217	0.0068889	0.085226	Accessibility gain
Peak_1102	chr1	16951621	16951969	0	119.01	0.0620934	0.197527	0.314354	0.753252	0.945555	No-change
Peak_11020	chr10	66917213	66917399	0	8.36766	1.32725	0.620617	2.13859	0.0324689	0.239181	Accessibility gain
Peak_11021	chr10	66925883	66926270	0	57.0732	0.569115	0.256796	2.21621	0.0266769	0.211618	No-change
Peak_11023	chr10	67230588	67231432	0	145.6	0.0249846	0.185292	0.134839	0.892739	0.978242	No-change
Peak_11024	chr10	67386373	67386590	0	11.3133	0.968856	0.581383	1.66647	0.0956205	0.442018	No-change
Peak_11025	chr10	67386895	67387624	0	98.7726	-0.0956518	0.209849	-0.455813	0.648524	0.916068	No-change
Peak_11026	chr10	67401541	67402066	0	18.6013	2.02287	0.452042	4.47496	7.6425e-06	0.000443512	Accessibility gain
Peak_11027	chr10	67476255	67476612	0	12.5838	0.67692	0.501864	1.34881	0.177398	0.593891	No-change
Peak_11028	chr10	67521011	67521302	0	17.2394	-0.0728902	0.428982	-0.169914	0.865078	0.972382	No-change
Peak_11029	chr10	67629513	67629803	0	15.7199	-0.273234	0.444177	-0.615148	0.538457	0.875213	No-change
Peak_1103	chr1	16960633	16961244	0	99.4821	0.0968233	0.20975	0.461612	0.64436	0.915079	No-change
Peak_11030	chr10	67657877	67658132	0	14.0442	0.087763	0.470265	0.186625	0.851955	0.969801	No-change
Peak_11031	chr10	67665593	67665816	0	9.76828	-0.268133	0.550699	-0.486895	0.626332	0.908777	No-change
Peak_11032	chr10	67763590	67764704	0	198.759	-0.285627	0.169203	-1.68807	0.0913974	0.432754	No-change
Peak_11033	chr10	67788375	67788826	0	46.4053	-0.184073	0.292437	-0.629446	0.529057	0.871416	No-change
Peak_11034	chr10	67795020	67795462	0	14.9024	-0.997711	0.485394	-2.05547	0.039834	0.270068	No-change
Peak_11035	chr10	67849263	67850036	0	69.4479	-0.13752	0.240881	-0.570903	0.568065	0.887902	No-change
Peak_11036	chr10	67855595	67855880	0	21.4486	0.159207	0.386477	0.411944	0.680381	0.925595	No-change
Peak_11037	chr10	67861798	67862694	0	103.265	0.227077	0.206838	1.09785	0.272271	0.707374	No-change
Peak_11038	chr10	67884139	67885424	0	193.439	0.149642	0.209168	0.715414	0.474354	0.845393	No-change
Peak_11039	chr10	67943930	67944252	0	16.2988	0.331115	0.438005	0.75596	0.449673	0.832268	No-change
Peak_1104	chr1	16963448	16963828	0	56.6544	-0.254403	0.254849	-0.99825	0.318158	0.747403	No-change
Peak_11040	chr10	67976685	67977179	0	20.0047	1.51807	0.433281	3.50365	0.000458933	0.0114141	Accessibility gain
Peak_11041	chr10	68074532	68075467	0	284.184	0.0893111	0.190755	0.468198	0.639643	0.913595	No-change
Peak_11042	chr10	68153557	68154466	0	57.8769	0.0806865	0.250547	0.322041	0.747421	0.944151	No-change
Peak_11043	chr10	68208379	68208921	0	80.8392	-0.176624	0.24306	-0.726667	0.46743	0.841465	No-change
Peak_11044	chr10	68223649	68224075	0	26.4485	0.318999	0.353995	0.901141	0.367513	0.782338	No-change
Peak_11045	chr10	68231060	68231851	0	133.94	-0.196464	0.215025	-0.913677	0.360886	0.778064	No-change
Peak_11046	chr10	68250938	68251558	0	35.7227	-0.643915	0.310111	-2.0764	0.0378569	0.261579	No-change
Peak_11047	chr10	68261350	68261815	0	26.1192	-0.981725	0.361985	-2.71206	0.00668667	0.083447	No-change
Peak_11048	chr10	68271165	68271873	0	33.6355	0.638069	0.330666	1.92965	0.0536501	0.323124	No-change
Peak_11049	chr10	68331455	68333027	0	293.882	0.0216997	0.191224	0.113478	0.909651	0.982062	No-change
Peak_1105	chr1	16969302	16969527	0	29.9404	0.662949	0.334244	1.98343	0.0473193	0.300237	No-change
Peak_11050	chr10	68348553	68348913	0	23.3213	0.0384968	0.370663	0.103859	0.917281	0.983393	No-change
Peak_11051	chr10	68406397	68407712	0	212.368	0.160994	0.192178	0.837731	0.402182	0.804234	No-change
Peak_11052	chr10	68471530	68472463	0	107.077	-0.246285	0.214802	-1.14657	0.25156	0.685474	No-change
Peak_11053	chr10	68526976	68527861	0	148.966	0.0725843	0.215177	0.337324	0.735873	0.941435	No-change
Peak_11054	chr10	68550801	68551169	0	31.8486	0.147477	0.31573	0.467099	0.640429	0.913815	No-change
Peak_11055	chr10	68560171	68561076	0	129.121	0.0318536	0.246004	0.129484	0.896975	0.979303	No-change
Peak_11056	chr10	68561395	68561716	0	46.8633	0.293921	0.268297	1.09551	0.273295	0.708348	No-change
Peak_11057	chr10	68561931	68562303	0	63.9264	-0.0799903	0.254674	-0.314089	0.753453	0.945622	No-change
Peak_11058	chr10	68562639	68562885	0	37.2921	-0.0518844	0.304122	-0.170604	0.864535	0.97235	No-change
Peak_11059	chr10	68563123	68563321	0	30.5923	0.353292	0.35346	0.999524	0.317541	0.747086	No-change
Peak_1106	chr1	16971837	16972192	0	40.5822	0.143786	0.293372	0.490114	0.624053	0.907702	No-change
Peak_11060	chr10	68599309	68599690	0	44.8601	-0.112466	0.273508	-0.411199	0.680927	0.925782	No-change
Peak_11061	chr10	68600095	68600748	0	239.229	0.16524	0.18283	0.90379	0.366107	0.781217	No-change
Peak_11062	chr10	68636340	68636666	0	20.3897	-0.621436	0.419218	-1.48237	0.138242	0.531457	No-change
Peak_11063	chr10	68720892	68721800	0	234.269	-0.182889	0.173652	-1.05319	0.292253	0.725307	No-change
Peak_11064	chr10	68826962	68827596	0	72.0707	0.359996	0.233144	1.54409	0.122567	0.501521	No-change
Peak_11065	chr10	68828273	68828724	0	34.9457	-0.0351441	0.307473	-0.1143	0.909	0.981781	No-change
Peak_11066	chr10	68870804	68871754	0	87.5088	-0.0772275	0.216594	-0.356554	0.721425	0.937158	No-change
Peak_11067	chr10	68877512	68877993	0	34.0621	0.332441	0.337648	0.984579	0.324831	0.752409	No-change
Peak_11068	chr10	68878449	68878645	0	13.857	0.217348	0.47222	0.460268	0.645324	0.915259	No-change
Peak_11069	chr10	68900684	68901753	0	402.689	-0.0523334	0.155074	-0.337473	0.73576	0.941382	No-change
Peak_1107	chr1	16978582	16979223	0	83.4622	-0.000640886	0.21867	-0.00293083	0.997662	0.99964	No-change
Peak_11070	chr10	68955549	68956788	0	155.65	-0.120848	0.181031	-0.66755	0.504421	0.859965	No-change
Peak_11071	chr10	68988490	68989407	0	162.314	0.20098	0.193868	1.03668	0.299883	0.731751	No-change
Peak_11072	chr10	69056573	69057062	0	21.4784	-0.460031	0.382102	-1.20395	0.22861	0.6604	No-change
Peak_11073	chr10	69086193	69086539	0	10.4061	1.02082	0.57061	1.78899	0.0736156	0.38538	No-change
Peak_11074	chr10	69093372	69093581	0	12.6248	-0.0997668	0.516453	-0.193177	0.84682	0.968671	No-change
Peak_11075	chr10	69100536	69100997	0	46.256	-0.116698	0.284389	-0.410347	0.681551	0.925982	No-change
Peak_11076	chr10	69123301	69124647	0	305.058	0.0892012	0.162189	0.549983	0.582331	0.893405	No-change
Peak_11077	chr10	69179605	69180917	0	140.637	-0.136884	0.181484	-0.754249	0.4507	0.832924	No-change
Peak_11078	chr10	69222372	69222954	0	84.4734	-0.980532	0.225947	-4.33965	1.42709e-05	0.00074024	No-change
Peak_11079	chr10	69232302	69232682	0	22.4787	0.195593	0.384313	0.508942	0.610793	0.903576	No-change
Peak_1108	chr1	16980590	16980787	0	32.5994	-0.266217	0.319882	-0.832236	0.405276	0.80624	No-change
Peak_11080	chr10	69237579	69237943	0	66.9623	-0.0535054	0.235	-0.227682	0.819893	0.96225	No-change
Peak_11081	chr10	69248207	69248467	0	11.3126	0.247987	0.540573	0.458749	0.646415	0.915492	No-change
Peak_11082	chr10	69285669	69286022	0	11.907	0.931298	0.544567	1.71016	0.0872357	0.422449	No-change
Peak_11083	chr10	69312974	69313409	0	42.3293	0.0333198	0.286565	0.116273	0.907436	0.981487	No-change
Peak_11084	chr10	69317984	69318495	0	57.1541	-0.393808	0.256368	-1.5361	0.124513	0.505008	No-change
Peak_11085	chr10	69318589	69319087	0	71.065	0.514347	0.235283	2.18608	0.0288099	0.221907	No-change
Peak_11086	chr10	69319248	69319526	0	28.0097	0.261709	0.338999	0.772005	0.440112	0.825923	No-change
Peak_11087	chr10	69326230	69326459	0	20.8957	0.145142	0.384525	0.377457	0.705834	0.932735	No-change
Peak_11088	chr10	69329715	69330221	0	43.091	-0.0391585	0.282833	-0.138451	0.889884	0.977448	No-change
Peak_11089	chr10	69333218	69333604	0	40.941	0.0660208	0.302861	0.217991	0.827436	0.964177	No-change
Peak_1109	chr1	16986797	16987339	0	75.051	0.0470542	0.231389	0.203356	0.838857	0.966627	No-change
Peak_11090	chr10	69367461	69367774	0	20.1551	0.312543	0.391324	0.79868	0.424476	0.817779	No-change
Peak_11091	chr10	69375516	69376209	0	136.435	-0.453793	0.199882	-2.27031	0.0231891	0.193893	No-change
Peak_11092	chr10	69389686	69390406	0	63.1916	0.21463	0.240666	0.891816	0.372492	0.785586	No-change
Peak_11093	chr10	69392337	69392914	0	101.922	0.177332	0.211497	0.838461	0.401772	0.8041	No-change
Peak_11094	chr10	69406329	69407124	0	131.266	-0.137178	0.188477	-0.727823	0.466722	0.841253	No-change
Peak_11095	chr10	69407707	69408173	0	56.2597	-0.563645	0.253382	-2.22449	0.0261157	0.208813	No-change
Peak_11096	chr10	69408578	69408815	0	52.9802	0.0464854	0.259876	0.178875	0.858036	0.970921	No-change
Peak_11097	chr10	69408908	69409190	0	69.3699	-0.0525104	0.251512	-0.208779	0.834621	0.965908	No-change
Peak_11098	chr10	69413311	69413690	0	50.5275	0.0115289	0.274233	0.0420406	0.966466	0.99295	No-change
Peak_11099	chr10	69426597	69426968	0	17.1845	0.203502	0.44427	0.458058	0.646911	0.915662	No-change
Peak_111	chr1	1891044	1891384	0	50.1772	0.302367	0.284412	1.06313	0.287723	0.722085	No-change
Peak_1110	chr1	17010931	17011177	0	30.306	-0.509049	0.354484	-1.43603	0.150994	0.553288	No-change
Peak_11100	chr10	69449794	69450214	0	81.1266	-0.298161	0.232671	-1.28147	0.200028	0.624861	No-change
Peak_11101	chr10	69450999	69451692	0	170.066	0.125775	0.206651	0.608633	0.542768	0.876799	No-change
Peak_11102	chr10	69460082	69460323	0	13.9342	-1.20502	0.498023	-2.4196	0.0155377	0.149126	Accessibility loss
Peak_11103	chr10	69479882	69480242	0	16.2376	-1.03594	0.466152	-2.22231	0.0262622	0.209543	Accessibility loss
Peak_11104	chr10	69484684	69484981	0	15.5684	-2.35837	0.521695	-4.52059	6.1669e-06	0.000374648	Accessibility loss
Peak_11105	chr10	69492110	69492895	0	49.1196	-0.588783	0.288664	-2.03968	0.041382	0.276176	No-change
Peak_11106	chr10	69494754	69495201	0	29.6042	0.807479	0.341077	2.36744	0.0179115	0.163788	No-change
Peak_11107	chr10	69507108	69507381	0	18.2011	-0.0838266	0.437712	-0.191511	0.848125	0.96881	No-change
Peak_11108	chr10	69507729	69508230	0	55.2698	-0.57757	0.255859	-2.25738	0.0239844	0.198268	No-change
Peak_11109	chr10	69515549	69516032	0	93.503	-0.148847	0.226989	-0.655745	0.511988	0.863672	No-change
Peak_1111	chr1	17011645	17012263	0	138.089	0.175289	0.205709	0.852118	0.394148	0.799556	No-change
Peak_11110	chr10	69516224	69516655	0	121.715	-0.354036	0.193936	-1.82553	0.0679205	0.368405	No-change
Peak_11111	chr10	69543424	69544132	0	60.6948	0.363424	0.279188	1.30172	0.193013	0.615134	No-change
Peak_11112	chr10	69552314	69552678	0	28.1336	-0.253295	0.353856	-0.715814	0.474106	0.845299	No-change
Peak_11113	chr10	69558216	69558516	0	13.3227	-1.642	0.516063	-3.18178	0.00146374	0.0276471	Accessibility loss
Peak_11114	chr10	69559175	69559551	0	18.7954	-0.29633	0.416573	-0.711351	0.476867	0.846685	No-change
Peak_11115	chr10	69567968	69568247	0	32.7303	0.0409188	0.316521	0.129277	0.897139	0.979352	No-change
Peak_11116	chr10	69568841	69569786	0	148.161	0.366239	0.19075	1.91999	0.0548588	0.327207	No-change
Peak_11117	chr10	69573365	69573732	0	75.3361	0.562312	0.27012	2.08171	0.0373686	0.259552	No-change
Peak_11118	chr10	69574638	69575161	0	111.712	0.193628	0.214517	0.902625	0.366725	0.781618	No-change
Peak_11119	chr10	69578547	69578848	0	33.0585	-0.757674	0.323066	-2.34526	0.019014	0.170375	No-change
Peak_1112	chr1	17015264	17015526	0	23.353	1.23814	0.419265	2.95312	0.00314583	0.048262	Accessibility gain
Peak_11120	chr10	69629894	69630379	0	44.5318	0.0597124	0.277424	0.215238	0.829581	0.964669	No-change
Peak_11121	chr10	69630474	69630875	0	23.0793	-0.220107	0.374038	-0.588462	0.556222	0.883122	No-change
Peak_11122	chr10	69639207	69639581	0	43.4666	-0.285491	0.284273	-1.00429	0.315241	0.744988	No-change
Peak_11123	chr10	69644535	69644844	0	44.4887	-0.341394	0.288263	-1.18431	0.236288	0.669504	No-change
Peak_11124	chr10	69646122	69646752	0	166.228	-0.532344	0.191789	-2.77568	0.00550869	0.0726415	No-change
Peak_11125	chr10	69650191	69650558	0	50.0199	-0.250739	0.28253	-0.887477	0.374822	0.786931	No-change
Peak_11126	chr10	69650723	69651107	0	50.1105	-0.77304	0.306955	-2.51841	0.0117885	0.123421	No-change
Peak_11127	chr10	69663522	69663959	0	41.245	-0.240584	0.289261	-0.831719	0.405568	0.806446	No-change
Peak_11128	chr10	69684410	69685152	0	70.0043	-0.482821	0.248069	-1.94632	0.0516165	0.316505	No-change
Peak_11129	chr10	69696215	69696427	0	13.2083	0.134219	0.476804	0.281496	0.77833	0.951731	No-change
Peak_1113	chr1	17045776	17045968	0	7.65831	-0.48757	0.635871	-0.766775	0.443215	0.827437	No-change
Peak_11130	chr10	69710215	69710813	0	23.8643	0.90698	0.387624	2.33984	0.0192918	0.171617	No-change
Peak_11131	chr10	69716713	69717324	0	42.7187	-0.353195	0.300879	-1.17388	0.240444	0.673636	No-change
Peak_11132	chr10	69721829	69722332	0	25.9136	-0.907311	0.356962	-2.54176	0.0110296	0.118238	No-change
Peak_11133	chr10	69722624	69722875	0	11.0548	-2.09254	0.618737	-3.38195	0.000719729	0.0160274	Accessibility loss
Peak_11134	chr10	69731277	69732052	0	95.4651	0.235593	0.240633	0.979054	0.327553	0.754554	No-change
Peak_11135	chr10	69739538	69739887	0	29.6515	-0.0449366	0.328242	-0.136901	0.891109	0.977722	No-change
Peak_11136	chr10	69743150	69743614	0	50.239	-0.263527	0.280941	-0.938014	0.348237	0.768663	No-change
Peak_11137	chr10	69749863	69750312	0	20.9008	-0.213389	0.390186	-0.546892	0.584453	0.894027	No-change
Peak_11138	chr10	69757332	69757857	0	31.2894	0.180567	0.328442	0.549769	0.582478	0.89343	No-change
Peak_11139	chr10	69766087	69766496	0	26.799	-0.296778	0.343782	-0.863274	0.387987	0.795536	No-change
Peak_1114	chr1	17053779	17054434	0	189.163	-0.093937	0.17578	-0.5344	0.593065	0.896973	No-change
Peak_11140	chr10	69769372	69769799	0	47.9211	-0.112001	0.290417	-0.385655	0.699753	0.931139	No-change
Peak_11141	chr10	69786840	69787171	0	25.3897	0.326317	0.363278	0.898257	0.369049	0.783329	No-change
Peak_11142	chr10	69800070	69800471	0	75.4427	-0.015785	0.232535	-0.0678822	0.945879	0.98884	No-change
Peak_11143	chr10	69801075	69802119	0	291.753	-0.426944	0.165884	-2.57375	0.0100602	0.110802	No-change
Peak_11144	chr10	69802624	69802858	0	35.5435	0.0498606	0.314323	0.158629	0.873961	0.974257	No-change
Peak_11145	chr10	69806338	69806673	0	54.8622	-0.389162	0.296215	-1.31378	0.18892	0.60982	No-change
Peak_11146	chr10	69810630	69811069	0	42.8754	0.390144	0.288892	1.35049	0.17686	0.59308	No-change
Peak_11147	chr10	69836250	69836455	0	20.3331	-0.207462	0.429847	-0.482642	0.62935	0.910018	No-change
Peak_11148	chr10	69847929	69848226	0	30.1092	-1.07913	0.342216	-3.15337	0.00161397	0.0298105	Accessibility loss
Peak_11149	chr10	69849603	69850240	0	157.758	-0.801105	0.187703	-4.26795	1.97278e-05	0.000967627	No-change
Peak_1115	chr1	17059614	17060278	0	114.52	0.376591	0.196275	1.91868	0.0550243	0.327648	No-change
Peak_11150	chr10	69850436	69850842	0	51.7179	-0.12165	0.280539	-0.43363	0.664557	0.920669	No-change
Peak_11151	chr10	69859506	69859733	0	16.2264	0.515367	0.451098	1.14247	0.253257	0.687049	No-change
Peak_11152	chr10	69866335	69867473	0	235.006	0.0635218	0.162533	0.390824	0.695928	0.930251	No-change
Peak_11153	chr10	69867614	69868177	0	81.1028	1.04295	0.251404	4.14851	3.34652e-05	0.00147344	Accessibility gain
Peak_11154	chr10	69875624	69876192	0	76.9013	-2.97648	0.296993	-10.0221	1.21935e-23	4.14323e-20	Accessibility loss
Peak_11155	chr10	69876906	69877211	0	32.4515	-1.46955	0.336616	-4.36566	1.26741e-05	0.000671088	Accessibility loss
Peak_11156	chr10	69880068	69881054	0	110.594	-0.36295	0.196477	-1.8473	0.0647044	0.358887	No-change
Peak_11157	chr10	69896463	69897171	0	79.2432	0.852035	0.268051	3.17863	0.00147972	0.0278902	No-change
Peak_11158	chr10	69901649	69902092	0	58.6262	-0.0870136	0.255796	-0.340168	0.73373	0.940911	No-change
Peak_11159	chr10	69913445	69914159	0	74.9677	-0.785521	0.234642	-3.34774	0.000814719	0.0176018	No-change
Peak_1116	chr1	17075433	17075909	0	43.7184	0.0638267	0.28041	0.22762	0.819942	0.962268	No-change
Peak_11160	chr10	69914441	69914933	0	97.9356	-0.168387	0.211184	-0.797344	0.425251	0.818266	No-change
Peak_11161	chr10	69952640	69953075	0	19.7243	0.425428	0.441078	0.964519	0.334786	0.759043	No-change
Peak_11162	chr10	69962453	69963081	0	42.1287	-2.03643	0.332128	-6.13146	8.70783e-10	2.01897e-07	Accessibility loss
Peak_11163	chr10	69968144	69968479	0	19.5977	-1.08784	0.406863	-2.67372	0.00750156	0.090621	Accessibility loss
Peak_11164	chr10	69968885	69969293	0	29.9386	0.00484743	0.350558	0.0138278	0.988967	0.997858	No-change
Peak_11165	chr10	70052488	70053077	0	89.058	-0.124755	0.219539	-0.568256	0.569861	0.888627	No-change
Peak_11166	chr10	70053327	70053526	0	15.3357	0.476793	0.459381	1.0379	0.299314	0.731227	No-change
Peak_11167	chr10	70060503	70060710	0	8.02968	-0.616651	0.620604	-0.99363	0.320403	0.748897	No-change
Peak_11168	chr10	70105163	70105594	0	20.5908	-0.229564	0.405582	-0.56601	0.571387	0.889196	No-change
Peak_11169	chr10	70107050	70107684	0	53.5135	0.0699125	0.266193	0.262639	0.792829	0.95535	No-change
Peak_1117	chr1	17098803	17099234	0	26.941	0.166617	0.351207	0.474412	0.635206	0.912146	No-change
Peak_11170	chr10	70116196	70116666	0	33.4366	-0.274183	0.332658	-0.824218	0.409816	0.80875	No-change
Peak_11171	chr10	70126016	70126310	0	19.7683	-0.497307	0.409346	-1.21488	0.224411	0.655323	No-change
Peak_11172	chr10	70132375	70133004	0	50.2157	0.164053	0.272019	0.603092	0.546448	0.878408	No-change
Peak_11173	chr10	70139285	70139511	0	16.604	0.284756	0.435304	0.654155	0.513012	0.864134	No-change
Peak_11174	chr10	70145641	70146114	0	46.9108	-0.0326619	0.309788	-0.105433	0.916032	0.983192	No-change
Peak_11175	chr10	70146310	70147152	0	335.784	-0.130757	0.180064	-0.72617	0.467735	0.841578	No-change
Peak_11176	chr10	70169941	70170898	0	220.415	0.187193	0.200039	0.935784	0.349384	0.769193	No-change
Peak_11178	chr10	70232316	70232794	0	30.1239	0.699633	0.346429	2.01956	0.0434293	0.284729	No-change
Peak_11179	chr10	70232989	70233830	0	121.703	0.0921252	0.204735	0.449974	0.652729	0.917559	No-change
Peak_1118	chr1	17109836	17110405	0	172.518	-0.27682	0.230786	-1.19946	0.230347	0.662566	No-change
Peak_11180	chr10	70265061	70265511	0	43.195	0.281098	0.286032	0.982748	0.325732	0.75305	No-change
Peak_11181	chr10	70277655	70278012	0	13.0347	-0.414405	0.536414	-0.772547	0.439791	0.825568	No-change
Peak_11182	chr10	70283567	70284275	0	41.4991	0.493992	0.291529	1.69449	0.0901727	0.429963	No-change
Peak_11183	chr10	70296563	70296793	0	12.644	0.183681	0.491852	0.373448	0.708815	0.933757	No-change
Peak_11184	chr10	70323911	70324687	0	60.6041	0.498595	0.254851	1.95642	0.050416	0.312273	No-change
Peak_11185	chr10	70337064	70337706	0	38.3366	0.117046	0.295755	0.395753	0.692287	0.92933	No-change
Peak_11186	chr10	70348443	70348882	0	19.5933	0.247248	0.396401	0.623733	0.532803	0.872973	No-change
Peak_11187	chr10	70364349	70364871	0	77.5297	-0.00246267	0.230494	-0.0106843	0.991475	0.998302	No-change
Peak_11188	chr10	70369090	70369543	0	42.6733	0.922348	0.304722	3.02685	0.00247118	0.0406524	No-change
Peak_11189	chr10	70381770	70382994	0	187.718	0.00553341	0.172344	0.0321067	0.974387	0.994596	No-change
Peak_1119	chr1	17118717	17118953	0	25.452	-0.265653	0.35296	-0.752644	0.451664	0.833647	No-change
Peak_11190	chr10	70403814	70404275	0	99.8921	0.284412	0.211574	1.34427	0.178862	0.596241	No-change
Peak_11191	chr10	70405349	70405798	0	37.4443	-0.251642	0.304151	-0.827361	0.408033	0.808019	No-change
Peak_11192	chr10	70430422	70430860	0	22.0664	0.332198	0.37744	0.880134	0.378787	0.789741	No-change
Peak_11193	chr10	70440834	70442255	0	130.158	-0.0557111	0.195377	-0.285147	0.775531	0.951288	No-change
Peak_11194	chr10	70450770	70451342	0	54.7929	-0.109082	0.260763	-0.418318	0.675715	0.924167	No-change
Peak_11195	chr10	70456290	70456550	0	34.7744	-0.0656698	0.31743	-0.206879	0.836104	0.966166	No-change
Peak_11196	chr10	70458429	70459460	0	125.206	-0.30332	0.190023	-1.59623	0.110438	0.475674	No-change
Peak_11197	chr10	70459876	70460347	0	56.3575	-0.168102	0.253217	-0.663865	0.506777	0.861087	No-change
Peak_11198	chr10	70461462	70461757	0	47.1075	-0.0553311	0.272246	-0.20324	0.838948	0.966669	No-change
Peak_11199	chr10	70466864	70467263	0	21.078	-1.83239	0.428486	-4.27642	1.89921e-05	0.00093836	Accessibility loss
Peak_112	chr1	1891485	1892027	0	78.8211	0.157481	0.270375	0.582453	0.560262	0.884823	No-change
Peak_1120	chr1	17119368	17119756	0	63.381	-0.168417	0.250423	-0.672531	0.501245	0.858652	No-change
Peak_11200	chr10	70469000	70469582	0	48.7164	-0.313598	0.271623	-1.15453	0.248281	0.681667	No-change
Peak_11201	chr10	70478280	70478927	0	89.2952	0.232428	0.271494	0.856107	0.391939	0.798569	No-change
Peak_11202	chr10	70479124	70479556	0	44.5177	-0.3633	0.282907	-1.28417	0.199082	0.623568	No-change
Peak_11203	chr10	70493853	70494267	0	59.3735	-0.310261	0.262847	-1.18039	0.237847	0.671168	No-change
Peak_11204	chr10	70499221	70499631	0	37.9572	0.143194	0.310908	0.460567	0.645109	0.915259	No-change
Peak_11205	chr10	70508837	70509360	0	73.535	0.268164	0.239869	1.11796	0.263584	0.698546	No-change
Peak_11206	chr10	70513883	70514441	0	63.3551	-0.270326	0.254303	-1.06301	0.287779	0.722114	No-change
Peak_11207	chr10	70523009	70523487	0	37.5441	-1.08157	0.314994	-3.43361	0.000595594	0.0139074	Accessibility loss
Peak_11208	chr10	70528817	70529160	0	23.6426	0.440654	0.369402	1.19288	0.232915	0.665618	No-change
Peak_11209	chr10	70537571	70538052	0	53.6166	-0.224757	0.289485	-0.776401	0.437512	0.824468	No-change
Peak_1121	chr1	17119978	17120508	0	81.8661	0.0616221	0.235179	0.262022	0.793305	0.955397	No-change
Peak_11210	chr10	70540550	70540875	0	34.993	-0.166542	0.308816	-0.539293	0.589684	0.896007	No-change
Peak_11211	chr10	70549785	70550232	0	51.9941	-0.444902	0.266864	-1.66715	0.0954851	0.441823	No-change
Peak_11212	chr10	70553397	70553687	0	22.876	-1.47997	0.391326	-3.78194	0.000155608	0.00495748	Accessibility loss
Peak_11213	chr10	70559059	70559701	0	80.1931	-0.130046	0.225192	-0.577487	0.56361	0.886212	No-change
Peak_11214	chr10	70584801	70585923	0	217.508	-0.0829267	0.164223	-0.504966	0.613583	0.904421	No-change
Peak_11215	chr10	70594144	70594517	0	18.3624	-1.55178	0.440145	-3.52562	0.000422491	0.0107008	Accessibility loss
Peak_11216	chr10	70622550	70623389	0	53.0142	-0.273408	0.274744	-0.995137	0.31967	0.748422	No-change
Peak_11217	chr10	70624292	70624614	0	26.189	1.28389	0.370641	3.46398	0.000532249	0.0127578	Accessibility gain
Peak_11218	chr10	70633882	70634478	0	44.2291	0.102695	0.283582	0.362136	0.717251	0.936306	No-change
Peak_11219	chr10	70644995	70645337	0	21.8163	0.71397	0.391596	1.82323	0.0682684	0.369246	No-change
Peak_1122	chr1	17125771	17126277	0	82.0725	0.0245782	0.231537	0.106153	0.915461	0.983097	No-change
Peak_11220	chr10	70661623	70662037	0	19.0458	-0.536963	0.405883	-1.32295	0.185852	0.606087	No-change
Peak_11221	chr10	70672056	70672584	0	42.4805	-0.115281	0.286404	-0.40251	0.687308	0.928108	No-change
Peak_11222	chr10	70675444	70675767	0	29.9058	-0.281874	0.367181	-0.767671	0.442683	0.827176	No-change
Peak_11223	chr10	70681682	70682027	0	39.2988	-0.653919	0.291337	-2.24454	0.0247975	0.202228	No-change
Peak_11224	chr10	70683618	70683850	0	18.9412	-0.666767	0.42311	-1.57587	0.115055	0.48521	No-change
Peak_11225	chr10	70685541	70685969	0	46.5513	-1.06323	0.288296	-3.688	0.000226025	0.00658164	Accessibility loss
Peak_11226	chr10	70699696	70700251	0	36.8966	-0.347834	0.315313	-1.10314	0.269966	0.704945	No-change
Peak_11227	chr10	70725923	70726251	0	18.7635	0.202014	0.419973	0.481016	0.630505	0.910334	No-change
Peak_11228	chr10	70736222	70736571	0	19.1575	-1.73091	0.440523	-3.92922	8.52215e-05	0.00309108	Accessibility loss
Peak_11229	chr10	70759054	70759355	0	41.6667	-0.214809	0.296404	-0.724717	0.468626	0.842002	No-change
Peak_1123	chr1	17166936	17167515	0	71.386	0.50666	0.234134	2.16397	0.0304665	0.229807	No-change
Peak_11230	chr10	70760596	70761633	0	195.823	-0.204568	0.184709	-1.10752	0.268071	0.703174	No-change
Peak_11231	chr10	70808905	70809371	0	30.511	0.326114	0.32654	0.998697	0.317942	0.747356	No-change
Peak_11232	chr10	70815576	70816847	0	138.178	-0.0987316	0.193088	-0.51133	0.60912	0.902793	No-change
Peak_11233	chr10	70880130	70880386	0	19.5476	0.175212	0.395877	0.442593	0.65806	0.91925	No-change
Peak_11234	chr10	70887461	70888711	0	199.821	-0.0073129	0.179614	-0.0407145	0.967524	0.993246	No-change
Peak_11235	chr10	70890894	70891280	0	54.1985	0.232669	0.266481	0.873116	0.3826	0.791957	No-change
Peak_11236	chr10	70903251	70903860	0	48.1187	0.165258	0.287767	0.574278	0.56578	0.88717	No-change
Peak_11237	chr10	70917267	70917879	0	50.8954	0.0229827	0.267026	0.0860689	0.931412	0.985985	No-change
Peak_11238	chr10	70919302	70919537	0	18.0349	-0.952477	0.429071	-2.21986	0.0264283	0.21024	No-change
Peak_11239	chr10	70925741	70926223	0	56.7679	0.226773	0.252137	0.899404	0.368438	0.782986	No-change
Peak_1124	chr1	17168084	17168361	0	17.9613	-0.202288	0.424605	-0.476415	0.633779	0.911481	No-change
Peak_11240	chr10	70954499	70954761	0	15.6183	-0.905754	0.460827	-1.9655	0.0493568	0.30823	No-change
Peak_11241	chr10	70956399	70956618	0	15.7096	-0.335742	0.444122	-0.755967	0.449669	0.832268	No-change
Peak_11242	chr10	70967714	70967920	0	11.9351	-0.343943	0.503872	-0.6826	0.49486	0.855341	No-change
Peak_11243	chr10	70974429	70974940	0	22.0334	-0.292068	0.384747	-0.759117	0.447782	0.830742	No-change
Peak_11244	chr10	71006533	71006904	0	20.889	1.0274	0.392268	2.61913	0.00881538	0.10116	Accessibility gain
Peak_11245	chr10	71014329	71014525	0	9.13482	0.568425	0.572864	0.992251	0.321075	0.749548	No-change
Peak_11246	chr10	71031659	71031873	0	16.4084	0.238666	0.469402	0.508446	0.611141	0.903774	No-change
Peak_11247	chr10	71041171	71041547	0	41.0939	-0.0892942	0.321789	-0.277493	0.781402	0.95244	No-change
Peak_11248	chr10	71061448	71062047	0	42.8512	0.115315	0.279975	0.411876	0.680431	0.925609	No-change
Peak_11249	chr10	71063412	71063774	0	30.6842	-0.071351	0.331642	-0.215145	0.829654	0.964669	No-change
Peak_1125	chr1	17183870	17184142	0	10.5964	-0.00262524	0.536694	-0.0048915	0.996097	0.999321	No-change
Peak_11250	chr10	71069068	71069381	0	28.0793	-0.249095	0.348255	-0.715267	0.474444	0.845441	No-change
Peak_11251	chr10	71075095	71075419	0	31.063	0.676594	0.335147	2.01879	0.0435086	0.285057	No-change
Peak_11252	chr10	71076379	71076867	0	74.5373	-0.435082	0.228659	-1.90276	0.0570725	0.33444	No-change
Peak_11253	chr10	71133823	71134075	0	24.9248	-0.230182	0.369167	-0.623518	0.532944	0.873118	No-change
Peak_11254	chr10	71136030	71136789	0	86.1641	-0.547386	0.228585	-2.39467	0.0166351	0.15613	No-change
Peak_11255	chr10	71176735	71176891	0	10.983	0.434485	0.541746	0.802008	0.422548	0.816693	No-change
Peak_11256	chr10	71191638	71192113	0	38.3913	-0.256435	0.307402	-0.834201	0.404168	0.80542	No-change
Peak_11257	chr10	71208986	71209341	0	66.3072	0.17797	0.247832	0.718104	0.472693	0.844337	No-change
Peak_11258	chr10	71212383	71212824	0	102.812	0.211784	0.223934	0.945741	0.344281	0.76641	No-change
Peak_11259	chr10	71217212	71218203	0	119.964	0.0418089	0.19693	0.212303	0.831871	0.965122	No-change
Peak_1126	chr1	17201540	17201960	0	45.0298	-0.513537	0.290452	-1.76806	0.0770503	0.395158	No-change
Peak_11260	chr10	71222573	71223173	0	57.1654	-0.116764	0.258158	-0.452297	0.651055	0.917029	No-change
Peak_11261	chr10	71229186	71230057	0	112.447	-0.810406	0.199564	-4.06089	4.88866e-05	0.00198977	No-change
Peak_11262	chr10	71234858	71235230	0	48.0081	-0.578814	0.275989	-2.09724	0.0359726	0.253537	No-change
Peak_11263	chr10	71235306	71235774	0	56.1702	-0.11304	0.266822	-0.423652	0.671819	0.922821	No-change
Peak_11264	chr10	71236201	71236754	0	141.414	-0.649697	0.18413	-3.52846	0.00041798	0.0106118	No-change
Peak_11265	chr10	71254305	71254706	0	40.4771	-0.0842224	0.305092	-0.276056	0.782505	0.952718	No-change
Peak_11266	chr10	71256253	71256439	0	22.1986	-1.09193	0.387317	-2.81922	0.00481408	0.0660781	Accessibility loss
Peak_11267	chr10	71260490	71261072	0	110.936	-0.5069	0.20837	-2.43269	0.0149872	0.145457	No-change
Peak_11268	chr10	71262007	71262429	0	64.8933	-1.20063	0.271663	-4.41956	9.89034e-06	0.000548135	Accessibility loss
Peak_11269	chr10	71263439	71263890	0	60.2558	-0.936274	0.25757	-3.63502	0.000277957	0.00775688	No-change
Peak_1127	chr1	17206258	17206511	0	18.1047	-0.148912	0.44088	-0.33776	0.735544	0.94134	No-change
Peak_11270	chr10	71268404	71268665	0	37.9005	-0.283806	0.299987	-0.946062	0.344117	0.76632	No-change
Peak_11271	chr10	71269586	71270184	0	106.583	0.661081	0.210721	3.13723	0.00170551	0.0310761	No-change
Peak_11272	chr10	71270296	71270613	0	84.9551	-0.00685055	0.233272	-0.0293673	0.976572	0.995018	No-change
Peak_11273	chr10	71278500	71279480	0	131.855	0.0184875	0.202008	0.0915188	0.92708	0.98504	No-change
Peak_11274	chr10	71285078	71285622	0	51.1536	-0.130286	0.273009	-0.477221	0.633204	0.911253	No-change
Peak_11275	chr10	71314262	71314707	0	46.6744	-0.0677634	0.281393	-0.240814	0.809699	0.959529	No-change
Peak_11276	chr10	71318966	71319960	0	151.356	-0.0115117	0.200829	-0.0573208	0.95429	0.990422	No-change
Peak_11277	chr10	71336667	71337121	0	30.1209	-0.995848	0.333706	-2.98421	0.00284311	0.0449114	No-change
Peak_11278	chr10	71344328	71344991	0	67.4038	1.88806	0.267007	7.07119	1.53606e-12	7.24219e-10	Accessibility gain
Peak_11279	chr10	71377170	71377698	0	92.7519	-0.0173183	0.209992	-0.0824712	0.934272	0.986436	No-change
Peak_1128	chr1	17212721	17213177	0	50.4067	-0.166729	0.263266	-0.633311	0.52653	0.870285	No-change
Peak_11280	chr10	71384191	71384662	0	81.6339	-0.256704	0.22375	-1.14728	0.251267	0.685141	No-change
Peak_11281	chr10	71396147	71396650	0	122.299	-0.166368	0.201532	-0.825515	0.409079	0.808481	No-change
Peak_11282	chr10	71397877	71398202	0	34.4439	0.0489804	0.320543	0.152805	0.878552	0.975221	No-change
Peak_11283	chr10	71404516	71404869	0	35.9075	-0.147999	0.304895	-0.485411	0.627385	0.909185	No-change
Peak_11284	chr10	71424768	71425065	0	17.4436	-0.352625	0.432318	-0.815661	0.414694	0.811953	No-change
Peak_11285	chr10	71425383	71425731	0	53.855	-0.573444	0.270637	-2.11887	0.0341013	0.245584	No-change
Peak_11286	chr10	71431899	71432143	0	18.1595	-0.607014	0.417965	-1.45231	0.146416	0.545511	No-change
Peak_11287	chr10	71475067	71475963	0	132.249	-0.561439	0.190961	-2.94008	0.00328129	0.0497362	No-change
Peak_11288	chr10	71486470	71487080	0	69.3814	-0.128506	0.23352	-0.550299	0.582114	0.893251	No-change
Peak_11289	chr10	71497006	71497195	0	11.2541	1.6482	0.548349	3.00576	0.00264922	0.0428093	Accessibility gain
Peak_1129	chr1	17236951	17237506	0	132.305	-0.0987079	0.209288	-0.471636	0.637186	0.912864	No-change
Peak_11290	chr10	71501697	71502204	0	34.3574	-0.327615	0.320363	-1.02264	0.30648	0.737508	No-change
Peak_11291	chr10	71504651	71504957	0	30.8545	-0.284081	0.324218	-0.876202	0.38092	0.790848	No-change
Peak_11292	chr10	71527210	71527554	0	26.1686	-0.419876	0.354279	-1.18515	0.235956	0.669032	No-change
Peak_11293	chr10	71532206	71532539	0	29.5084	-0.0709583	0.340927	-0.208133	0.835125	0.966016	No-change
Peak_11294	chr10	71547779	71548183	0	32.9889	-0.223532	0.328024	-0.681452	0.495586	0.855651	No-change
Peak_11295	chr10	71548474	71548751	0	29.3156	-0.475835	0.353207	-1.34718	0.177921	0.594714	No-change
Peak_11296	chr10	71553223	71553689	0	30.8647	0.810558	0.326385	2.48344	0.0130119	0.132102	No-change
Peak_11297	chr10	71561186	71561483	0	24.1678	-0.105928	0.385156	-0.275026	0.783296	0.953038	No-change
Peak_11298	chr10	71570085	71570375	0	21.5855	-0.160827	0.383839	-0.418996	0.675219	0.924042	No-change
Peak_11299	chr10	71575428	71575692	0	20.3868	0.686975	0.403685	1.70176	0.0888003	0.426539	No-change
Peak_113	chr1	1894385	1894995	0	84.005	-0.0591443	0.228464	-0.258878	0.795729	0.955967	No-change
Peak_1130	chr1	17239504	17239939	0	67.4643	-0.217581	0.236357	-0.92056	0.35728	0.775293	No-change
Peak_11300	chr10	71576015	71576693	0	53.8944	0.0196828	0.276527	0.0711787	0.943255	0.988224	No-change
Peak_11301	chr10	71582043	71582277	0	16.5575	0.154166	0.450449	0.34225	0.732163	0.940165	No-change
Peak_11302	chr10	71587966	71588203	0	12.4128	-1.03754	0.504279	-2.05747	0.0396409	0.269113	Accessibility loss
Peak_11303	chr10	71597836	71598451	0	42.6473	-0.0593084	0.29635	-0.20013	0.841379	0.967494	No-change
Peak_11304	chr10	71608824	71609580	0	128.788	-0.117662	0.18892	-0.622817	0.533405	0.873342	No-change
Peak_11305	chr10	71621465	71621831	0	41.8703	0.293247	0.323673	0.906	0.364936	0.78051	No-change
Peak_11306	chr10	71623254	71623715	0	49.5308	-0.198403	0.279489	-0.709876	0.477781	0.847267	No-change
Peak_11307	chr10	71631462	71632048	0	143.495	0.352028	0.199142	1.76772	0.077107	0.395279	No-change
Peak_11308	chr10	71638275	71639472	0	152.719	0.0567112	0.206514	0.274612	0.783614	0.953075	No-change
Peak_11309	chr10	71647610	71647925	0	32.7476	0.0023328	0.324015	0.00719967	0.994256	0.998928	No-change
Peak_1131	chr1	17245264	17245639	0	49.4083	-0.183266	0.270748	-0.676889	0.498476	0.857127	No-change
Peak_11310	chr10	71657555	71658180	0	79.406	0.479655	0.228116	2.10268	0.0354934	0.251509	No-change
Peak_11311	chr10	71658813	71659341	0	49.1961	0.883485	0.272469	3.24252	0.00118479	0.0235947	No-change
Peak_11312	chr10	71696678	71697099	0	72.2807	0.0320658	0.234292	0.136862	0.89114	0.977722	No-change
Peak_11313	chr10	71708122	71708546	0	75.349	-0.129902	0.225161	-0.576929	0.563987	0.886317	No-change
Peak_11314	chr10	71713335	71714033	0	50.2178	0.0654076	0.29284	0.223356	0.823259	0.963022	No-change
Peak_11315	chr10	71719368	71720292	0	213.467	-0.329011	0.180964	-1.8181	0.0690495	0.371423	No-change
Peak_11316	chr10	71726068	71726634	0	42.3295	-0.543856	0.308741	-1.76153	0.0781492	0.398229	No-change
Peak_11317	chr10	71736439	71736843	0	31.0466	-0.298938	0.34224	-0.873476	0.382404	0.791682	No-change
Peak_11318	chr10	71746390	71746972	0	77.7734	-0.375134	0.221854	-1.69091	0.0908545	0.431435	No-change
Peak_11319	chr10	71747395	71748152	0	66.5585	-0.199052	0.237818	-0.836994	0.402596	0.804522	No-change
Peak_1132	chr1	17248912	17249333	0	39.7427	-0.125063	0.31341	-0.399039	0.689865	0.928785	No-change
Peak_11320	chr10	71748838	71749175	0	38.4373	-0.251323	0.311664	-0.806389	0.420019	0.815307	No-change
Peak_11321	chr10	71757413	71757938	0	69.9125	0.152713	0.253705	0.601932	0.54722	0.87886	No-change
Peak_11322	chr10	71773384	71774017	0	59.8007	0.160755	0.249784	0.643576	0.51985	0.867046	No-change
Peak_11323	chr10	71782958	71783353	0	19.7547	0.0810681	0.395144	0.205161	0.837446	0.966403	No-change
Peak_11324	chr10	71795339	71795504	0	9.9317	1.37718	0.583098	2.36183	0.018185	0.165589	Accessibility gain
Peak_11325	chr10	71805782	71806264	0	52.8077	-0.0814078	0.261842	-0.310905	0.755873	0.94636	No-change
Peak_11326	chr10	71811897	71812520	0	74.1746	-0.237751	0.236095	-1.00701	0.313929	0.743754	No-change
Peak_11327	chr10	71840111	71840568	0	79.3196	0.128295	0.221993	0.577925	0.563315	0.886061	No-change
Peak_11328	chr10	71850686	71851588	0	245.96	-0.03054	0.16714	-0.182721	0.855017	0.970214	No-change
Peak_11329	chr10	71860215	71860879	0	82.6052	-0.320561	0.228296	-1.40415	0.160275	0.56831	No-change
Peak_1133	chr1	17258149	17258355	0	11.6104	0.616888	0.540212	1.14194	0.253481	0.68743	No-change
Peak_11330	chr10	71865819	71866117	0	14.3056	-0.424025	0.459683	-0.92243	0.356304	0.774591	No-change
Peak_11331	chr10	71878515	71879007	0	42.3731	-0.0274027	0.290154	-0.0944418	0.924758	0.984549	No-change
Peak_11332	chr10	71888686	71889257	0	50.3726	0.0849176	0.263455	0.322323	0.747208	0.944072	No-change
Peak_11333	chr10	71889271	71889720	0	24.9284	-0.346529	0.362355	-0.956323	0.338909	0.762234	No-change
Peak_11334	chr10	71896385	71897001	0	38.0537	0.30383	0.307523	0.98799	0.323157	0.751289	No-change
Peak_11335	chr10	71956177	71956510	0	26.816	-0.18424	0.371136	-0.496421	0.619597	0.905969	No-change
Peak_11336	chr10	71963715	71964575	0	83.1167	0.160235	0.246872	0.649063	0.516298	0.865537	No-change
Peak_11337	chr10	71964829	71965147	0	23.674	0.0968341	0.373106	0.259535	0.795223	0.95586	No-change
Peak_11338	chr10	71969959	71970751	0	95.1195	0.334465	0.231822	1.44276	0.149087	0.549808	No-change
Peak_11339	chr10	71978571	71978724	0	16.4916	0.229401	0.441788	0.519257	0.603581	0.900574	No-change
Peak_1134	chr1	17265177	17265657	0	33.4675	0.122751	0.337032	0.364212	0.7157	0.935944	No-change
Peak_11340	chr10	71981009	71981578	0	45.9085	-0.0893734	0.27347	-0.326812	0.74381	0.943566	No-change
Peak_11341	chr10	71999255	71999726	0	54.9916	-0.203104	0.266886	-0.761013	0.446649	0.829691	No-change
Peak_11342	chr10	72009342	72010110	0	146.29	-0.215131	0.196589	-1.09432	0.273815	0.708658	No-change
Peak_11343	chr10	72027570	72027933	0	14.9353	-1.9777	0.509177	-3.88412	0.0001027	0.00356211	Accessibility loss
Peak_11344	chr10	72030815	72031075	0	20.1865	-0.0716793	0.411601	-0.174148	0.861749	0.971522	No-change
Peak_11345	chr10	72044388	72044914	0	44.7848	-0.176186	0.283312	-0.621878	0.534022	0.873562	No-change
Peak_11346	chr10	72048510	72048937	0	54.4285	-0.00798341	0.253773	-0.0314589	0.974904	0.994709	No-change
Peak_11347	chr10	72050498	72050773	0	21.4747	0.21809	0.377235	0.578127	0.563179	0.886035	No-change
Peak_11348	chr10	72061078	72062062	0	100.019	-0.340052	0.234852	-1.44794	0.147634	0.547503	No-change
Peak_11349	chr10	72079404	72079685	0	21.2911	-0.110484	0.389497	-0.283659	0.776671	0.951516	No-change
Peak_1135	chr1	17274087	17274503	0	28.7113	-0.161515	0.350825	-0.460385	0.64524	0.915259	No-change
Peak_11350	chr10	72086431	72086749	0	36.377	0.408867	0.30988	1.31944	0.187024	0.60748	No-change
Peak_11351	chr10	72088698	72089444	0	115.533	0.417432	0.226654	1.84172	0.0655168	0.361395	No-change
Peak_11352	chr10	72096140	72096418	0	18.0849	0.305252	0.424196	0.719603	0.47177	0.843758	No-change
Peak_11353	chr10	72146128	72146474	0	13.7607	-0.0646598	0.528766	-0.122284	0.902674	0.980549	No-change
Peak_11354	chr10	72156040	72156254	0	6.99327	-1.37628	0.723249	-1.90291	0.0570525	0.334385	No-change
Peak_11355	chr10	72215641	72216515	0	144.452	0.0320145	0.187724	0.170541	0.864585	0.972361	No-change
Peak_11356	chr10	72228388	72228701	0	14.6338	-0.555411	0.469514	-1.18295	0.23683	0.670037	No-change
Peak_11357	chr10	72242693	72243157	0	30.378	0.393732	0.332379	1.18459	0.236181	0.669341	No-change
Peak_11358	chr10	72248468	72249218	0	68.1229	-0.117628	0.245589	-0.478965	0.631964	0.910932	No-change
Peak_11359	chr10	72254818	72255598	0	166.395	0.045906	0.187818	0.244417	0.806908	0.958786	No-change
Peak_1136	chr1	17304594	17304771	0	12.1448	-0.109091	0.5063	-0.215467	0.829403	0.964627	No-change
Peak_11360	chr10	72260373	72261584	0	529.454	-0.257776	0.145252	-1.77468	0.0759512	0.392592	No-change
Peak_11361	chr10	72265557	72265824	0	36.5435	-0.083411	0.316832	-0.263266	0.792346	0.955245	No-change
Peak_11362	chr10	72272626	72274222	0	733.008	-0.128865	0.176311	-0.730894	0.464844	0.840343	No-change
Peak_11363	chr10	72297669	72298612	0	219.765	-0.00534261	0.167111	-0.0319704	0.974496	0.994596	No-change
Peak_11364	chr10	72319558	72319863	0	44.2779	0.200073	0.294478	0.679416	0.496874	0.856273	No-change
Peak_11365	chr10	72320737	72321333	0	138.608	-0.477927	0.201775	-2.36861	0.0178549	0.163453	No-change
Peak_11366	chr10	72325338	72325782	0	102.269	-0.317478	0.215588	-1.47261	0.140856	0.535837	No-change
Peak_11367	chr10	72328287	72329276	0	188.367	-0.192983	0.172559	-1.11836	0.263414	0.698417	No-change
Peak_11368	chr10	72331871	72332489	0	260.783	0.00826038	0.156981	0.0526204	0.958034	0.991351	No-change
Peak_11369	chr10	72334236	72334506	0	66.8938	0.523731	0.237124	2.20868	0.027197	0.214449	No-change
Peak_1137	chr1	17315804	17316112	0	22.7511	0.750102	0.378587	1.98132	0.0475553	0.300986	No-change
Peak_11370	chr10	72337154	72337434	0	54.9042	-0.232898	0.255503	-0.91153	0.362016	0.779009	No-change
Peak_11371	chr10	72340514	72340837	0	42.9746	-0.00580082	0.285792	-0.0202974	0.983806	0.996735	No-change
Peak_11372	chr10	72348354	72348862	0	36.457	0.648921	0.304823	2.12884	0.0332674	0.242501	No-change
Peak_11373	chr10	72354056	72354404	0	33.4867	-0.144943	0.317932	-0.455893	0.648467	0.91606	No-change
Peak_11374	chr10	72354432	72355374	0	150.034	-0.135824	0.18232	-0.744978	0.456285	0.836028	No-change
Peak_11375	chr10	72364240	72364780	0	138.435	0.0319717	0.197403	0.161961	0.871336	0.973852	No-change
Peak_11376	chr10	72375549	72375934	0	22.8133	0.500106	0.392396	1.27449	0.202488	0.628417	No-change
Peak_11377	chr10	72385838	72386180	0	13.8978	-0.182629	0.473141	-0.385993	0.699502	0.931138	No-change
Peak_11378	chr10	72395476	72396081	0	68.3881	0.136618	0.243294	0.561532	0.574435	0.890409	No-change
Peak_11379	chr10	72421881	72422139	0	14.6193	1.40666	0.482736	2.91393	0.00356914	0.0528656	Accessibility gain
Peak_1138	chr1	17335944	17336462	0	31.941	0.226125	0.336585	0.671821	0.501698	0.858862	No-change
Peak_11380	chr10	72427058	72427370	0	18.2033	-0.139552	0.419037	-0.33303	0.739112	0.942541	No-change
Peak_11381	chr10	72483546	72483844	0	12.7118	0.680788	0.513535	1.32569	0.184943	0.604767	No-change
Peak_11382	chr10	72625517	72626484	0	187.384	0.00425052	0.170337	0.0249536	0.980092	0.995873	No-change
Peak_11383	chr10	72691822	72692265	0	121.284	-0.103116	0.190122	-0.54237	0.587564	0.895093	No-change
Peak_11384	chr10	72692487	72693058	0	52.7962	0.0506197	0.259907	0.194761	0.84558	0.968549	No-change
Peak_11385	chr10	72753989	72754216	0	14.3621	0.676909	0.501374	1.35011	0.176981	0.593343	No-change
Peak_11386	chr10	72784522	72785362	0	40.6383	0.0560856	0.286144	0.196005	0.844606	0.968407	No-change
Peak_11387	chr10	72862541	72862734	0	10.6627	0.803591	0.544414	1.47606	0.139927	0.534213	No-change
Peak_11388	chr10	72912788	72913014	0	6.86175	-1.98983	0.742461	-2.68005	0.00736104	0.0893177	Accessibility loss
Peak_11389	chr10	72913235	72913544	0	15.371	0.141955	0.452136	0.313964	0.753548	0.94568	No-change
Peak_1139	chr1	17358940	17359638	0	70.6945	-0.553418	0.257444	-2.14966	0.0315819	0.235262	No-change
Peak_11390	chr10	72952738	72953103	0	24.8042	0.620623	0.361363	1.71745	0.0858971	0.419	No-change
Peak_11391	chr10	72953664	72954110	0	49.4945	-0.323365	0.266619	-1.21283	0.225193	0.656208	No-change
Peak_11392	chr10	72954462	72955232	0	44.876	-0.465595	0.277454	-1.6781	0.0933272	0.436799	No-change
Peak_11393	chr10	72981658	72982054	0	15.5409	-0.0186558	0.466491	-0.0399917	0.9681	0.993385	No-change
Peak_11394	chr10	72989727	72990270	0	54.9412	0.115672	0.300224	0.385286	0.700025	0.931195	No-change
Peak_11395	chr10	73018082	73018483	0	16.255	-0.00425766	0.437118	-0.0097403	0.992228	0.998543	No-change
Peak_11396	chr10	73096016	73096376	0	41.7049	0.258066	0.296956	0.869041	0.384825	0.793344	No-change
Peak_11397	chr10	73096452	73097382	0	248.22	-0.047886	0.178939	-0.267611	0.788999	0.95463	No-change
Peak_11398	chr10	73110322	73110660	0	25.3955	0.311239	0.360503	0.863346	0.387947	0.795536	No-change
Peak_11399	chr10	73110831	73111243	0	30.3708	-0.17158	0.330836	-0.518625	0.604022	0.900676	No-change
Peak_114	chr1	1906224	1906601	0	83.3741	-0.0442824	0.223444	-0.198181	0.842903	0.96786	No-change
Peak_1140	chr1	17371998	17372221	0	13.8224	-0.0667247	0.477823	-0.139643	0.888942	0.977333	No-change
Peak_11400	chr10	73167779	73168691	0	156.361	-0.0406346	0.19083	-0.212936	0.831377	0.964929	No-change
Peak_11401	chr10	73246717	73247558	0	237.262	-0.205118	0.180172	-1.13846	0.254929	0.68961	No-change
Peak_11402	chr10	73252268	73253091	0	137.372	-0.193466	0.187984	-1.02916	0.303403	0.735108	No-change
Peak_11403	chr10	73358335	73358991	0	88.3798	-0.384414	0.213317	-1.80208	0.0715327	0.378962	No-change
Peak_11404	chr10	73413472	73414378	0	207.604	0.156532	0.205594	0.761367	0.446438	0.829582	No-change
Peak_11405	chr10	73432803	73433051	0	13.0562	-0.00272308	0.478988	-0.00568507	0.995464	0.999278	No-change
Peak_11406	chr10	73433670	73433937	0	9.50409	1.32999	0.589595	2.25577	0.0240852	0.198804	Accessibility gain
Peak_11407	chr10	73495276	73496313	0	185.198	-0.127595	0.200104	-0.637643	0.523706	0.868794	No-change
Peak_11408	chr10	73529428	73529857	0	30.6081	0.153793	0.329767	0.466367	0.640953	0.913902	No-change
Peak_11409	chr10	73553017	73553589	0	23.9819	1.11373	0.410389	2.71383	0.00665096	0.0831278	Accessibility gain
Peak_1141	chr1	17401974	17402290	0	40.9027	-0.0408771	0.294401	-0.138848	0.88957	0.977368	No-change
Peak_11410	chr10	73582037	73582362	0	13.565	0.00165251	0.466676	0.00354103	0.997175	0.999524	No-change
Peak_11411	chr10	73591221	73591823	0	82.1555	0.231066	0.21954	1.0525	0.292569	0.725599	No-change
Peak_11412	chr10	73591884	73592269	0	71	0.0185404	0.236078	0.0785352	0.937402	0.987087	No-change
Peak_11413	chr10	73625153	73626287	0	237.619	-0.000300087	0.161439	-0.00185882	0.998517	0.999809	No-change
Peak_11414	chr10	73644150	73644444	0	30.6114	-0.456409	0.351834	-1.29723	0.194553	0.617424	No-change
Peak_11415	chr10	73647412	73647816	0	33.1631	0.338822	0.338409	1.00122	0.31672	0.746397	No-change
Peak_11416	chr10	73653864	73654209	0	11.9373	0.68082	0.573103	1.18795	0.234851	0.667667	No-change
Peak_11417	chr10	73730168	73730843	0	126.085	-0.091984	0.204549	-0.449693	0.652932	0.917599	No-change
Peak_11418	chr10	73743823	73744838	0	223.473	-0.108899	0.165481	-0.658078	0.510488	0.862979	No-change
Peak_11419	chr10	73771782	73773335	0	185.028	0.0142718	0.198692	0.0718287	0.942738	0.988036	No-change
Peak_1142	chr1	17406115	17406605	0	148.834	-0.033109	0.177647	-0.186375	0.852151	0.969855	No-change
Peak_11420	chr10	73781730	73782276	0	101.026	-0.264734	0.201298	-1.31514	0.188464	0.609458	No-change
Peak_11421	chr10	73785137	73785758	0	149.655	0.0324133	0.19479	0.166402	0.867841	0.97295	No-change
Peak_11422	chr10	73786027	73786426	0	46.6098	0.357808	0.304862	1.17367	0.240527	0.673754	No-change
Peak_11423	chr10	73811380	73812183	0	127.8	0.0600406	0.186333	0.322223	0.747284	0.944132	No-change
Peak_11424	chr10	73812731	73812969	0	26.821	-0.371582	0.374316	-0.992696	0.320858	0.749432	No-change
Peak_11425	chr10	73819382	73819781	0	28.9623	0.315224	0.346238	0.910425	0.362599	0.779171	No-change
Peak_11426	chr10	73849096	73849404	0	33.3727	-0.094173	0.313395	-0.300493	0.763801	0.947986	No-change
Peak_11427	chr10	73850889	73851338	0	31.1208	-0.256469	0.324344	-0.790731	0.429101	0.820356	No-change
Peak_11428	chr10	73874402	73874627	0	32.7504	0.167399	0.325953	0.513568	0.607554	0.902158	No-change
Peak_11429	chr10	73874701	73875109	0	65.8215	-0.135665	0.251935	-0.538492	0.590238	0.896216	No-change
Peak_1143	chr1	17419832	17420289	0	57.6691	0.0455526	0.255361	0.178385	0.858421	0.970946	No-change
Peak_11430	chr10	73876199	73876658	0	47.8629	-0.65197	0.272714	-2.39067	0.0168177	0.157158	No-change
Peak_11431	chr10	73879599	73880008	0	47.8173	-0.0640385	0.281147	-0.227776	0.819821	0.962207	No-change
Peak_11432	chr10	73886039	73886566	0	77.9388	-0.259649	0.233122	-1.11379	0.265369	0.700526	No-change
Peak_11433	chr10	73888998	73889311	0	21.0461	0.359269	0.394767	0.910077	0.362782	0.779171	No-change
Peak_11434	chr10	73906637	73907256	0	127.462	-0.0663276	0.197661	-0.335562	0.737201	0.941985	No-change
Peak_11435	chr10	73910579	73911281	0	124.713	0.30321	0.199839	1.51727	0.129198	0.514887	No-change
Peak_11436	chr10	73911407	73911628	0	28.4116	-0.123539	0.335431	-0.368298	0.712651	0.934995	No-change
Peak_11437	chr10	73923973	73924390	0	26.6383	-0.101471	0.350645	-0.289383	0.772288	0.95014	No-change
Peak_11438	chr10	73940543	73941155	0	67.6798	-0.0594073	0.241213	-0.246286	0.805461	0.958406	No-change
Peak_11439	chr10	73950680	73950991	0	35.2562	0.534678	0.330112	1.61969	0.105299	0.464411	No-change
Peak_1144	chr1	17434121	17434383	0	28.6734	0.680488	0.346111	1.9661	0.049287	0.308009	No-change
Peak_11440	chr10	73956826	73957251	0	16.4124	0.295665	0.475038	0.622402	0.533677	0.873483	No-change
Peak_11441	chr10	73957275	73957620	0	23.6306	0.370108	0.362557	1.02083	0.307336	0.738172	No-change
Peak_11442	chr10	73965757	73966737	0	202.556	-0.269881	0.175147	-1.54088	0.123346	0.502648	No-change
Peak_11443	chr10	73997537	73998335	0	304.787	0.174716	0.174958	0.998619	0.317979	0.747356	No-change
Peak_11444	chr10	73999025	73999697	0	113.09	-0.20194	0.203783	-0.990958	0.321706	0.750018	No-change
Peak_11445	chr10	74051805	74052305	0	21.1792	0.105756	0.399149	0.264955	0.791044	0.954892	No-change
Peak_11446	chr10	74071286	74071549	0	10.0789	-0.579137	0.580982	-0.996825	0.318849	0.747852	No-change
Peak_11447	chr10	74081254	74081477	0	11.9616	0.355005	0.530774	0.668843	0.503596	0.859763	No-change
Peak_11448	chr10	74150310	74151829	0	364.784	-0.0267659	0.1585	-0.168871	0.865898	0.972694	No-change
Peak_11449	chr10	74176282	74177119	0	194.236	0.223332	0.173199	1.28946	0.197239	0.620969	No-change
Peak_1145	chr1	17438435	17438875	0	60.7734	-0.0624809	0.262751	-0.237795	0.81204	0.959981	No-change
Peak_11450	chr10	74207784	74208465	0	27.7432	0.866785	0.35506	2.44123	0.0146371	0.143287	No-change
Peak_11451	chr10	74266032	74266403	0	33.8972	0.315177	0.321317	0.980892	0.326646	0.753606	No-change
Peak_11452	chr10	74608690	74609389	0	33.8697	0.791005	0.316762	2.49716	0.0125194	0.128652	No-change
Peak_11453	chr10	74640097	74640623	0	16.325	0.298643	0.440453	0.678036	0.497749	0.856756	No-change
Peak_11454	chr10	74739010	74739180	0	7.38343	1.36101	0.680016	2.00144	0.0453454	0.292677	Accessibility gain
Peak_11455	chr10	74753462	74754312	0	66.8829	-1.36059	0.252711	-5.38398	7.2858e-08	9.0763e-06	Accessibility loss
Peak_11456	chr10	74813855	74814220	0	13.6176	1.10223	0.504743	2.18374	0.0289812	0.222617	Accessibility gain
Peak_11457	chr10	74825545	74826936	0	749.425	0.119253	0.140142	0.850939	0.394803	0.799947	No-change
Peak_11458	chr10	74855098	74855394	0	19.742	-0.474022	0.407021	-1.16461	0.244176	0.677318	No-change
Peak_11459	chr10	74862655	74862970	0	13.3577	0.506783	0.494569	1.0247	0.305507	0.73684	No-change
Peak_1146	chr1	17440647	17440875	0	23.8342	-0.201329	0.379891	-0.529966	0.596136	0.898287	No-change
Peak_11460	chr10	74921755	74922051	0	10.4868	-0.901482	0.556313	-1.62046	0.105134	0.46392	No-change
Peak_11461	chr10	74968798	74969138	0	12.0148	0.658266	0.520387	1.26496	0.205887	0.63289	No-change
Peak_11462	chr10	74991504	74991738	0	8.88277	0.685485	0.59071	1.16044	0.245868	0.678992	No-change
Peak_11463	chr10	74992566	74993225	0	36.576	-0.343418	0.303839	-1.13026	0.258365	0.692941	No-change
Peak_11464	chr10	75018287	75019101	0	36.7099	-0.688165	0.315066	-2.18419	0.0289481	0.22247	No-change
Peak_11465	chr10	75021831	75022047	0	15.1891	0.346517	0.46818	0.740137	0.459217	0.837531	No-change
Peak_11466	chr10	75022342	75022595	0	18.4082	0.842761	0.418635	2.01312	0.0441023	0.287463	No-change
Peak_11467	chr10	75076457	75076695	0	21.494	0.507827	0.401842	1.26375	0.20632	0.633269	No-change
Peak_11468	chr10	75079370	75080190	0	113.454	0.045507	0.203817	0.223274	0.823322	0.96303	No-change
Peak_11469	chr10	75087656	75088334	0	51.0532	-0.488436	0.269913	-1.8096	0.0703572	0.375381	No-change
Peak_1147	chr1	17469924	17470483	0	52.2676	0.876262	0.262398	3.33944	0.000839467	0.0180258	No-change
Peak_11470	chr10	75099896	75100907	0	280.712	-0.107997	0.15557	-0.694201	0.487556	0.852212	No-change
Peak_11471	chr10	75108665	75109043	0	49.1392	-0.142103	0.263134	-0.540041	0.589169	0.895788	No-change
Peak_11472	chr10	75111154	75112318	0	204.345	-0.0391417	0.168536	-0.232246	0.816347	0.961489	No-change
Peak_11473	chr10	75189437	75189807	0	18.598	0.92758	0.414859	2.23589	0.0253588	0.205243	No-change
Peak_11474	chr10	75207058	75207803	0	67.8658	-1.96588	0.274881	-7.15175	8.56772e-13	4.34204e-10	Accessibility loss
Peak_11475	chr10	75209920	75210994	0	142.183	-0.0411678	0.187965	-0.219019	0.826635	0.963919	No-change
Peak_11476	chr10	75233632	75236204	0	380.38	0.191983	0.161334	1.18997	0.234057	0.666863	No-change
Peak_11477	chr10	75245680	75246058	0	23.5669	-0.064998	0.365722	-0.177725	0.858939	0.971076	No-change
Peak_11478	chr10	75265921	75266161	0	9.35073	-0.744135	0.586339	-1.26912	0.204398	0.630716	No-change
Peak_11479	chr10	75276246	75276488	0	8.63842	0.487483	0.606921	0.803207	0.421855	0.81617	No-change
Peak_1148	chr1	17476053	17476392	0	17.0344	-0.186095	0.440776	-0.422198	0.67288	0.923264	No-change
Peak_11480	chr10	75283170	75283960	0	77.045	-0.550095	0.224324	-2.45223	0.0141973	0.140417	No-change
Peak_11481	chr10	75294420	75295448	0	110.081	-0.456381	0.208181	-2.19223	0.0283628	0.219669	No-change
Peak_11482	chr10	75379461	75379658	0	10.7034	-0.487531	0.567226	-0.859501	0.390064	0.797483	No-change
Peak_11483	chr10	75401708	75402576	0	225.367	0.0712192	0.157072	0.453418	0.650248	0.916754	No-change
Peak_11484	chr10	75409080	75409703	0	61.4896	0.0808824	0.272195	0.297149	0.766353	0.948534	No-change
Peak_11485	chr10	75417462	75418034	0	155.805	-0.133751	0.210797	-0.634501	0.525754	0.869974	No-change
Peak_11486	chr10	75430078	75430848	0	133.519	0.513668	0.216782	2.36951	0.0178118	0.163164	No-change
Peak_11487	chr10	75449696	75450151	0	18.1644	0.0375758	0.44975	0.0835483	0.933416	0.986347	No-change
Peak_11488	chr10	75450191	75450533	0	21.3373	0.312634	0.384337	0.813435	0.415968	0.812647	No-change
Peak_11489	chr10	75450641	75450960	0	15.7956	0.454789	0.460077	0.988506	0.322905	0.751074	No-change
Peak_1149	chr1	17477439	17477824	0	30.6398	-0.0610419	0.32518	-0.187717	0.851098	0.969667	No-change
Peak_11490	chr10	75452024	75452300	0	18.5209	-0.186661	0.418814	-0.44569	0.655821	0.918358	No-change
Peak_11491	chr10	75461599	75461910	0	15.1332	0.312276	0.442892	0.705083	0.480759	0.848948	No-change
Peak_11492	chr10	75521100	75521691	0	66.1737	0.615633	0.240606	2.55868	0.0105071	0.114253	No-change
Peak_11493	chr10	75530435	75530778	0	12.2199	-0.379869	0.541078	-0.702059	0.482642	0.849761	No-change
Peak_11494	chr10	75537870	75538335	0	25.2621	0.140234	0.374549	0.374407	0.708101	0.933494	No-change
Peak_11495	chr10	75542945	75543288	0	28.9309	-0.69758	0.335204	-2.08106	0.0374281	0.259801	No-change
Peak_11496	chr10	75593729	75594015	0	12.5024	-0.383532	0.489793	-0.783049	0.433598	0.822522	No-change
Peak_11497	chr10	75597261	75597560	0	26.997	1.42246	0.386318	3.6821	0.000231317	0.00670601	Accessibility gain
Peak_11498	chr10	75600205	75600656	0	47.1589	1.28534	0.291792	4.40498	1.05794e-05	0.00057948	Accessibility gain
Peak_11499	chr10	75614246	75614527	0	9.37206	-0.0608668	0.583645	-0.104287	0.916941	0.983319	No-change
Peak_115	chr1	1908952	1909200	0	37.0458	0.332848	0.33113	1.00519	0.314807	0.744553	No-change
Peak_1150	chr1	17494192	17494664	0	71.2502	-0.210796	0.240708	-0.875734	0.381175	0.790849	No-change
Peak_11500	chr10	75623382	75623632	0	10.9489	0.370201	0.527269	0.702111	0.48261	0.849761	No-change
Peak_11501	chr10	75650679	75651058	0	52.6542	1.25799	0.269474	4.66832	3.03668e-06	0.000209692	Accessibility gain
Peak_11502	chr10	75707427	75707909	0	22.5872	-0.0286496	0.384505	-0.0745104	0.940604	0.987764	No-change
Peak_11503	chr10	75707964	75708171	0	5.51861	-1.38321	0.846064	-1.63487	0.102076	0.456538	No-change
Peak_11504	chr10	75857290	75857783	0	18.3887	0.613039	0.456383	1.34326	0.179189	0.596856	No-change
Peak_11505	chr10	75866074	75866543	0	16.2287	-0.0739683	0.44799	-0.165111	0.868856	0.973047	No-change
Peak_11506	chr10	75876687	75877338	0	55.7699	0.343106	0.259285	1.32328	0.185743	0.605878	No-change
Peak_11507	chr10	75902755	75903018	0	10.2471	0.162654	0.547241	0.297225	0.766295	0.948512	No-change
Peak_11508	chr10	75916967	75917490	0	20.7274	0.666107	0.393179	1.69416	0.0902351	0.430149	No-change
Peak_11509	chr10	75926585	75927129	0	23.0455	0.347077	0.368481	0.941914	0.346236	0.767529	No-change
Peak_1151	chr1	17502255	17502745	0	77.6208	0.022245	0.25809	0.0861907	0.931315	0.985985	No-change
Peak_11510	chr10	75941018	75941565	0	16.7692	-0.967794	0.478451	-2.02276	0.0430975	0.283403	No-change
Peak_11511	chr10	75967606	75968060	0	52.6936	0.118557	0.260913	0.454394	0.649545	0.916591	No-change
Peak_11512	chr10	76007167	76007515	0	20.3881	-0.0980132	0.3872	-0.253133	0.800165	0.957273	No-change
Peak_11513	chr10	76036395	76036825	0	31.8461	-0.245192	0.326765	-0.750361	0.453037	0.834491	No-change
Peak_11514	chr10	76050730	76051643	0	410.793	-0.174199	0.18984	-0.917609	0.358824	0.776624	No-change
Peak_11515	chr10	76082894	76083462	0	202.819	-0.138035	0.176853	-0.780508	0.435092	0.823205	No-change
Peak_11516	chr10	76087078	76087269	0	16.7636	0.71451	0.43815	1.63074	0.102945	0.458739	No-change
Peak_11517	chr10	76103284	76103720	0	41.1081	0.212976	0.289822	0.734851	0.46243	0.839288	No-change
Peak_11518	chr10	76112212	76112554	0	12.7797	0.297226	0.497902	0.596957	0.550536	0.880456	No-change
Peak_11519	chr10	76149597	76150755	0	105.007	0.109672	0.21673	0.50603	0.612836	0.904421	No-change
Peak_1152	chr1	17509418	17509825	0	15.4529	0.289576	0.45373	0.638211	0.523336	0.868642	No-change
Peak_11520	chr10	76177917	76178324	0	16.1367	1.21233	0.488771	2.48036	0.013125	0.132785	Accessibility gain
Peak_11521	chr10	76231069	76231923	0	85.1881	0.18334	0.231135	0.793214	0.427653	0.819664	No-change
Peak_11522	chr10	76303750	76304236	0	60.1088	-0.211951	0.254627	-0.832397	0.405185	0.806157	No-change
Peak_11523	chr10	76309127	76309536	0	33.9026	-1.3685	0.339741	-4.02808	5.62341e-05	0.00222094	Accessibility loss
Peak_11524	chr10	76311817	76312118	0	36.5168	-0.237394	0.313514	-0.757205	0.448927	0.831761	No-change
Peak_11525	chr10	76316038	76316373	0	13.8851	0.0349752	0.462145	0.0756802	0.939673	0.987582	No-change
Peak_11526	chr10	76324261	76324631	0	25.8688	-0.773118	0.380702	-2.03077	0.0422783	0.279958	No-change
Peak_11527	chr10	76382630	76382927	0	7.86476	0.343691	0.662326	0.518915	0.60382	0.900574	No-change
Peak_11528	chr10	76397220	76397397	0	7.85115	-0.701539	0.655957	-1.06949	0.284849	0.719629	No-change
Peak_11529	chr10	76432263	76432544	0	13.1162	-1.25373	0.512882	-2.44448	0.0145062	0.142473	Accessibility loss
Peak_1153	chr1	17516159	17516671	0	53.0016	0.316117	0.263643	1.19904	0.230514	0.662786	No-change
Peak_11530	chr10	76438024	76438380	0	36.3625	-0.357403	0.303144	-1.17899	0.238404	0.671634	No-change
Peak_11531	chr10	76547459	76547636	0	10.5594	-0.412798	0.541573	-0.762221	0.445928	0.829316	No-change
Peak_11532	chr10	76550834	76551196	0	19.8416	-0.722181	0.4082	-1.76919	0.0768629	0.39489	No-change
Peak_11533	chr10	76558662	76558878	0	5.26319	2.43931	0.922878	2.64316	0.00821371	0.0965376	Accessibility gain
Peak_11534	chr10	76632225	76632938	0	45.6116	0.364916	0.296887	1.22914	0.219019	0.648987	No-change
Peak_11535	chr10	76649838	76650135	0	18.5356	0.332746	0.436776	0.761824	0.446165	0.829459	No-change
Peak_11536	chr10	76698011	76698320	0	12.9946	-0.611717	0.492707	-1.24154	0.214405	0.642986	No-change
Peak_11537	chr10	76711720	76711977	0	11.5103	-0.36171	0.529941	-0.682547	0.494893	0.855354	No-change
Peak_11538	chr10	76778867	76779704	0	56.4391	1.39439	0.294274	4.73839	2.15424e-06	0.000158641	Accessibility gain
Peak_11539	chr10	76902943	76903298	0	25.3836	0.00117771	0.36747	0.00320491	0.997443	0.999553	No-change
Peak_1154	chr1	17531530	17532576	0	160.128	-0.441035	0.209088	-2.10933	0.0349163	0.24923	No-change
Peak_11540	chr10	76984913	76985111	0	13.1769	-0.130318	0.506199	-0.257445	0.796835	0.956352	No-change
Peak_11541	chr10	76993406	76993592	0	6.49714	0.619449	0.77104	0.803394	0.421747	0.816167	No-change
Peak_11542	chr10	77004957	77005314	0	16.2037	-0.067679	0.444585	-0.15223	0.879006	0.975322	No-change
Peak_11543	chr10	77037383	77038181	0	47.9784	-0.103685	0.274059	-0.378332	0.705184	0.932514	No-change
Peak_11544	chr10	77111893	77112159	0	17.6957	0.0799523	0.429902	0.185978	0.852462	0.969889	No-change
Peak_11545	chr10	77114261	77114891	0	54.9989	0.860291	0.278373	3.09043	0.00199869	0.0348968	No-change
Peak_11546	chr10	77165691	77166144	0	32.9355	-0.0890867	0.322342	-0.276373	0.782262	0.952666	No-change
Peak_11547	chr10	77173714	77174262	0	35.0852	-0.606886	0.306879	-1.97761	0.0479731	0.30273	No-change
Peak_11548	chr10	77243180	77243529	0	14.0491	-0.453993	0.469308	-0.967368	0.33336	0.758101	No-change
Peak_11549	chr10	77273966	77274269	0	9.76013	0.747637	0.582367	1.28379	0.199215	0.623719	No-change
Peak_1155	chr1	17538416	17538732	0	45.117	0.708676	0.277293	2.5557	0.0105976	0.114919	No-change
Peak_11550	chr10	77288912	77289290	0	13.2888	-0.487755	0.488931	-0.997595	0.318476	0.747636	No-change
Peak_11551	chr10	77311205	77311483	0	17.6407	0.0604453	0.438543	0.137832	0.890373	0.977639	No-change
Peak_11552	chr10	77391693	77392354	0	44.6951	0.301056	0.302871	0.994007	0.32022	0.748746	No-change
Peak_11553	chr10	77405718	77406198	0	62.364	-0.18253	0.259093	-0.704497	0.481123	0.849	No-change
Peak_11554	chr10	77428783	77429111	0	15.4972	0.168209	0.468825	0.358789	0.719753	0.936824	No-change
Peak_11555	chr10	77431359	77431559	0	11.9365	0.17526	0.505495	0.34671	0.728809	0.938907	No-change
Peak_11556	chr10	77441818	77442182	0	13.7218	0.536475	0.47516	1.12904	0.25888	0.693529	No-change
Peak_11557	chr10	77463539	77463944	0	37.7571	0.134168	0.295744	0.453661	0.650073	0.916711	No-change
Peak_11558	chr10	77496901	77497176	0	15.1086	1.25897	0.478952	2.62859	0.00857395	0.0993262	Accessibility gain
Peak_11559	chr10	77513748	77514134	0	40.5996	-0.376978	0.298501	-1.2629	0.206624	0.633732	No-change
Peak_1156	chr1	17540157	17541285	0	268.29	-0.064432	0.174596	-0.369034	0.712102	0.93479	No-change
Peak_11560	chr10	77522523	77522700	0	11.9014	0.0806797	0.498384	0.161882	0.871398	0.973868	No-change
Peak_11561	chr10	77529153	77529433	0	14.8853	0.2302	0.457343	0.503342	0.614724	0.90468	No-change
Peak_11562	chr10	77553413	77553622	0	11.7632	0.424405	0.514723	0.824531	0.409638	0.808697	No-change
Peak_11563	chr10	77564777	77566046	0	89.1223	-0.316822	0.227022	-1.39556	0.162847	0.572243	No-change
Peak_11564	chr10	77587321	77587641	0	15.8637	0.603256	0.459118	1.31395	0.188865	0.609774	No-change
Peak_11565	chr10	77603491	77603833	0	32.8797	-1.29446	0.339659	-3.81106	0.000138372	0.00451193	Accessibility loss
Peak_11566	chr10	77605507	77605872	0	36.6725	-0.000373121	0.325932	-0.00114478	0.999087	0.999854	No-change
Peak_11567	chr10	77636309	77636586	0	21.0472	0.161864	0.38109	0.424738	0.671027	0.922555	No-change
Peak_11568	chr10	77638410	77638949	0	38.7241	0.412827	0.315727	1.30754	0.191028	0.612248	No-change
Peak_11569	chr10	77644006	77644252	0	13.868	0.500275	0.491632	1.01758	0.308878	0.739376	No-change
Peak_1157	chr1	17547166	17547622	0	52.8068	0.295303	0.278481	1.0604	0.288961	0.723045	No-change
Peak_11570	chr10	77649653	77650430	0	54.5618	0.154356	0.261433	0.590422	0.554908	0.882657	No-change
Peak_11571	chr10	77661059	77661443	0	23.8556	-0.842615	0.37087	-2.272	0.0230867	0.193448	No-change
Peak_11572	chr10	77686926	77687459	0	34.1753	-0.542628	0.312696	-1.73532	0.0826839	0.410638	No-change
Peak_11573	chr10	77710011	77710579	0	60.081	0.348735	0.248036	1.40598	0.159729	0.567539	No-change
Peak_11574	chr10	77710984	77711879	0	131.267	0.188262	0.223551	0.842143	0.399708	0.802635	No-change
Peak_11575	chr10	77719646	77719845	0	13.8018	-0.732214	0.500636	-1.46257	0.143586	0.540717	No-change
Peak_11576	chr10	77756302	77756762	0	74.896	0.0915325	0.25635	0.357061	0.721046	0.936943	No-change
Peak_11577	chr10	77763781	77764393	0	35.375	0.201979	0.311487	0.648434	0.516704	0.865564	No-change
Peak_11578	chr10	77837454	77838323	0	173.037	0.0486406	0.196656	0.247339	0.804646	0.958299	No-change
Peak_11579	chr10	77846747	77847456	0	110.195	-0.0701169	0.198878	-0.352563	0.724416	0.937745	No-change
Peak_1158	chr1	17559215	17559858	0	34.9776	-0.00137415	0.318248	-0.00431786	0.996555	0.999364	No-change
Peak_11580	chr10	77849008	77849752	0	171.032	-0.0374201	0.190883	-0.196037	0.844581	0.968407	No-change
Peak_11581	chr10	77857466	77857633	0	12.4105	0.550857	0.515326	1.06895	0.285093	0.719863	No-change
Peak_11582	chr10	77877429	77878618	0	189.253	0.121348	0.181479	0.668658	0.503713	0.859846	No-change
Peak_11583	chr10	77888140	77888345	0	28.4532	0.128556	0.333494	0.385482	0.699881	0.931142	No-change
Peak_11584	chr10	77889362	77889771	0	97.8341	0.127896	0.232212	0.550775	0.581788	0.893181	No-change
Peak_11585	chr10	77898516	77899289	0	42.3243	-0.399797	0.287884	-1.38874	0.164911	0.575411	No-change
Peak_11586	chr10	77907935	77908339	0	27.5034	0.442111	0.347061	1.27387	0.202709	0.628653	No-change
Peak_11587	chr10	77914244	77914556	0	10.3948	-0.114816	0.543436	-0.211279	0.83267	0.96547	No-change
Peak_11588	chr10	77925958	77926564	0	42.3012	0.198763	0.300043	0.662449	0.507684	0.86177	No-change
Peak_11589	chr10	77927028	77927429	0	28.6038	-0.0766285	0.338281	-0.226523	0.820794	0.9625	No-change
Peak_1159	chr1	17565439	17565849	0	74.7881	0.425807	0.244315	1.74286	0.0813581	0.406787	No-change
Peak_11590	chr10	77939390	77939933	0	64.1375	0.255422	0.243814	1.04761	0.294819	0.727499	No-change
Peak_11591	chr10	77943045	77943417	0	22.4935	-0.613687	0.383598	-1.59982	0.109639	0.474013	No-change
Peak_11592	chr10	77949055	77949733	0	64.4019	-0.270377	0.244532	-1.10569	0.268859	0.7038	No-change
Peak_11593	chr10	77962373	77962852	0	15.6321	1.24269	0.462184	2.68873	0.00717247	0.0877428	Accessibility gain
Peak_11594	chr10	77974474	77974733	0	16.7384	0.0351951	0.448527	0.0784682	0.937456	0.987091	No-change
Peak_11595	chr10	78029066	78029883	0	97.3313	-0.125619	0.210155	-0.597746	0.55001	0.880122	No-change
Peak_11596	chr10	78033545	78034278	0	174.851	0.106503	0.173672	0.613244	0.539715	0.875642	No-change
Peak_11597	chr10	78047239	78047937	0	134.964	-0.297343	0.188288	-1.57919	0.114292	0.483753	No-change
Peak_11598	chr10	78088815	78089057	0	73.206	-0.138204	0.233235	-0.592552	0.553481	0.881992	No-change
Peak_11599	chr10	78096597	78096854	0	8.80664	-0.559942	0.645181	-0.867884	0.385458	0.793779	No-change
Peak_116	chr1	1919162	1919953	0	203.193	0.279388	0.23179	1.20535	0.228069	0.6596	No-change
Peak_1160	chr1	17569125	17569528	0	59.8582	-0.417517	0.290605	-1.43672	0.150799	0.5529	No-change
Peak_11600	chr10	78109271	78109571	0	14.2831	0.886479	0.475561	1.86407	0.0623118	0.351178	No-change
Peak_11601	chr10	78139259	78139762	0	50.7868	-0.402143	0.27436	-1.46575	0.142717	0.539408	No-change
Peak_11602	chr10	78165654	78166089	0	23.6709	0.167054	0.369281	0.452376	0.650998	0.917029	No-change
Peak_11603	chr10	78180060	78180497	0	30.5442	-0.776319	0.327522	-2.37028	0.0177745	0.162944	No-change
Peak_11604	chr10	78186617	78186986	0	16.5566	-1.15314	0.478356	-2.41064	0.0159245	0.151437	Accessibility loss
Peak_11605	chr10	78194789	78195600	0	148.892	-1.15535	0.211584	-5.46049	4.74822e-08	6.40062e-06	Accessibility loss
Peak_11606	chr10	78212138	78213000	0	52.58	-0.257424	0.273466	-0.941339	0.346531	0.767572	No-change
Peak_11607	chr10	78216059	78216293	0	17.4686	0.627277	0.433172	1.4481	0.147589	0.547461	No-change
Peak_11608	chr10	78249376	78249882	0	21.6977	-1.49747	0.412528	-3.63	0.000283424	0.00786712	Accessibility loss
Peak_11609	chr10	78276970	78277548	0	38.7262	0.332856	0.310435	1.07222	0.283619	0.718546	No-change
Peak_1161	chr1	17573304	17574245	0	196.891	-0.171966	0.181443	-0.947766	0.343249	0.765567	No-change
Peak_11610	chr10	78283050	78283627	0	76.4474	0.0657864	0.234055	0.281073	0.778654	0.951847	No-change
Peak_11611	chr10	78286215	78286506	0	36.5896	0.237257	0.299945	0.791001	0.428943	0.820281	No-change
Peak_11612	chr10	78293015	78293889	0	121.963	-0.261301	0.207865	-1.25707	0.208728	0.636205	No-change
Peak_11613	chr10	78302782	78303785	0	209.373	-0.0667577	0.163204	-0.409044	0.682507	0.926567	No-change
Peak_11614	chr10	78316534	78316917	0	18.8435	-0.441094	0.411093	-1.07298	0.283282	0.718169	No-change
Peak_11615	chr10	78335540	78335979	0	40.1151	0.0433275	0.672427	0.0644345	0.948624	0.989334	No-change
Peak_11616	chr10	78350144	78350759	0	48.3847	-2.64274	0.328307	-8.0496	8.30655e-16	7.64971e-13	Accessibility loss
Peak_11617	chr10	78357063	78357329	0	33.7584	-0.671391	0.317341	-2.11568	0.0343724	0.246688	No-change
Peak_11618	chr10	78359615	78360182	0	64.0713	-0.76646	0.24152	-3.17348	0.00150622	0.0282493	No-change
Peak_11619	chr10	78366900	78367364	0	42.8741	-0.148692	0.286731	-0.518577	0.604056	0.900695	No-change
Peak_1162	chr1	17574545	17574885	0	49.5606	-0.260216	0.29707	-0.875939	0.381063	0.790848	No-change
Peak_11620	chr10	78371082	78371498	0	49.8924	-0.519865	0.282675	-1.8391	0.0659012	0.362543	No-change
Peak_11621	chr10	78377216	78377798	0	54.9456	1.25577	0.313734	4.00265	6.2638e-05	0.00242434	Accessibility gain
Peak_11622	chr10	78396854	78397374	0	34.0089	0.0344519	0.309568	0.11129	0.911386	0.982377	No-change
Peak_11623	chr10	78401673	78402370	0	104.519	-0.738342	0.212624	-3.47253	0.000515577	0.0124704	No-change
Peak_11624	chr10	78406903	78407748	0	221.823	-0.114083	0.165246	-0.690385	0.489952	0.853269	No-change
Peak_11625	chr10	78424733	78425018	0	13.528	-0.347185	0.485769	-0.714711	0.474788	0.845554	No-change
Peak_11626	chr10	78432686	78433103	0	23.1143	-0.571899	0.370195	-1.54486	0.122381	0.50105	No-change
Peak_11627	chr10	78436256	78436560	0	19.1788	-0.544914	0.409708	-1.33	0.183517	0.602691	No-change
Peak_11628	chr10	78464769	78465226	0	27.3336	0.261963	0.346923	0.755106	0.450185	0.832573	No-change
Peak_11629	chr10	78465350	78465712	0	17.0087	0.587945	0.438413	1.34108	0.179896	0.597753	No-change
Peak_1163	chr1	17576223	17576490	0	35.2267	-0.179357	0.326482	-0.549363	0.582757	0.893479	No-change
Peak_11630	chr10	78471405	78471663	0	19.2542	-1.06663	0.418836	-2.54664	0.0108764	0.117037	Accessibility loss
Peak_11631	chr10	78472168	78472833	0	50.8471	0.0462082	0.28567	0.161754	0.8715	0.973885	No-change
Peak_11632	chr10	78473066	78473379	0	32.6251	-0.077827	0.334635	-0.232572	0.816093	0.961432	No-change
Peak_11633	chr10	78476916	78477173	0	10.495	-1.54131	0.600149	-2.56822	0.0102223	0.112119	Accessibility loss
Peak_11634	chr10	78491709	78492030	0	12.6546	-1.65557	0.548373	-3.01905	0.00253567	0.0414503	Accessibility loss
Peak_11635	chr10	78510503	78510835	0	18.7066	-1.13175	0.419095	-2.70046	0.00692445	0.0855691	Accessibility loss
Peak_11636	chr10	78515166	78515590	0	22.4216	-0.0519316	0.373942	-0.138876	0.889548	0.977368	No-change
Peak_11637	chr10	78521152	78521380	0	10.3076	0.929869	0.566958	1.6401	0.100984	0.45437	No-change
Peak_11638	chr10	78542594	78542990	0	23.6798	-0.166199	0.388202	-0.428126	0.668559	0.921799	No-change
Peak_11639	chr10	78543885	78544143	0	18.2987	-0.227888	0.415173	-0.548899	0.583075	0.893526	No-change
Peak_1164	chr1	17586638	17586937	0	42.5428	-0.268591	0.284701	-0.943412	0.34547	0.767046	No-change
Peak_11640	chr10	78551328	78551859	0	60.5712	0.804716	0.248181	3.24246	0.00118501	0.0235947	No-change
Peak_11641	chr10	78552167	78553006	0	44.1185	-0.204828	0.289704	-0.707026	0.479551	0.848481	No-change
Peak_11642	chr10	78559613	78560146	0	29.1418	-0.0484472	0.346648	-0.139759	0.88885	0.977317	No-change
Peak_11643	chr10	78619290	78619682	0	41.1172	-0.569896	0.297881	-1.91317	0.0557268	0.329944	No-change
Peak_11644	chr10	78624440	78624795	0	15.8344	-2.07447	0.497705	-4.16808	3.07182e-05	0.00137276	Accessibility loss
Peak_11645	chr10	78634498	78634698	0	12.0642	-0.199992	0.507321	-0.394211	0.693426	0.929531	No-change
Peak_11646	chr10	78656849	78657267	0	22.9907	-0.0635485	0.386257	-0.164524	0.869319	0.973209	No-change
Peak_11647	chr10	78657550	78657869	0	28.7214	0.0912693	0.338796	0.269393	0.787627	0.954118	No-change
Peak_11648	chr10	78688995	78689503	0	33.7688	0.173907	0.316765	0.549008	0.583	0.893524	No-change
Peak_11649	chr10	78689512	78689904	0	17.9735	-0.467889	0.410949	-1.13856	0.254888	0.689575	No-change
Peak_1165	chr1	17587556	17588751	0	236.544	-0.288978	0.162941	-1.77352	0.0761425	0.392986	No-change
Peak_11650	chr10	78712330	78712509	0	9.10694	-1.09671	0.610239	-1.79718	0.0723066	0.381278	No-change
Peak_11651	chr10	78744748	78744955	0	26.877	-0.529992	0.34461	-1.53795	0.124061	0.504016	No-change
Peak_11652	chr10	78746108	78746731	0	112.182	-0.944337	0.221	-4.27301	1.92848e-05	0.000950628	No-change
Peak_11653	chr10	78757586	78757753	0	12.2414	-2.06064	0.571806	-3.60375	0.000313661	0.00848184	Accessibility loss
Peak_11654	chr10	78763326	78763614	0	13.7048	-2.42683	0.565957	-4.28802	1.80271e-05	0.000899883	Accessibility loss
Peak_11655	chr10	78763681	78763921	0	13.6073	-1.63884	0.517782	-3.16512	0.00155019	0.0288815	Accessibility loss
Peak_11656	chr10	78769040	78769204	0	14.3981	-0.792287	0.471746	-1.67948	0.0930591	0.43629	No-change
Peak_11657	chr10	78774707	78775423	0	293.793	-0.577158	0.3995	-1.4447	0.148542	0.549039	No-change
Peak_11658	chr10	78777526	78778000	0	119.866	-0.795216	0.225961	-3.51927	0.00043274	0.0108863	No-change
Peak_11659	chr10	78801482	78802000	0	41.536	-0.454784	0.298366	-1.52425	0.127446	0.511025	No-change
Peak_1166	chr1	17596235	17596543	0	39.3446	-0.152412	0.309545	-0.492376	0.622454	0.907127	No-change
Peak_11660	chr10	78802981	78803366	0	35.8185	-0.864341	0.368611	-2.34486	0.0190344	0.170481	No-change
Peak_11661	chr10	78844895	78845245	0	15.4774	-0.835572	0.450288	-1.85564	0.0635052	0.35513	No-change
Peak_11662	chr10	78851499	78852187	0	68.4691	-1.82954	0.270588	-6.76136	1.36698e-11	5.11765e-09	Accessibility loss
Peak_11663	chr10	78856444	78856694	0	26.0098	-0.634573	0.423535	-1.49828	0.134061	0.52403	No-change
Peak_11664	chr10	78859842	78860082	0	16.3815	-1.31082	0.459346	-2.85366	0.00432181	0.0610037	Accessibility loss
Peak_11665	chr10	78874988	78876277	0	165.134	-0.651727	0.186537	-3.49382	0.000476155	0.0117299	No-change
Peak_11666	chr10	78895450	78895904	0	30.4642	0.662038	0.347203	1.90677	0.0565497	0.33271	No-change
Peak_11667	chr10	78905829	78906235	0	35.103	0.140533	0.312155	0.450202	0.652565	0.917522	No-change
Peak_11668	chr10	78907642	78908224	0	45.7907	0.189134	0.280724	0.673737	0.500478	0.85836	No-change
Peak_11669	chr10	78913151	78914287	0	176.842	1.10548	0.205232	5.38646	7.18579e-08	8.99721e-06	Accessibility gain
Peak_1167	chr1	17596918	17597631	0	181.371	-0.415661	0.191471	-2.17089	0.0299397	0.227125	No-change
Peak_11670	chr10	78924094	78924745	0	68.5317	-0.311204	0.24473	-1.27162	0.203509	0.629684	No-change
Peak_11671	chr10	78931355	78931752	0	31.4307	-0.72778	0.339443	-2.14404	0.0320296	0.237181	No-change
Peak_11672	chr10	78931775	78932109	0	21.2591	-0.649721	0.384288	-1.69071	0.0908915	0.431543	No-change
Peak_11673	chr10	78937860	78938394	0	33.7233	-0.444014	0.316112	-1.40461	0.160138	0.568233	No-change
Peak_11674	chr10	78944582	78944857	0	15.021	0.26235	0.458332	0.572401	0.56705	0.887578	No-change
Peak_11675	chr10	78944912	78945394	0	31.7503	-0.196223	0.333615	-0.588172	0.556417	0.883162	No-change
Peak_11676	chr10	78964991	78965568	0	189.2	-0.23667	0.178864	-1.32318	0.185774	0.605959	No-change
Peak_11677	chr10	78972554	78973004	0	91.3005	-0.24803	0.237311	-1.04517	0.295945	0.728409	No-change
Peak_11678	chr10	78973234	78974453	0	294.74	-0.0351696	0.165986	-0.211883	0.832198	0.965218	No-change
Peak_11679	chr10	78974648	78975005	0	70.8002	-0.0963388	0.247859	-0.388685	0.697509	0.930658	No-change
Peak_1168	chr1	17603152	17603601	0	40.265	0.0268555	0.298922	0.0898413	0.928413	0.985281	No-change
Peak_11680	chr10	78981712	78982306	0	52.3956	-0.409529	0.271415	-1.50887	0.131332	0.519066	No-change
Peak_11681	chr10	78992410	78992674	0	18.5254	-0.126965	0.418535	-0.303355	0.761619	0.947575	No-change
Peak_11682	chr10	78993606	78993905	0	27.1062	0.618381	0.3745	1.65122	0.0986938	0.449423	No-change
Peak_11683	chr10	79022656	79022973	0	38.2984	-0.32219	0.334336	-0.963672	0.33521	0.759332	No-change
Peak_11684	chr10	79024629	79025128	0	47.7472	-0.692061	0.272411	-2.5405	0.0110694	0.118471	No-change
Peak_11685	chr10	79027696	79028070	0	35.1236	-0.0146282	0.335794	-0.0435631	0.965253	0.992774	No-change
Peak_11686	chr10	79038703	79039181	0	64.9228	-0.236817	0.240942	-0.982881	0.325666	0.75299	No-change
Peak_11687	chr10	79047051	79047310	0	32.9913	-0.0360814	0.340887	-0.105846	0.915705	0.983097	No-change
Peak_11688	chr10	79056451	79057174	0	134.102	0.129173	0.206133	0.62665	0.530889	0.872191	No-change
Peak_11689	chr10	79066894	79067495	0	117.861	-0.0304719	0.213985	-0.142402	0.886763	0.976954	No-change
Peak_1169	chr1	17606810	17607077	0	22.7246	-0.148572	0.37414	-0.397103	0.691291	0.928851	No-change
Peak_11690	chr10	79068376	79068765	0	65.674	-0.120493	0.245026	-0.491756	0.622892	0.907321	No-change
Peak_11691	chr10	79070758	79071628	0	139.405	0.0982014	0.192744	0.509492	0.610407	0.903503	No-change
Peak_11692	chr10	79084206	79084507	0	20.2774	-0.118585	0.394278	-0.300765	0.763594	0.947986	No-change
Peak_11693	chr10	79101719	79102123	0	41.3695	-0.181988	0.290614	-0.626219	0.531171	0.872235	No-change
Peak_11694	chr10	79102124	79102784	0	60.6673	0.00345312	0.266061	0.0129787	0.989645	0.997999	No-change
Peak_11695	chr10	79113839	79114241	0	58.1643	0.273011	0.281419	0.970121	0.331986	0.757293	No-change
Peak_11696	chr10	79129311	79130096	0	302.731	-0.167273	0.178749	-0.935797	0.349378	0.769193	No-change
Peak_11697	chr10	79132719	79133013	0	42.783	-0.997022	0.294496	-3.38553	0.000710421	0.0158776	No-change
Peak_11698	chr10	79135767	79136176	0	33.7863	0.763698	0.342864	2.22741	0.02592	0.207839	No-change
Peak_11699	chr10	79149887	79150366	0	59.8177	-0.429105	0.255563	-1.67905	0.0931415	0.436471	No-change
Peak_117	chr1	1923032	1923279	0	39.7666	0.0517371	0.297964	0.173635	0.862152	0.97165	No-change
Peak_1170	chr1	17618218	17618676	0	25.1016	-0.369511	0.355358	-1.03983	0.29842	0.730497	No-change
Peak_11700	chr10	79151646	79152130	0	69.5144	-0.396516	0.235096	-1.68662	0.0916774	0.433289	No-change
Peak_11701	chr10	79157464	79158144	0	222.051	-0.21675	0.180681	-1.19963	0.230283	0.662505	No-change
Peak_11702	chr10	79165569	79165855	0	25.6547	-0.227795	0.35133	-0.64838	0.516739	0.865564	No-change
Peak_11703	chr10	79167645	79168005	0	23.4012	0.153962	0.372447	0.413381	0.679327	0.925202	No-change
Peak_11704	chr10	79178419	79179088	0	92.3168	-0.540402	0.217692	-2.48242	0.0130494	0.132318	No-change
Peak_11705	chr10	79179644	79179890	0	26.6621	0.512795	0.354305	1.44733	0.147805	0.547768	No-change
Peak_11706	chr10	79185526	79185713	0	24.1614	0.101724	0.372854	0.272826	0.784987	0.953253	No-change
Peak_11707	chr10	79188189	79188606	0	66.6266	-0.436704	0.242756	-1.79894	0.072028	0.380476	No-change
Peak_11708	chr10	79195003	79195732	0	166.685	0.0111156	0.184493	0.0602496	0.951957	0.989984	No-change
Peak_11709	chr10	79196868	79197242	0	64.1881	0.268298	0.238992	1.12262	0.261597	0.69647	No-change
Peak_1171	chr1	17629501	17629804	0	26.0943	0.149703	0.350348	0.427298	0.669162	0.922017	No-change
Peak_11710	chr10	79202517	79202883	0	29.3244	0.256319	0.338139	0.758031	0.448433	0.831463	No-change
Peak_11711	chr10	79220331	79220573	0	35.457	-0.599612	0.315274	-1.90187	0.0571876	0.334737	No-change
Peak_11712	chr10	79221188	79221518	0	41.1829	-0.0100988	0.301816	-0.0334599	0.973308	0.99444	No-change
Peak_11713	chr10	79222961	79224045	0	182.156	-0.623535	0.168774	-3.69449	0.000220328	0.00645772	No-change
Peak_11714	chr10	79229954	79230772	0	163.594	0.00517874	0.179342	0.0288763	0.976963	0.995073	No-change
Peak_11715	chr10	79239425	79239879	0	99.9966	0.408198	0.2198	1.85713	0.0632922	0.354441	No-change
Peak_11716	chr10	79239960	79240619	0	160.823	0.390355	0.1741	2.24214	0.0249526	0.20309	No-change
Peak_11717	chr10	79242112	79242603	0	90.9408	-0.30207	0.266638	-1.13289	0.257262	0.692159	No-change
Peak_11718	chr10	79242648	79242928	0	53.7547	-0.355311	0.28669	-1.23936	0.215213	0.643765	No-change
Peak_11719	chr10	79261000	79261758	0	146.009	0.10145	0.179784	0.564287	0.572559	0.889675	No-change
Peak_1172	chr1	17653302	17653638	0	28.8841	0.369222	0.348808	1.05853	0.289816	0.723599	No-change
Peak_11720	chr10	79274801	79274973	0	16.0768	-0.280929	0.438502	-0.640656	0.521746	0.867786	No-change
Peak_11721	chr10	79292939	79293370	0	38.2802	-0.239426	0.305344	-0.784118	0.432971	0.822256	No-change
Peak_11722	chr10	79299454	79299910	0	29.8147	-1.72463	0.381227	-4.52389	6.07137e-06	0.000370903	Accessibility loss
Peak_11723	chr10	79310988	79311271	0	26.5408	-0.418208	0.348436	-1.20024	0.230044	0.662279	No-change
Peak_11724	chr10	79317892	79318562	0	83.8889	-0.157442	0.223391	-0.704785	0.480944	0.84898	No-change
Peak_11725	chr10	79335668	79337187	0	570.5	-0.741269	0.184811	-4.01096	6.04712e-05	0.00235153	No-change
Peak_11726	chr10	79346591	79347580	0	134.844	-0.21626	0.217507	-0.994267	0.320093	0.748664	No-change
Peak_11727	chr10	79348102	79348463	0	41.9716	-0.253147	0.288333	-0.877969	0.379961	0.790663	No-change
Peak_11728	chr10	79374560	79374918	0	36.6972	-0.335071	0.301031	-1.11308	0.265676	0.700809	No-change
Peak_11729	chr10	79375617	79376156	0	101.005	-0.736555	0.205555	-3.58325	0.000339352	0.00902304	No-change
Peak_1173	chr1	17653670	17654196	0	62.5532	0.0382738	0.245706	0.15577	0.876214	0.97459	No-change
Peak_11730	chr10	79381900	79382176	0	30.994	-0.678933	0.33707	-2.01422	0.0439862	0.287182	No-change
Peak_11731	chr10	79386011	79386323	0	28.0117	-0.0809104	0.347596	-0.232771	0.815939	0.961364	No-change
Peak_11732	chr10	79399117	79400026	0	318.016	-0.641041	0.164001	-3.90876	9.27709e-05	0.00329425	No-change
Peak_11733	chr10	79400576	79400750	0	35.5244	-0.957831	0.316917	-3.02234	0.00250828	0.0411035	No-change
Peak_11734	chr10	79403492	79403990	0	101.305	-0.457916	0.224082	-2.04352	0.0410014	0.274797	No-change
Peak_11735	chr10	79404331	79404632	0	63.4367	-0.502566	0.252439	-1.99084	0.0464987	0.297156	No-change
Peak_11736	chr10	79405573	79405929	0	48.3247	-0.738626	0.287035	-2.5733	0.0100735	0.110834	No-change
Peak_11737	chr10	79419667	79420526	0	214.762	-0.590442	0.19589	-3.01414	0.00257708	0.0419532	No-change
Peak_11738	chr10	79435390	79435886	0	52.0154	-0.474363	0.270972	-1.7506	0.080015	0.402974	No-change
Peak_11739	chr10	79444635	79445069	0	87.5763	-0.100977	0.222065	-0.454717	0.649313	0.916504	No-change
Peak_1174	chr1	17661685	17661998	0	38.362	-0.246892	0.296026	-0.834021	0.404269	0.80542	No-change
Peak_11740	chr10	79445644	79446892	0	365.131	-0.0037073	0.153541	-0.0241454	0.980737	0.996039	No-change
Peak_11741	chr10	79467485	79467838	0	30.584	-0.373328	0.326289	-1.14416	0.252556	0.686358	No-change
Peak_11742	chr10	79468891	79469178	0	22.7159	-1.41023	0.408387	-3.45316	0.000554065	0.0131654	Accessibility loss
Peak_11743	chr10	79487516	79488060	0	105.038	-0.269064	0.204334	-1.31679	0.187911	0.608696	No-change
Peak_11744	chr10	79490428	79491040	0	41.7551	-0.477362	0.29372	-1.62523	0.104114	0.461434	No-change
Peak_11745	chr10	79498516	79498725	0	16.4876	-1.40811	0.452599	-3.11115	0.00186359	0.0332313	Accessibility loss
Peak_11746	chr10	79502499	79502970	0	78.5956	-0.0976995	0.230848	-0.42322	0.672135	0.923038	No-change
Peak_11747	chr10	79562100	79562807	0	54.6012	-0.266946	0.274361	-0.972975	0.330566	0.756685	No-change
Peak_11748	chr10	79608791	79609019	0	10.8788	-0.532005	0.526365	-1.01071	0.312153	0.742357	No-change
Peak_11749	chr10	79779415	79779649	0	34.5713	-0.279531	0.318215	-0.878436	0.379707	0.790434	No-change
Peak_1175	chr1	17671714	17672100	0	41.2407	0.108235	0.312289	0.346584	0.728904	0.938968	No-change
Peak_11750	chr10	79826397	79827121	0	211.811	0.0207519	0.18036	0.115058	0.908399	0.981741	No-change
Peak_11751	chr10	79904500	79905313	0	95.5034	-0.219549	0.20944	-1.04827	0.294515	0.727424	No-change
Peak_11752	chr10	79929345	79929857	0	53.5283	0.0158248	0.26854	0.0589291	0.953009	0.990234	No-change
Peak_11753	chr10	79981498	79982634	0	107.95	0.280493	0.21842	1.28419	0.199075	0.623568	No-change
Peak_11754	chr10	80029282	80029530	0	18.1316	-0.0986595	0.424433	-0.23245	0.816188	0.961463	No-change
Peak_11755	chr10	80046948	80047471	0	41.0789	0.256403	0.287143	0.892945	0.371887	0.785133	No-change
Peak_11756	chr10	80078429	80079451	0	275.841	0.0063721	0.170403	0.0373942	0.970171	0.993919	No-change
Peak_11757	chr10	80132330	80132947	0	53.8302	0.19421	0.295926	0.656279	0.511645	0.863629	No-change
Peak_11758	chr10	80133231	80133588	0	24.8657	-0.0784101	0.356655	-0.219849	0.825989	0.963725	No-change
Peak_11759	chr10	80143820	80144320	0	31.5739	-0.236535	0.3483	-0.679111	0.497067	0.856354	No-change
Peak_1176	chr1	17684657	17685343	0	82.7183	-0.129472	0.230494	-0.561717	0.574309	0.890397	No-change
Peak_11760	chr10	80161758	80162023	0	14.882	-0.262544	0.454706	-0.577392	0.563675	0.886212	No-change
Peak_11761	chr10	80169071	80169375	0	20.988	-0.00852248	0.389621	-0.0218738	0.982549	0.996494	No-change
Peak_11762	chr10	80171112	80171661	0	35.181	0.505392	0.306038	1.6514	0.0986559	0.449379	No-change
Peak_11763	chr10	80172963	80173204	0	22.8897	0.138791	0.374609	0.370495	0.711014	0.934641	No-change
Peak_11764	chr10	80186709	80187019	0	14.1246	0.530617	0.474128	1.11914	0.26308	0.698024	No-change
Peak_11765	chr10	80203583	80203943	0	35.6958	-0.216727	0.306315	-0.707531	0.479236	0.848341	No-change
Peak_11766	chr10	80204304	80204680	0	29.8342	-0.131989	0.3267	-0.404008	0.686207	0.927918	No-change
Peak_11767	chr10	80205375	80206056	0	112.325	-0.0435822	0.214223	-0.203443	0.838789	0.966588	No-change
Peak_11768	chr10	80207371	80207764	0	45.8244	-0.233867	0.278516	-0.839688	0.401083	0.803563	No-change
Peak_11769	chr10	80256708	80257130	0	60.1708	-0.426804	0.248365	-1.71845	0.085714	0.418589	No-change
Peak_1177	chr1	17696370	17696812	0	29.0125	-0.188084	0.339141	-0.55459	0.579175	0.892356	No-change
Peak_11770	chr10	80265697	80266695	0	242.383	-0.431891	0.156933	-2.75207	0.00592205	0.0766321	No-change
Peak_11771	chr10	80356452	80357583	0	161.573	0.159378	0.19061	0.836147	0.403072	0.804815	No-change
Peak_11772	chr10	80378183	80378542	0	14.0759	0.394113	0.461352	0.854257	0.392963	0.798938	No-change
Peak_11773	chr10	80407775	80409155	0	198.177	0.345772	0.193653	1.78552	0.074177	0.387302	No-change
Peak_11774	chr10	80437145	80437641	0	35.0317	-0.0461756	0.316196	-0.146035	0.883894	0.976523	No-change
Peak_11775	chr10	80443572	80443955	0	30.108	0.218428	0.33021	0.661482	0.508304	0.861985	No-change
Peak_11776	chr10	80444746	80444917	0	28.8349	0.437327	0.341446	1.28081	0.200261	0.625307	No-change
Peak_11777	chr10	80453751	80454206	0	84.9682	-0.0604776	0.233728	-0.258752	0.795826	0.956002	No-change
Peak_11778	chr10	80454331	80454628	0	29.6365	0.239697	0.341736	0.701411	0.483046	0.85007	No-change
Peak_11779	chr10	80455003	80455462	0	58.0779	-0.229284	0.274639	-0.834855	0.403799	0.805188	No-change
Peak_1178	chr1	17701328	17701896	0	69.6571	-0.389161	0.236305	-1.64686	0.0995873	0.451183	No-change
Peak_11780	chr10	80459154	80459520	0	44.358	0.00128766	0.297421	0.00432943	0.996546	0.999364	No-change
Peak_11781	chr10	80464545	80465507	0	332.447	0.289601	0.158847	1.82314	0.0682816	0.369246	No-change
Peak_11782	chr10	80468033	80468402	0	109.617	-0.158004	0.198889	-0.794434	0.426943	0.819091	No-change
Peak_11783	chr10	80473778	80474254	0	40.4103	0.411956	0.300474	1.37102	0.170368	0.58365	No-change
Peak_11784	chr10	80474289	80474830	0	36.0751	0.0321709	0.307171	0.104733	0.916588	0.983217	No-change
Peak_11785	chr10	80497634	80497920	0	19.9693	0.203907	0.393719	0.517901	0.604527	0.900944	No-change
Peak_11786	chr10	80498689	80499064	0	30.7617	0.531581	0.333387	1.59449	0.110827	0.476475	No-change
Peak_11787	chr10	80503983	80504455	0	88.1002	0.428739	0.223084	1.92187	0.054622	0.326483	No-change
Peak_11788	chr10	80505274	80505856	0	62.6736	-0.157082	0.245361	-0.640207	0.522038	0.867985	No-change
Peak_11789	chr10	80551936	80552682	0	108.994	0.529702	0.211273	2.5072	0.0121693	0.126185	No-change
Peak_1179	chr1	17705687	17705919	0	25.7315	-0.389064	0.358459	-1.08538	0.277752	0.712493	No-change
Peak_11790	chr10	80599276	80599860	0	100.866	-0.805231	0.210674	-3.82217	0.000132284	0.004357	No-change
Peak_11791	chr10	80662763	80663230	0	89.2751	-0.214378	0.21771	-0.984694	0.324774	0.752356	No-change
Peak_11792	chr10	80664092	80664441	0	61.6312	0.0531239	0.246559	0.215461	0.829408	0.964627	No-change
Peak_11793	chr10	80697977	80698277	0	40.119	-1.45246	0.308279	-4.71151	2.45885e-06	0.000176255	Accessibility loss
Peak_11794	chr10	80699467	80700097	0	173.053	-0.10811	0.179386	-0.602665	0.546732	0.878624	No-change
Peak_11795	chr10	80718043	80718535	0	24.2741	-0.0582009	0.363303	-0.160199	0.872724	0.97411	No-change
Peak_11796	chr10	80828749	80829002	0	8.38342	0.77233	0.657155	1.17526	0.23989	0.673146	No-change
Peak_11797	chr10	80855354	80855884	0	30.9304	-0.368549	0.333042	-1.10662	0.26846	0.703501	No-change
Peak_11798	chr10	80894312	80895491	0	142.914	0.457699	0.181471	2.52216	0.0116635	0.122725	No-change
Peak_11799	chr10	80924354	80924629	0	15.0283	-0.333587	0.46648	-0.715117	0.474537	0.845464	No-change
Peak_118	chr1	1943818	1944407	0	90.2478	-0.00689255	0.215898	-0.031925	0.974532	0.994599	No-change
Peak_1180	chr1	17717428	17718101	0	32.793	-0.353931	0.325882	-1.08607	0.277447	0.712277	No-change
Peak_11800	chr10	80927434	80927888	0	19.0189	-0.594089	0.412064	-1.44174	0.149376	0.550223	No-change
Peak_11801	chr10	80945242	80945600	0	24.2499	0.279764	0.368213	0.759788	0.447381	0.83036	No-change
Peak_11802	chr10	81019072	81019430	0	21.7987	-0.0134168	0.37358	-0.0359142	0.971351	0.994177	No-change
Peak_11803	chr10	81027306	81027668	0	12.8075	0.965285	0.489949	1.97018	0.0488182	0.305992	No-change
[truncated: 96,540 more rows]

## Sheet: stats_by_homer
Annotation	Number of peaks	Total size (bp)	Log2 Ratio (obs/exp)	LogP enrichment (+values depleted)
3UTR	1082	26786192	0.312	-26.656
miRNA	15	97618	2.24	-13.526
ncRNA	597	6998912	1.391	-210.521
TTS	1634	32227484	0.64	-144.909
pseudo	90	2085537	0.408	-5.155
Exon	2719	37015031	1.175	-715.984
Intron	39884	1253662019	-0.032	19.543
Intergenic	37802	1631972721	-0.49	4776.14
Promoter	13672	35774823	3.554	-22021.4
5UTR	1044	2592085	3.63	-1676.24
snoRNA	0	357	-0.017	0.012
scRNA	0	97	-0.005	0.003
rRNA	0	25562	-0.873	0.832
Annotation	Number of peaks	Total size (bp)	Log2 Ratio (obs/exp)	LogP enrichment (+values depleted)
Intron	28507	654126650	0.423	-1467.31
Intergenic	24563	742668051	0.025	-6.874
Promoter	13669	35774823	3.555	-22020.2
LTR	8319	257625099	-0.01	1.349
LINE	7448	626703751	-1.452	6451.53
CpG-Island	4957	8917387	4.096	-9523.25
Exon	2717	37015031	1.175	-715.121
TTS	1633	32227484	0.64	-144.766
SINE	1528	377075025	-3.004	8195.57
DNA	1505	98947449	-1.096	587.964
3UTR	1082	26786192	0.313	-26.769
5UTR	1041	2592085	3.627	-1669.16
ncRNA	597	6998912	1.392	-210.714
Simple_repeat	501	33811580	-1.134	209.856
Low_complexity	201	5394919	0.197	-3.474
pseudo	89	2085537	0.392	-4.857
Satellite	37	74135823	-6.026	2250.57
tRNA	36	91111	3.603	-59.51
Unknown	27	713433	0.219	-1.425
LTR?	24	1137225	-0.623	4.169
DNA?	22	422285	0.68	-3.729
miRNA	15	97618	2.241	-13.532
snRNA	7	311793	-0.534	1.57
Retroposon	4	4044155	-5.039	115.199
RC	4	359494	-1.547	4.663
rRNA	3	199378	-1.112	2.18
RNA	2	107756	-0.809	1.139
scRNA	1	121379	-1.981	2.348
RC?	0	59509	-1.553	1.935
srpRNA	0	261424	-3.248	8.5
snoRNA	0	357	-0.017	0.012
SINE?	0	2674	-0.12	0.087

## Sheet: res_annotated_homer
name	Chr.x	Start.x	End.x	baseMean	log2FoldChange	lfcSE	stat	pvalue	padj	regulation	Annotation	Detailed.Annotation	Distance.to.TSS	Nearest.PromoterID	Entrez.ID	Nearest.Unigene	Nearest.Refseq	Nearest.Ensembl	Gene.Name	Gene.Alias	Gene.Description	Gene.Type
Peak_1	chr1	10056	10317	353.454	0.06415	0.181539	0.353367	0.723813	0.937569	No-change	Intergenic	(TAACCC)n|Simple_repeat|Simple_repeat	-1688	NR_046018	100287102	Hs.618434	NR_046018	ENSG00000223972	DDX11L1	-	DEAD/H-box helicase 11 like 1	pseudo
Peak_10	chr1	921009	921455	98.4383	0.074044	0.220266	0.336157	0.736752	0.941786	No-change	Intergenic	Intergenic	-1540	NR_122045	100130417	Hs.200644	NM_175912	ENSG00000223764	LINC02593	-	long intergenic non-protein coding RNA 2593	ncRNA
Peak_100	chr1	1694352	1694636	14.3073	0.85358	0.477968	1.78585	0.0741235	0.387113	No-change	Intergenic	Intergenic	-1699	NM_001110781	728661	Hs.655255	NM_001110781	ENSG00000189339	SLC35E2B	SLC35E2	solute carrier family 35 member E2B	protein-coding
Peak_1000	chr1	15760713	15761182	81.3072	-0.304197	0.235372	-1.29241	0.196214	0.619666	No-change	intron (NM_001024216, intron 1 of 6)	intron (NM_001024216, intron 1 of 6)	2152	NM_017556	54751	Hs.530101	NM_017556	ENSG00000162458	FBLIM1	CAL|FBLP-1|FBLP1	filamin binding LIM protein 1	protein-coding
Peak_10000	chr10	22436729	22437717	110.996	0.0196305	0.20358	0.0964263	0.923182	0.984371	No-change	non-coding (NR_036533, exon 1 of 1)	non-coding (NR_036533, exon 1 of 1)	706	NR_036533	100499489	Hs.7444	NR_036533		LOC100499489	-	uncharacterized LOC100499489	ncRNA
Peak_10001	chr10	22455525	22455805	11.2058	-1.67053	0.562392	-2.9704	0.00297412	0.0464374	Accessibility loss	Intergenic	Intergenic	-17736	NR_036533	100499489	Hs.7444	NR_036533		LOC100499489	-	uncharacterized LOC100499489	ncRNA
Peak_10002	chr10	22456627	22456957	11.861	0.402916	0.51024	0.78966	0.429726	0.820747	No-change	Intergenic	Intergenic	-18863	NR_036533	100499489	Hs.7444	NR_036533		LOC100499489	-	uncharacterized LOC100499489	ncRNA
Peak_10003	chr10	22462886	22463274	19.3402	-2.08654	0.455364	-4.58212	4.60277e-06	0.000293927	Accessibility loss	Intergenic	Intergenic	-25151	NR_036533	100499489	Hs.7444	NR_036533		LOC100499489	-	uncharacterized LOC100499489	ncRNA
Peak_10004	chr10	22469011	22469249	9.37926	-0.190628	0.56753	-0.33589	0.736954	0.941938	No-change	Intergenic	Intergenic	-31201	NR_036533	100499489	Hs.7444	NR_036533		LOC100499489	-	uncharacterized LOC100499489	ncRNA
Peak_10005	chr10	22475918	22476421	34.3265	0.147144	0.367026	0.400907	0.688488	0.928403	No-change	Intergenic	CpG	-38240	NR_036533	100499489	Hs.7444	NR_036533		LOC100499489	-	uncharacterized LOC100499489	ncRNA
Peak_10006	chr10	22477114	22477972	93.4508	0.278698	0.230701	1.20805	0.227028	0.658284	No-change	Intergenic	CpG	-39614	NR_036533	100499489	Hs.7444	NR_036533		LOC100499489	-	uncharacterized LOC100499489	ncRNA
Peak_10007	chr10	22513528	22514282	148.146	0.0315261	0.186866	0.16871	0.866025	0.97277	No-change	Intergenic	L1PA7|LINE|L1	-75976	NR_036533	100499489	Hs.7444	NR_036533		LOC100499489	-	uncharacterized LOC100499489	ncRNA
Peak_10008	chr10	22550847	22551001	8.25215	-0.806448	0.610086	-1.32186	0.186215	0.60671	No-change	intron (NM_005028, intron 6 of 9)	intron (NM_005028, intron 6 of 9)	-112995	NR_036533	100499489	Hs.7444	NR_036533		LOC100499489	-	uncharacterized LOC100499489	ncRNA
Peak_10009	chr10	22554598	22555074	24.857	0.622133	0.365501	1.70214	0.0887297	0.426442	No-change	intron (NM_005028, intron 6 of 9)	intron (NM_005028, intron 6 of 9)	-116907	NR_036533	100499489	Hs.7444	NR_036533		LOC100499489	-	uncharacterized LOC100499489	ncRNA
Peak_1001	chr1	15791959	15792412	81.6835	-0.0960342	0.219247	-0.438018	0.661373	0.919976	No-change	Intergenic	Intergenic	15514	NM_001089591	440567	Hs.568229	NM_001089591	ENSG00000233954	UQCRHL	-	ubiquinol-cytochrome c reductase hinge protein like	protein-coding
Peak_10010	chr10	22604739	22605366	63.1325	-1.05421	0.252134	-4.18115	2.90034e-05	0.0013122	Accessibility loss	intron (NM_005028, intron 3 of 9)	intron (NM_005028, intron 3 of 9)	109056	NM_001330062	5305	Hs.57079	NM_005028	ENSG00000150867	PIP4K2A	PI5P4KA|PIP5K2A|PIP5KII-alpha|PIP5KIIA|PIPK	phosphatidylinositol-5-phosphate 4-kinase type 2 alpha	protein-coding
Peak_10011	chr10	22690816	22691364	17.049	1.7044	0.462204	3.68756	0.000226419	0.00658922	Accessibility gain	intron (NM_005028, intron 1 of 9)	MIRc|SINE|MIR	23018	NM_001330062	5305	Hs.57079	NM_005028	ENSG00000150867	PIP4K2A	PI5P4KA|PIP5K2A|PIP5KII-alpha|PIP5KIIA|PIPK	phosphatidylinositol-5-phosphate 4-kinase type 2 alpha	protein-coding
Peak_10012	chr10	22714005	22714977	64.8066	0.00239372	0.240731	0.00994355	0.992066	0.99851	No-change	promoter-TSS (NM_001330062)	promoter-TSS (NM_001330062)	87	NM_005028	5305	Hs.57079	NM_005028	ENSG00000150867	PIP4K2A	PI5P4KA|PIP5K2A|PIP5KII-alpha|PIP5KIIA|PIPK	phosphatidylinositol-5-phosphate 4-kinase type 2 alpha	protein-coding
Peak_10013	chr10	22810701	22811067	16.4629	-0.305102	0.42819	-0.71254	0.476131	0.846348	No-change	Intergenic	MSTA1|LTR|ERVL-MaLR	-96306	NM_005028	5305	Hs.57079	NM_005028	ENSG00000150867	PIP4K2A	PI5P4KA|PIP5K2A|PIP5KII-alpha|PIP5KIIA|PIPK	phosphatidylinositol-5-phosphate 4-kinase type 2 alpha	protein-coding
Peak_10014	chr10	22873971	22874562	23.5501	-0.082873	0.368924	-0.224635	0.822264	0.962777	No-change	Intergenic	MER51E|LTR|ERV1	-53758	NM_001282747	219681	Hs.659807	NM_173081	ENSG00000165309	ARMC3	CT81|KU-CT-1	armadillo repeat containing 3	protein-coding
Peak_10015	chr10	22880980	22881207	12.274	0.0657583	0.499657	0.131607	0.895295	0.978827	No-change	Intergenic	L1PA7|LINE|L1	-46931	NM_001282747	219681	Hs.659807	NM_173081	ENSG00000165309	ARMC3	CT81|KU-CT-1	armadillo repeat containing 3	protein-coding
Peak_10016	chr10	22894434	22895217	26.4998	-0.0337951	0.346288	-0.0975923	0.922256	0.984137	No-change	Intergenic	L1PB3|LINE|L1	-33199	NM_001282747	219681	Hs.659807	NM_173081	ENSG00000165309	ARMC3	CT81|KU-CT-1	armadillo repeat containing 3	protein-coding
Peak_10017	chr10	22927711	22928287	45.7487	0.0953752	0.275849	0.345751	0.72953	0.939153	No-change	promoter-TSS (NM_001282747)	promoter-TSS (NM_001282747)	-25	NM_001282747	219681	Hs.659807	NM_173081	ENSG00000165309	ARMC3	CT81|KU-CT-1	armadillo repeat containing 3	protein-coding
Peak_10018	chr10	23002012	23002264	14.2339	0.253545	0.475149	0.533611	0.593611	0.89703	No-change	intron (NM_001282745, intron 12 of 18)	intron (NM_001282745, intron 12 of 18)	74085	NM_173081	219681	Hs.659807	NM_173081	ENSG00000165309	ARMC3	CT81|KU-CT-1	armadillo repeat containing 3	protein-coding
Peak_10019	chr10	23006939	23007235	9.63851	-2.17256	0.668713	-3.24886	0.00115868	0.023164	Accessibility loss	intron (NM_001282745, intron 14 of 18)	intron (NM_001282745, intron 14 of 18)	79034	NM_173081	219681	Hs.659807	NM_173081	ENSG00000165309	ARMC3	CT81|KU-CT-1	armadillo repeat containing 3	protein-coding
Peak_1002	chr1	15794019	15794363	34.9591	-1.78604	0.338614	-5.27456	1.33077e-07	1.51599e-05	Accessibility loss	Intergenic	Intergenic	13508	NM_001089591	440567	Hs.568229	NM_001089591	ENSG00000233954	UQCRHL	-	ubiquinol-cytochrome c reductase hinge protein like	protein-coding
Peak_10020	chr10	23035575	23036019	29.3669	-0.0480022	0.344844	-0.1392	0.889292	0.977347	No-change	intron (NM_001282745, intron 18 of 18)	intron (NM_001282745, intron 18 of 18)	-59782	NM_012228	22921	Hs.461420	NM_012228	ENSG00000148450	MSRB2	CBS-1|CBS1|CGI-131|MSRB|PILB	methionine sulfoxide reductase B2	protein-coding
Peak_10021	chr10	23054949	23055332	17.7468	0.066889	0.435651	0.153538	0.877974	0.975102	No-change	Intergenic	MER41A|LTR|ERV1	-40439	NM_012228	22921	Hs.461420	NM_012228	ENSG00000148450	MSRB2	CBS-1|CBS1|CGI-131|MSRB|PILB	methionine sulfoxide reductase B2	protein-coding
Peak_10022	chr10	23068085	23068609	43.787	-0.223139	0.287111	-0.777188	0.437048	0.824124	No-change	Intergenic	Intergenic	-27232	NM_012228	22921	Hs.461420	NM_012228	ENSG00000148450	MSRB2	CBS-1|CBS1|CGI-131|MSRB|PILB	methionine sulfoxide reductase B2	protein-coding
Peak_10023	chr10	23079787	23080194	17.6316	-0.647142	0.437563	-1.47897	0.139149	0.532886	No-change	Intergenic	L2|LINE|L2	-15589	NM_012228	22921	Hs.461420	NM_012228	ENSG00000148450	MSRB2	CBS-1|CBS1|CGI-131|MSRB|PILB	methionine sulfoxide reductase B2	protein-coding
Peak_10024	chr10	23094961	23096298	119.834	0.118563	0.19905	0.595644	0.551413	0.88092	No-change	promoter-TSS (NM_012228)	promoter-TSS (NM_012228)	50	NM_012228	22921	Hs.461420	NM_012228	ENSG00000148450	MSRB2	CBS-1|CBS1|CGI-131|MSRB|PILB	methionine sulfoxide reductase B2	protein-coding
Peak_10025	chr10	23106416	23106994	24.5155	1.02531	0.375742	2.72876	0.00635736	0.080541	Accessibility gain	intron (NM_012228, intron 2 of 4)	LTR33|LTR|ERVL	11126	NM_012228	22921	Hs.461420	NM_012228	ENSG00000148450	MSRB2	CBS-1|CBS1|CGI-131|MSRB|PILB	methionine sulfoxide reductase B2	protein-coding
Peak_10026	chr10	23158124	23158356	10.4609	0.725621	0.574644	1.26273	0.206686	0.633791	No-change	Intergenic	Intergenic	-34072	NM_178161	256297	Hs.351503	NM_178161	ENSG00000168267	PTF1A	PACA|PAGEN2|PTF1-p48|bHLHa29|p48	pancreas associated transcription factor 1a	protein-coding
Peak_10027	chr10	23158387	23158670	16.2892	-0.24258	0.440093	-0.551201	0.581496	0.893115	No-change	Intergenic	Intergenic	-33784	NM_178161	256297	Hs.351503	NM_178161	ENSG00000168267	PTF1A	PACA|PAGEN2|PTF1-p48|bHLHa29|p48	pancreas associated transcription factor 1a	protein-coding
Peak_10028	chr10	23173737	23173912	12.4804	0.884803	0.557764	1.58634	0.112662	0.480022	No-change	Intergenic	CpG	-18488	NM_178161	256297	Hs.351503	NM_178161	ENSG00000168267	PTF1A	PACA|PAGEN2|PTF1-p48|bHLHa29|p48	pancreas associated transcription factor 1a	protein-coding
Peak_10029	chr10	23174605	23174984	19.0403	0.883338	0.462213	1.9111	0.0559911	0.330635	No-change	Intergenic	CpG	-17518	NM_178161	256297	Hs.351503	NM_178161	ENSG00000168267	PTF1A	PACA|PAGEN2|PTF1-p48|bHLHa29|p48	pancreas associated transcription factor 1a	protein-coding
Peak_1003	chr1	15800118	15801155	190.825	-0.385558	0.179709	-2.14545	0.0319167	0.236735	No-change	Intergenic	Intergenic	7063	NM_001089591	440567	Hs.568229	NM_001089591	ENSG00000233954	UQCRHL	-	ubiquinol-cytochrome c reductase hinge protein like	protein-coding
Peak_10030	chr10	23190998	23191194	18.6118	0.297921	0.403169	0.738949	0.459938	0.837797	No-change	Intergenic	Intergenic	-1216	NM_178161	256297	Hs.351503	NM_178161	ENSG00000168267	PTF1A	PACA|PAGEN2|PTF1-p48|bHLHa29|p48	pancreas associated transcription factor 1a	protein-coding
Peak_10031	chr10	23191259	23191590	32.8301	0.600936	0.315071	1.9073	0.0564811	0.332473	No-change	promoter-TSS (NM_178161)	promoter-TSS (NM_178161)	-888	NM_178161	256297	Hs.351503	NM_178161	ENSG00000168267	PTF1A	PACA|PAGEN2|PTF1-p48|bHLHa29|p48	pancreas associated transcription factor 1a	protein-coding
Peak_10032	chr10	23198813	23199601	80.6287	0.414413	0.252932	1.63843	0.101331	0.455232	No-change	Intergenic	CpG	6895	NM_178161	256297	Hs.351503	NM_178161	ENSG00000168267	PTF1A	PACA|PAGEN2|PTF1-p48|bHLHa29|p48	pancreas associated transcription factor 1a	protein-coding
Peak_10033	chr10	23204871	23205068	13.4093	-0.275883	0.477788	-0.577417	0.563658	0.886212	No-change	intron (NM_001365862, intron 15 of 15)	intron (NM_001365862, intron 15 of 15)	12657	NM_178161	256297	Hs.351503	NM_178161	ENSG00000168267	PTF1A	PACA|PAGEN2|PTF1-p48|bHLHa29|p48	pancreas associated transcription factor 1a	protein-coding
Peak_10034	chr10	23293237	23293536	22.4475	0.318373	0.394024	0.808003	0.419089	0.814758	No-change	intron (NM_001365862, intron 5 of 15)	intron (NM_001365862, intron 5 of 15)	-50571	NR_155752	105376453		NR_155752		LOC105376453	-	uncharacterized LOC105376453	ncRNA
Peak_10035	chr10	23343807	23344750	113.688	0.125914	0.217732	0.578301	0.563061	0.886007	No-change	intron (NR_155752, intron 1 of 1)	G-rich|Low_complexity|Low_complexity	321	NR_155752	105376453		NR_155752		LOC105376453	-	uncharacterized LOC105376453	ncRNA
Peak_10036	chr10	23438496	23439189	74.8147	-0.0445117	0.248856	-0.178865	0.858043	0.970921	No-change	promoter-TSS (NM_001145373)	promoter-TSS (NM_001145373)	-427	NM_001145373	220213	Hs.499042	NM_001145373	ENSG00000165312	OTUD1	DUBA7|OTDC1	OTU deubiquitinase 1	protein-coding
Peak_10037	chr10	23472158	23472543	11.9635	-1.11702	0.546261	-2.04484	0.0408707	0.27423	Accessibility loss	Intergenic	Intergenic	33081	NM_001145373	220213	Hs.499042	NM_001145373	ENSG00000165312	OTUD1	DUBA7|OTDC1	OTU deubiquitinase 1	protein-coding
Peak_10038	chr10	23671719	23672267	58.3954	0.38136	0.256049	1.4894	0.136381	0.528236	No-change	Intergenic	L1PA4|LINE|L1	-22734	NM_001098500	56243	Hs.445885	NM_019590	ENSG00000120549	KIAA1217	ETL4|SKT	KIAA1217	protein-coding
Peak_10039	chr10	23693476	23693792	28.5659	0.488931	0.341739	1.43071	0.152512	0.556009	No-change	Intergenic	CpG	-1093	NM_001098500	56243	Hs.445885	NM_019590	ENSG00000120549	KIAA1217	ETL4|SKT	KIAA1217	protein-coding
Peak_1004	chr1	15815427	15815881	23.2371	0.761013	0.38502	1.97655	0.0480924	0.30312	No-change	Intergenic	Intergenic	-7955	NM_001089591	440567	Hs.568229	NM_001089591	ENSG00000233954	UQCRHL	-	ubiquinol-cytochrome c reductase hinge protein like	protein-coding
Peak_10040	chr10	23693913	23695194	114.853	0.121583	0.487222	0.249544	0.80294	0.957932	No-change	promoter-TSS (NM_001098500)	promoter-TSS (NM_001098500)	-174	NM_001098500	56243	Hs.445885	NM_019590	ENSG00000120549	KIAA1217	ETL4|SKT	KIAA1217	protein-coding
Peak_10041	chr10	23702879	23703370	49.3427	-0.0598086	0.272672	-0.219343	0.826383	0.963874	No-change	intron (NM_001098500, intron 1 of 18)	intron (NM_001098500, intron 1 of 18)	8397	NM_001098500	56243	Hs.445885	NM_019590	ENSG00000120549	KIAA1217	ETL4|SKT	KIAA1217	protein-coding
Peak_10042	chr10	23818594	23818860	11.8712	-0.802523	0.521188	-1.53979	0.123611	0.503055	No-change	intron (NM_001098500, intron 1 of 18)	intron (NM_001098500, intron 1 of 18)	124000	NM_001098500	56243	Hs.445885	NM_019590	ENSG00000120549	KIAA1217	ETL4|SKT	KIAA1217	protein-coding
Peak_10043	chr10	23826495	23826840	13.5727	-0.0422152	0.489529	-0.0862364	0.931278	0.985985	No-change	intron (NM_001098500, intron 1 of 18)	intron (NM_001098500, intron 1 of 18)	131940	NM_001098500	56243	Hs.445885	NM_019590	ENSG00000120549	KIAA1217	ETL4|SKT	KIAA1217	protein-coding
Peak_10044	chr10	24008575	24009120	33.6118	-0.6581	0.342361	-1.92224	0.0545757	0.326325	No-change	intron (NM_001098500, intron 2 of 18)	intron (NM_001098500, intron 2 of 18)	-199944	NM_001282767	56243	Hs.445885	NM_019590	ENSG00000120549	KIAA1217	ETL4|SKT	KIAA1217	protein-coding
Peak_10045	chr10	24097746	24098817	63.5784	-2.67704	0.299927	-8.92563	4.4317e-19	7.04347e-16	Accessibility loss	intron (NM_001098500, intron 2 of 18)	intron (NM_001098500, intron 2 of 18)	-110510	NM_001282767	56243	Hs.445885	NM_019590	ENSG00000120549	KIAA1217	ETL4|SKT	KIAA1217	protein-coding
Peak_10046	chr10	24118140	24118714	73.1165	-1.42724	0.242901	-5.87581	4.20774e-09	8.00436e-07	Accessibility loss	intron (NM_001098500, intron 2 of 18)	intron (NM_001098500, intron 2 of 18)	-90364	NM_001282767	56243	Hs.445885	NM_019590	ENSG00000120549	KIAA1217	ETL4|SKT	KIAA1217	protein-coding
Peak_10047	chr10	24196507	24196890	24.4307	-0.437193	0.369622	-1.18281	0.236885	0.67009	No-change	intron (NM_001098500, intron 2 of 18)	intron (NM_001098500, intron 2 of 18)	-12093	NM_001282767	56243	Hs.445885	NM_019590	ENSG00000120549	KIAA1217	ETL4|SKT	KIAA1217	protein-coding
Peak_10048	chr10	24202173	24202803	43.0536	-0.0421288	0.285548	-0.147537	0.882708	0.976322	No-change	intron (NM_001098500, intron 2 of 18)	intron (NM_001098500, intron 2 of 18)	-6303	NM_001282767	56243	Hs.445885	NM_019590	ENSG00000120549	KIAA1217	ETL4|SKT	KIAA1217	protein-coding
Peak_10049	chr10	24208572	24209678	98.1303	-0.397031	0.213599	-1.85877	0.0630601	0.353825	No-change	promoter-TSS (NM_019590)	promoter-TSS (NM_019590)	-13	NM_019590	56243	Hs.445885	NM_019590	ENSG00000120549	KIAA1217	ETL4|SKT	KIAA1217	protein-coding
Peak_1005	chr1	15834308	15836306	332.909	0.0455019	0.159899	0.284566	0.775977	0.951365	No-change	non-coding (NR_024279, exon 2 of 2)	non-coding (NR_024279, exon 2 of 2)	-12400	NM_015001	23013	Hs.744843	NM_015001	ENSG00000065526	SPEN	HIAA0929|MINT|RBM15C|SHARP	spen family transcriptional repressor	protein-coding
Peak_10050	chr10	24237903	24238340	18.3327	-0.51418	0.424254	-1.21196	0.225527	0.656612	No-change	intron (NM_019590, intron 2 of 20)	intron (NM_019590, intron 2 of 20)	28983	NM_019590	56243	Hs.445885	NM_019590	ENSG00000120549	KIAA1217	ETL4|SKT	KIAA1217	protein-coding
Peak_10051	chr10	24255234	24255684	22.6207	-0.0973052	0.386369	-0.251845	0.801161	0.957529	No-change	intron (NM_019590, intron 2 of 20)	intron (NM_019590, intron 2 of 20)	-20226	NR_030334	693188		NR_030334	ENSG00000207930	MIR603	MIRN603|hsa-mir-603	microRNA 603	ncRNA
Peak_10052	chr10	24319458	24319834	18.8486	-0.811226	0.410651	-1.97546	0.0482154	0.303662	No-change	intron (NM_019590, intron 2 of 20)	intron (NM_019590, intron 2 of 20)	43961	NR_030334	693188		NR_030334	ENSG00000207930	MIR603	MIRN603|hsa-mir-603	microRNA 603	ncRNA
Peak_10053	chr10	24351897	24352144	8.10951	0.510118	0.607999	0.839012	0.401462	0.803873	No-change	intron (NM_019590, intron 2 of 20)	intron (NM_019590, intron 2 of 20)	76335	NR_030334	693188		NR_030334	ENSG00000207930	MIR603	MIRN603|hsa-mir-603	microRNA 603	ncRNA
Peak_10054	chr10	24354474	24354712	8.11492	-1.02127	0.631721	-1.61665	0.105954	0.465738	No-change	intron (NM_019590, intron 2 of 20)	LTR1F1|LTR|ERV1	78908	NR_030334	693188		NR_030334	ENSG00000207930	MIR603	MIRN603|hsa-mir-603	microRNA 603	ncRNA
Peak_10055	chr10	24360564	24360821	11.6235	0.293759	0.544583	0.53942	0.589597	0.89596	No-change	intron (NM_019590, intron 2 of 20)	intron (NM_019590, intron 2 of 20)	85007	NR_030334	693188		NR_030334	ENSG00000207930	MIR603	MIRN603|hsa-mir-603	microRNA 603	ncRNA
Peak_10056	chr10	24383456	24383990	25.8081	0.455407	0.351579	1.29532	0.19521	0.618216	No-change	intron (NM_019590, intron 3 of 20)	intron (NM_019590, intron 3 of 20)	-65691	NM_001321681	56243	Hs.445885	NM_019590	ENSG00000120549	KIAA1217	ETL4|SKT	KIAA1217	protein-coding
Peak_10057	chr10	24415683	24416161	45.2338	0.0267589	0.280449	0.0954143	0.923986	0.984468	No-change	intron (NM_019590, intron 3 of 20)	intron (NM_019590, intron 3 of 20)	-33492	NM_001321681	56243	Hs.445885	NM_019590	ENSG00000120549	KIAA1217	ETL4|SKT	KIAA1217	protein-coding
Peak_10058	chr10	24451174	24451691	20.621	0.35171	0.418831	0.839742	0.401053	0.803557	No-change	intron (NM_001321681, intron 1 of 13)	intron (NM_001321681, intron 1 of 13)	2018	NM_001282769	56243	Hs.445885	NM_019590	ENSG00000120549	KIAA1217	ETL4|SKT	KIAA1217	protein-coding
Peak_10059	chr10	24470091	24470372	9.96375	-0.643738	0.57455	-1.12042	0.262535	0.697327	No-change	intron (NM_001282770, intron 1 of 11)	intron (NM_001282770, intron 1 of 11)	3700	NM_001282770	56243	Hs.445885	NM_019590	ENSG00000120549	KIAA1217	ETL4|SKT	KIAA1217	protein-coding
Peak_1006	chr1	15847269	15847926	116.421	-0.0663793	0.209111	-0.317436	0.750913	0.945124	No-change	promoter-TSS (NM_015001)	promoter-TSS (NM_015001)	-110	NM_015001	23013	Hs.744843	NM_015001	ENSG00000065526	SPEN	HIAA0929|MINT|RBM15C|SHARP	spen family transcriptional repressor	protein-coding
Peak_10060	chr10	24483829	24484040	12.3434	-0.283871	0.493841	-0.574822	0.565412	0.8871	No-change	intron (NM_001282770, intron 2 of 11)	intron (NM_001282770, intron 2 of 11)	17403	NM_001282770	56243	Hs.445885	NM_019590	ENSG00000120549	KIAA1217	ETL4|SKT	KIAA1217	protein-coding
Peak_10061	chr10	24503658	24503942	14.8786	0.0425234	0.451529	0.0941764	0.924969	0.984583	No-change	intron (NM_001321681, intron 5 of 13)	intron (NM_001321681, intron 5 of 13)	37269	NM_001282770	56243	Hs.445885	NM_019590	ENSG00000120549	KIAA1217	ETL4|SKT	KIAA1217	protein-coding
Peak_10062	chr10	24519013	24519439	19.1159	0.0954431	0.416531	0.229138	0.818762	0.961964	No-change	intron (NM_001321681, intron 6 of 13)	intron (NM_001321681, intron 6 of 13)	52695	NM_001282770	56243	Hs.445885	NM_019590	ENSG00000120549	KIAA1217	ETL4|SKT	KIAA1217	protein-coding
Peak_10063	chr10	24519646	24520380	30.8133	-0.0876832	0.339741	-0.258088	0.796339	0.956135	No-change	intron (NM_001321681, intron 6 of 13)	intron (NM_001321681, intron 6 of 13)	53482	NM_001282770	56243	Hs.445885	NM_019590	ENSG00000120549	KIAA1217	ETL4|SKT	KIAA1217	protein-coding
Peak_10064	chr10	24552315	24552724	44.5869	-0.251564	0.294372	-0.854579	0.392784	0.798806	No-change	Intergenic	Intergenic	70324	NR_160025	57584	Hs.524195	NM_020824	ENSG00000107863	ARHGAP21	ARHGAP10	Rho GTPase activating protein 21	protein-coding
Peak_10065	chr10	24570578	24570827	9.35821	-0.291139	0.641644	-0.453738	0.650017	0.916711	No-change	Intergenic	Intergenic	52141	NR_160025	57584	Hs.524195	NM_020824	ENSG00000107863	ARHGAP21	ARHGAP10	Rho GTPase activating protein 21	protein-coding
Peak_10066	chr10	24579831	24580291	27.982	0.555369	0.346917	1.60087	0.109405	0.473565	No-change	Intergenic	(CTTC)n|Simple_repeat|Simple_repeat	42782	NR_160025	57584	Hs.524195	NM_020824	ENSG00000107863	ARHGAP21	ARHGAP10	Rho GTPase activating protein 21	protein-coding
Peak_10067	chr10	24617836	24618136	20.885	-0.307171	0.398712	-0.770408	0.441058	0.826272	No-change	intron (NM_001367447, intron 8 of 24)	MER91C|DNA|hAT-Tip100	4857	NR_160025	57584	Hs.524195	NM_020824	ENSG00000107863	ARHGAP21	ARHGAP10	Rho GTPase activating protein 21	protein-coding
Peak_10068	chr10	24716298	24716614	10.8608	1.15666	0.581234	1.99001	0.0465899	0.297667	Accessibility gain	intron (NM_001367447, intron 2 of 24)	L2a|LINE|L2	6292	NR_160023	57584	Hs.524195	NM_020824	ENSG00000107863	ARHGAP21	ARHGAP10	Rho GTPase activating protein 21	protein-coding
Peak_10069	chr10	24723177	24723385	28.8554	0.176096	0.359603	0.489694	0.62435	0.907845	No-change	promoter-TSS (NM_001367451)	promoter-TSS (NM_001367451)	-60	NR_160022	57584	Hs.524195	NM_020824	ENSG00000107863	ARHGAP21	ARHGAP10	Rho GTPase activating protein 21	protein-coding
Peak_1007	chr1	15849337	15850232	175.292	-0.158822	0.196446	-0.808478	0.418815	0.814608	No-change	intron (NM_015001, intron 1 of 14)	intron (NM_015001, intron 1 of 14)	-1637	NR_024279	729614	Hs.119298	NR_024279	ENSG00000179743	FLJ37453	-	uncharacterized LOC729614	ncRNA
Peak_10070	chr10	24723954	24725159	239.329	-0.0867238	0.17217	-0.50371	0.614465	0.90468	No-change	promoter-TSS (NM_020824)	promoter-TSS (NM_020824)	-669	NM_020824	57584	Hs.524195	NM_020824	ENSG00000107863	ARHGAP21	ARHGAP10	Rho GTPase activating protein 21	protein-coding
Peak_10071	chr10	24811949	24812256	12.0197	-0.187788	0.506691	-0.370616	0.710923	0.934607	No-change	Intergenic	Intergenic	-88215	NM_020824	57584	Hs.524195	NM_020824	ENSG00000107863	ARHGAP21	ARHGAP10	Rho GTPase activating protein 21	protein-coding
Peak_10072	chr10	24834761	24835304	40.2103	1.07324	0.310292	3.45881	0.00054257	0.0129538	Accessibility gain	Intergenic	L1PBb|LINE|L1	-111145	NM_020824	57584	Hs.524195	NM_020824	ENSG00000107863	ARHGAP21	ARHGAP10	Rho GTPase activating protein 21	protein-coding
Peak_10073	chr10	24951192	24952256	129.772	0.438953	0.196866	2.22971	0.0257668	0.207069	No-change	intron (NM_020200, intron 1 of 8)	intron (NM_020200, intron 1 of 8)	882	NM_001282786	56952	Hs.405619	NM_020200	ENSG00000099256	PRTFDC1	HHGP	phosphoribosyl transferase domain containing 1	protein-coding
Peak_10074	chr10	24952832	24953312	53.2263	0.185439	0.260066	0.713046	0.475817	0.846084	No-change	promoter-TSS (NM_001282786)	promoter-TSS (NM_001282786)	-466	NM_020200	56952	Hs.405619	NM_020200	ENSG00000099256	PRTFDC1	HHGP	phosphoribosyl transferase domain containing 1	protein-coding
Peak_10075	chr10	25015928	25017265	260.472	0.267098	0.165487	1.61401	0.106524	0.466877	No-change	promoter-TSS (NR_072992)	promoter-TSS (NR_072992)	-16	NM_024838	79896	Hs.645274	NM_024838	ENSG00000185875	THNSL1	TSH1	threonine synthase like 1	protein-coding
Peak_10076	chr10	25068138	25069062	47.9894	0.182887	0.272252	0.671757	0.501738	0.858862	No-change	Intergenic	LTR82B|LTR|ERVL	-6321	NM_001270383	219670	Hs.534486	NM_145010	ENSG00000151023	ENKUR	C10orf63|CFAP106	enkurin, TRPC channel interacting protein	protein-coding
Peak_10077	chr10	25080882	25081321	38.8278	0.20012	0.293606	0.681592	0.495497	0.855604	No-change	Intergenic	Intergenic	-18822	NM_001270383	219670	Hs.534486	NM_145010	ENSG00000151023	ENKUR	C10orf63|CFAP106	enkurin, TRPC channel interacting protein	protein-coding
Peak_10078	chr10	25113095	25113968	82.6059	0.13546	0.224532	0.6033	0.546309	0.878342	No-change	non-coding (NR_120649, exon 1 of 8)	non-coding (NR_120649, exon 1 of 8)	473	NR_120649	101929025	Hs.553324	NR_120649	ENSG00000231422	LINC01516	-	long intergenic non-protein coding RNA 1516	ncRNA
Peak_10079	chr10	25125149	25125595	27.3147	0.341957	0.340486	1.00432	0.315223	0.744976	No-change	intron (NR_120649, intron 4 of 7)	intron (NR_120649, intron 4 of 7)	12314	NR_120649	101929025	Hs.553324	NR_120649	ENSG00000231422	LINC01516	-	long intergenic non-protein coding RNA 1516	ncRNA
Peak_1008	chr1	15876418	15876713	14.3827	0.667977	0.503377	1.32699	0.184511	0.604115	No-change	exon (NM_015001, exon 3 of 15)	exon (NM_015001, exon 3 of 15)	-28418	NR_024279	729614	Hs.119298	NR_024279	ENSG00000179743	FLJ37453	-	uncharacterized LOC729614	ncRNA
Peak_10080	chr10	25174534	25175234	104.808	0.275498	0.247521	1.11303	0.265695	0.700836	No-change	promoter-TSS (NM_020752)	promoter-TSS (NM_020752)	-117	NM_020752	57512	Hs.499108	NM_020752	ENSG00000151025	GPR158	-	G protein-coupled receptor 158	protein-coding
Peak_10081	chr10	25175710	25176173	44.2564	0.0845613	0.302773	0.279289	0.780023	0.952146	No-change	non-coding (NR_027333, exon 1 of 2)	non-coding (NR_027333, exon 1 of 2)	335	NR_027333	100128811	Hs.700407	NR_027333	ENSG00000233642	GPR158-AS1	-	GPR158 antisense RNA 1	ncRNA
Peak_10082	chr10	25176448	25176840	33.3516	-0.0975658	0.315014	-0.309719	0.756775	0.94653	No-change	promoter-TSS (NR_027333)	promoter-TSS (NR_027333)	-368	NR_027333	100128811	Hs.700407	NR_027333	ENSG00000233642	GPR158-AS1	-	GPR158 antisense RNA 1	ncRNA
Peak_10083	chr10	25227018	25227355	14.1751	0.243279	0.480027	0.506803	0.612293	0.904219	No-change	intron (NM_020752, intron 2 of 10)	intron (NM_020752, intron 2 of 10)	-50910	NR_027333	100128811	Hs.700407	NR_027333	ENSG00000233642	GPR158-AS1	-	GPR158 antisense RNA 1	ncRNA
Peak_10084	chr10	25493044	25493457	50.3258	1.24031	0.297823	4.16459	3.11919e-05	0.00139078	Accessibility gain	intron (NM_020752, intron 5 of 10)	intron (NM_020752, intron 5 of 10)	-158462	NR_108068	101929052	Hs.128298	NR_108067	ENSG00000280809	LINC00836	-	long intergenic non-protein coding RNA 836	ncRNA
Peak_10085	chr10	25520753	25521109	58.919	-0.0782994	0.244617	-0.32009	0.7489	0.94457	No-change	intron (NM_020752, intron 5 of 10)	L1PA2|LINE|L1	-130781	NR_108068	101929052	Hs.128298	NR_108067	ENSG00000280809	LINC00836	-	long intergenic non-protein coding RNA 836	ncRNA
Peak_10086	chr10	25523027	25523478	26.5294	-0.0727518	0.375598	-0.193696	0.846414	0.968671	No-change	intron (NM_020752, intron 5 of 10)	MER76|LTR|ERVL	-128460	NR_108068	101929052	Hs.128298	NR_108067	ENSG00000280809	LINC00836	-	long intergenic non-protein coding RNA 836	ncRNA
Peak_10087	chr10	25619641	25620090	13.5736	-0.906282	0.483721	-1.87356	0.0609909	0.346716	No-change	Intergenic	L1PA7|LINE|L1	-31847	NR_108068	101929052	Hs.128298	NR_108067	ENSG00000280809	LINC00836	-	long intergenic non-protein coding RNA 836	ncRNA
Peak_10088	chr10	25701625	25702036	22.243	0.10346	0.382315	0.270615	0.786687	0.953791	No-change	intron (NR_108067, intron 3 of 4)	intron (NR_108067, intron 3 of 4)	50118	NR_108069	101929052	Hs.128298	NR_108067	ENSG00000280809	LINC00836	-	long intergenic non-protein coding RNA 836	ncRNA
Peak_10089	chr10	25725923	25726292	13.8451	0.728549	0.504954	1.4428	0.149076	0.549789	No-change	intron (NR_108068, intron 2 of 2)	MamRep1527|LTR|LTR	74395	NR_108069	101929052	Hs.128298	NR_108067	ENSG00000280809	LINC00836	-	long intergenic non-protein coding RNA 836	ncRNA
Peak_1009	chr1	15886156	15886808	131.433	0.00730525	0.205265	0.0355894	0.97161	0.994177	No-change	intron (NM_015001, intron 3 of 14)	intron (NM_015001, intron 3 of 14)	-38335	NR_024279	729614	Hs.119298	NR_024279	ENSG00000179743	FLJ37453	-	uncharacterized LOC729614	ncRNA
Peak_10090	chr10	25766252	25767106	95.4928	0.0754564	0.214239	0.352207	0.724683	0.937816	No-change	Intergenic	Intergenic	114967	NR_108069	101929052	Hs.128298	NR_108067	ENSG00000280809	LINC00836	-	long intergenic non-protein coding RNA 836	ncRNA
Peak_10091	chr10	25818750	25819132	25.9089	0.26881	0.376014	0.714892	0.474676	0.845554	No-change	Intergenic	L2a|LINE|L2	114769	NR_120650	101929073	Hs.409816	NR_120650	ENSG00000226304	LOC101929073	-	uncharacterized LOC101929073	ncRNA
Peak_10092	chr10	25933822	25935252	141.279	0.14772	0.199101	0.741935	0.458127	0.836872	No-change	promoter-TSS (NR_120650)	promoter-TSS (NR_120650)	308	NM_017433	53904	Hs.662630	NM_017433	ENSG00000095777	MYO3A	DFNB30	myosin IIIA	protein-coding
Peak_10093	chr10	26085567	26085883	14.9098	0.157094	0.447091	0.35137	0.725311	0.938047	No-change	intron (NM_017433, intron 14 of 34)	L1M2a|LINE|L1	-130582	NM_000818	2572	Hs.231829	NM_000818	ENSG00000136750	GAD2	GAD65	glutamate decarboxylase 2	protein-coding
Peak_10094	chr10	26090863	26091116	13.9627	0.516066	0.46713	1.10476	0.269264	0.704148	No-change	intron (NM_017433, intron 15 of 34)	LTR33|LTR|ERVL	-125318	NM_000818	2572	Hs.231829	NM_000818	ENSG00000136750	GAD2	GAD65	glutamate decarboxylase 2	protein-coding
Peak_10095	chr10	26175779	26176027	13.6433	0.17729	0.47603	0.372434	0.70957	0.934157	No-change	intron (NM_017433, intron 30 of 34)	intron (NM_017433, intron 30 of 34)	-40404	NM_000818	2572	Hs.231829	NM_000818	ENSG00000136750	GAD2	GAD65	glutamate decarboxylase 2	protein-coding
Peak_10096	chr10	26177965	26178145	9.76929	0.438959	0.553337	0.793293	0.427607	0.819664	No-change	intron (NM_017433, intron 31 of 34)	intron (NM_017433, intron 31 of 34)	-38252	NM_000818	2572	Hs.231829	NM_000818	ENSG00000136750	GAD2	GAD65	glutamate decarboxylase 2	protein-coding
Peak_10097	chr10	26213970	26214395	70.6177	0.647356	0.241617	2.67927	0.00737834	0.0894395	No-change	Intergenic	Intergenic	-2125	NM_000818	2572	Hs.231829	NM_000818	ENSG00000136750	GAD2	GAD65	glutamate decarboxylase 2	protein-coding
Peak_10098	chr10	26214636	26214853	23.5409	0.795212	0.370817	2.14449	0.031994	0.237042	No-change	Intergenic	Intergenic	-1563	NM_000818	2572	Hs.231829	NM_000818	ENSG00000136750	GAD2	GAD65	glutamate decarboxylase 2	protein-coding
Peak_10099	chr10	26215875	26216441	65.3831	0.376281	0.261744	1.43759	0.150551	0.552457	No-change	promoter-TSS (NM_001134366)	promoter-TSS (NM_001134366)	-149	NM_000818	2572	Hs.231829	NM_000818	ENSG00000136750	GAD2	GAD65	glutamate decarboxylase 2	protein-coding
Peak_101	chr1	1724121	1724664	169.978	0.046778	0.185673	0.251938	0.801089	0.957515	No-change	promoter-TSS (NM_001313896)	promoter-TSS (NM_001313896)	-35	NM_033529	728642	Hs.651228	NM_024011	ENSG00000008128	CDK11A	CDC2L2|CDC2L3|CDK11-p110|CDK11-p46|CDK11-p58|PITSLRE|p58GTA	cyclin dependent kinase 11A	protein-coding
Peak_1010	chr1	15900765	15901087	10.6585	-0.333723	0.560667	-0.595225	0.551693	0.881042	No-change	intron (NM_015001, intron 3 of 14)	MIR3|SINE|MIR	-52779	NR_024279	729614	Hs.119298	NR_024279	ENSG00000179743	FLJ37453	-	uncharacterized LOC729614	ncRNA
Peak_10100	chr10	26242870	26243261	15.9706	-0.302378	0.440993	-0.685675	0.492918	0.85449	No-change	intron (NM_000818, intron 7 of 16)	intron (NM_000818, intron 7 of 16)	26291	NM_001134366	2572	Hs.231829	NM_000818	ENSG00000136750	GAD2	GAD65	glutamate decarboxylase 2	protein-coding
Peak_10101	chr10	26254326	26254529	9.3496	-0.782178	0.583009	-1.34162	0.179719	0.597656	No-change	intron (NM_000818, intron 8 of 16)	MER1B|DNA|hAT-Charlie	37653	NM_001134366	2572	Hs.231829	NM_000818	ENSG00000136750	GAD2	GAD65	glutamate decarboxylase 2	protein-coding
Peak_10102	chr10	26269765	26270156	27.917	0.257376	0.353004	0.729103	0.465939	0.840804	No-change	intron (NM_000818, intron 9 of 16)	intron (NM_000818, intron 9 of 16)	53186	NM_001134366	2572	Hs.231829	NM_000818	ENSG00000136750	GAD2	GAD65	glutamate decarboxylase 2	protein-coding
Peak_10103	chr10	26311472	26311759	15.2465	-0.418951	0.465698	-0.899619	0.368323	0.782878	No-change	Intergenic	Intergenic	94841	NM_001134366	2572	Hs.231829	NM_000818	ENSG00000136750	GAD2	GAD65	glutamate decarboxylase 2	protein-coding
Peak_10104	chr10	26314657	26314912	10.5832	-0.065358	0.539273	-0.121196	0.903535	0.980626	No-change	Intergenic	Intergenic	98010	NM_001134366	2572	Hs.231829	NM_000818	ENSG00000136750	GAD2	GAD65	glutamate decarboxylase 2	protein-coding
Peak_10105	chr10	26335033	26335685	36.4444	0.488301	0.303296	1.60998	0.107402	0.469161	No-change	Intergenic	L1M3f|LINE|L1	-102982	NM_019043	54518	Hs.310421	NM_019043	ENSG00000077420	APBB1IP	INAG1|PREL1|RARP1|RIAM	amyloid beta precursor protein binding family B member 1 interacting protein	protein-coding
Peak_10106	chr10	26550843	26551253	18.7237	-0.418905	0.422725	-0.990963	0.321703	0.750018	No-change	intron (NM_019043, intron 11 of 14)	L1MA6|LINE|L1	28259	NR_134472	101929117	Hs.127031	NR_134472		LOC101929117	-	uncharacterized LOC101929117	ncRNA
Peak_10107	chr10	26566776	26567279	18.0847	0.292743	0.418644	0.699264	0.484387	0.850699	No-change	exon (NM_019043, exon 15 of 15)	exon (NM_019043, exon 15 of 15)	12280	NR_134472	101929117	Hs.127031	NR_134472		LOC101929117	-	uncharacterized LOC101929117	ncRNA
Peak_10108	chr10	26573763	26574187	23.3615	-0.554343	0.383924	-1.44389	0.148771	0.549405	No-change	Intergenic	MER74A|LTR|ERVL	5332	NR_134472	101929117	Hs.127031	NR_134472		LOC101929117	-	uncharacterized LOC101929117	ncRNA
Peak_10109	chr10	26627414	26627710	22.0544	-0.693572	0.378995	-1.83003	0.0672456	0.366662	No-change	Intergenic	MER74A|LTR|ERVL	-15546	NR_026794	731789	Hs.178186	NR_026794		FAM238B	LINC00202-2	family with sequence similarity 238 member B	ncRNA
Peak_1011	chr1	15949529	15950208	91.974	-0.16059	0.215864	-0.743939	0.456913	0.836517	No-change	intron (NM_001287603, intron 2 of 15)	intron (NM_001287603, intron 2 of 15)	26264	NM_003443	7709	Hs.433764	NM_003443	ENSG00000116809	ZBTB17	MIZ-1|ZNF151|ZNF60|pHZ-67	zinc finger and BTB domain containing 17	protein-coding
Peak_10110	chr10	26684793	26685035	13.2491	0.399414	0.484283	0.824753	0.409512	0.808663	No-change	Intergenic	Intergenic	-12510	NM_001321978	23590	Hs.558468	NM_014317	ENSG00000148459	PDSS1	COQ1|COQ10D2|COQ1A|DPS|SPS|TPRT|TPT|TPT 1|hDPS1	decaprenyl diphosphate synthase subunit 1	protein-coding
Peak_10111	chr10	26697087	26698172	83.2999	0.29479	0.25352	1.16279	0.244917	0.678071	No-change	promoter-TSS (NM_014317)	promoter-TSS (NM_014317)	-72	NM_014317	23590	Hs.558468	NM_014317	ENSG00000148459	PDSS1	COQ1|COQ10D2|COQ1A|DPS|SPS|TPRT|TPT|TPT 1|hDPS1	decaprenyl diphosphate synthase subunit 1	protein-coding
Peak_10112	chr10	26734146	26734538	38.4681	1.13882	0.309734	3.67676	0.000236218	0.006822	Accessibility gain	intron (NM_001321978, intron 8 of 9)	intron (NM_001321978, intron 8 of 9)	36641	NM_014317	23590	Hs.558468	NM_014317	ENSG00000148459	PDSS1	COQ1|COQ10D2|COQ1A|DPS|SPS|TPRT|TPT|TPT 1|hDPS1	decaprenyl diphosphate synthase subunit 1	protein-coding
Peak_10113	chr10	26755509	26755913	20.6075	1.71994	0.429234	4.00701	6.14933e-05	0.00238845	Accessibility gain	exon (NM_001348034, exon 9 of 11)	exon (NM_001348034, exon 9 of 11)	58010	NM_014317	23590	Hs.558468	NM_014317	ENSG00000148459	PDSS1	COQ1|COQ10D2|COQ1A|DPS|SPS|TPRT|TPT|TPT 1|hDPS1	decaprenyl diphosphate synthase subunit 1	protein-coding
Peak_10114	chr10	26832932	26833267	15.1124	0.251406	0.473099	0.531403	0.59514	0.89778	No-change	intron (NM_001012752, intron 1 of 9)	intron (NM_001012752, intron 1 of 9)	27988	NM_001348029	10006	Hs.508148	NM_005470	ENSG00000136754	ABI1	ABI-1|ABLBP4|E3B1|NAP1BP|SSH3BP|SSH3BP1	abl interactor 1	protein-coding
Peak_10115	chr10	26860160	26861329	245.228	0.0141529	0.161725	0.0875124	0.930264	0.985854	No-change	intron (NM_001178116, intron 1 of 11)	CpG	343	NM_001348029	10006	Hs.508148	NM_005470	ENSG00000136754	ABI1	ABI-1|ABLBP4|E3B1|NAP1BP|SSH3BP|SSH3BP1	abl interactor 1	protein-coding
Peak_10116	chr10	26881635	26882329	50.1024	-0.0686104	0.274518	-0.24993	0.802641	0.957927	No-change	Intergenic	Intergenic	-20895	NM_001012752	10006	Hs.508148	NM_005470	ENSG00000136754	ABI1	ABI-1|ABLBP4|E3B1|NAP1BP|SSH3BP|SSH3BP1	abl interactor 1	protein-coding
Peak_10117	chr10	26931245	26931683	48.5816	0.0644135	0.285819	0.225364	0.821696	0.962727	No-change	non-coding (NR_026795, exon 5 of 5)	non-coding (NR_026795, exon 5 of 5)	10537	NR_026795	387644	Hs.529965	NR_026795	ENSG00000283709	FAM238C	C10orf51|LINC00202|LINC00202-1|NCRNA00202|bB27G4.1	family with sequence similarity 238 member C	ncRNA
Peak_10118	chr10	26939379	26939909	22.6202	0.203646	0.381802	0.533381	0.59377	0.897075	No-change	non-coding (NR_026795, exon 1 of 5)	non-coding (NR_026795, exon 1 of 5)	2357	NR_026795	387644	Hs.529965	NR_026795	ENSG00000283709	FAM238C	C10orf51|LINC00202|LINC00202-1|NCRNA00202|bB27G4.1	family with sequence similarity 238 member C	ncRNA
Peak_10119	chr10	27099892	27100850	114.262	0.0346189	0.19405	0.178402	0.858407	0.970946	No-change	5' UTR (NM_001256053, exon 1 of 34)	5' UTR (NM_001256053, exon 1 of 34)	127	NM_014915	22852	Hs.361041	NM_014915	ENSG00000107890	ANKRD26	THC2|bA145E8.1	ankyrin repeat domain 26	protein-coding
Peak_1012	chr1	15950754	15950964	22.3499	-0.539989	0.387238	-1.39446	0.163178	0.572834	No-change	intron (NM_001287603, intron 2 of 15)	intron (NM_001287603, intron 2 of 15)	25273	NM_003443	7709	Hs.433764	NM_003443	ENSG00000116809	ZBTB17	MIZ-1|ZNF151|ZNF60|pHZ-67	zinc finger and BTB domain containing 17	protein-coding
Peak_10120	chr10	27154183	27154600	72.4425	-0.0203738	0.235748	-0.086422	0.931131	0.985985	No-change	promoter-TSS (NM_032844)	promoter-TSS (NM_032844)	-7	NM_139312	10730	Hs.74647	NM_014263	ENSG00000136758	YME1L1	FTSH|MEG4|OPA11|PAMP|YME1L	YME1 like 1 ATPase	protein-coding
Peak_10121	chr10	27154950	27156234	206.499	-0.145176	0.160636	-0.90376	0.366123	0.781225	No-change	exon (NM_032844, exon 1 of 12)	exon (NM_032844, exon 1 of 12)	768	NM_032844	84930	Hs.276905	NM_032844	ENSG00000120539	MASTL	GREATWALL|GW|GWL|MAST-L|THC2	microtubule associated serine/threonine kinase like	protein-coding
Peak_10122	chr10	27240279	27241047	137.962	0.147219	0.18881	0.779722	0.435554	0.823415	No-change	promoter-TSS (NM_001301254)	promoter-TSS (NM_001301254)	134	NM_145698	91452	Hs.530597	NM_145698	ENSG00000107897	ACBD5	-	acyl-CoA binding domain containing 5	protein-coding
Peak_10123	chr10	27241723	27242408	152.309	-0.0012534	0.189044	-0.0066302	0.99471	0.99909	No-change	promoter-TSS (NM_001352574)	promoter-TSS (NM_001352574)	46	NM_001301253	91452	Hs.530597	NM_145698	ENSG00000107897	ACBD5	-	acyl-CoA binding domain containing 5	protein-coding
Peak_10124	chr10	27242969	27243426	62.944	0.299493	0.259943	1.15215	0.24926	0.682765	No-change	Intergenic	Helitron3Na_Mam|RC|Helitron	-1086	NM_001352575	91452	Hs.530597	NM_145698	ENSG00000107897	ACBD5	-	acyl-CoA binding domain containing 5	protein-coding
Peak_10125	chr10	27258794	27259611	65.618	0.244981	0.254338	0.963211	0.335441	0.759445	No-change	intron (NR_138082, intron 1 of 4)	CpG	440	NR_138082	101060171	Hs.568842	NR_138082		ARMC4P1	-	armadillo repeat containing 4 pseudogene 1	pseudo
Peak_10126	chr10	27354757	27355145	24.2331	0.0494237	0.365988	0.135042	0.892579	0.97824	No-change	Intergenic	LTR49|LTR|ERV1	59417	NM_001034842	374308	Hs.631832	NM_001034842	ENSG00000182077	PTCHD3	PTR	patched domain containing 3	protein-coding
Peak_10127	chr10	27360651	27360862	13.6798	0.325014	0.470673	0.69053	0.489861	0.853198	No-change	Intergenic	Intergenic	53612	NM_001034842	374308	Hs.631832	NM_001034842	ENSG00000182077	PTCHD3	PTR	patched domain containing 3	protein-coding
Peak_10128	chr10	27470956	27471222	12.9449	-0.982187	0.497926	-1.97256	0.048546	0.305038	No-change	Intergenic	Intergenic	-33085	NM_001256412	22931	Hs.406799	NM_021252	ENSG00000099246	RAB18	RAB18LI1|WARBM3	RAB18, member RAS oncogene family	protein-coding
Peak_10129	chr10	27503856	27504817	234.219	-0.0329579	0.165406	-0.199254	0.842064	0.967653	No-change	promoter-TSS (NR_046172)	promoter-TSS (NR_046172)	32	NM_001256411	22931	Hs.406799	NM_021252	ENSG00000099246	RAB18	RAB18LI1|WARBM3	RAB18, member RAS oncogene family	protein-coding
Peak_1013	chr1	15951357	15951799	52.987	-0.413985	0.262956	-1.57435	0.115406	0.486051	No-change	intron (NM_001287603, intron 2 of 15)	intron (NM_001287603, intron 2 of 15)	24554	NM_003443	7709	Hs.433764	NM_003443	ENSG00000116809	ZBTB17	MIZ-1|ZNF151|ZNF60|pHZ-67	zinc finger and BTB domain containing 17	protein-coding
Peak_10130	chr10	27624635	27625046	19.6459	-0.318172	0.393816	-0.807922	0.419135	0.814798	No-change	Intergenic	Intergenic	-119775	NR_121652	101929202	Hs.568843	NR_121652		MKX-AS1	-	MKX antisense RNA 1	ncRNA
Peak_10131	chr10	27625334	27626003	54.4344	0.300085	0.268141	1.11913	0.263083	0.698024	No-change	Intergenic	(CCCTCTG)n|Simple_repeat|Simple_repeat	-118947	NR_121652	101929202	Hs.568843	NR_121652		MKX-AS1	-	MKX antisense RNA 1	ncRNA
Peak_10132	chr10	27742100	27742384	34.8016	-0.508132	0.306511	-1.65779	0.0973589	0.446231	No-change	intron (NM_001242702, intron 2 of 6)	CpG-2760	-2373	NR_121652	101929202	Hs.568843	NR_121652		MKX-AS1	-	MKX antisense RNA 1	ncRNA
Peak_10133	chr10	27742749	27742927	22.9507	-0.323385	0.387539	-0.834458	0.404023	0.805377	No-change	intron (NM_001242702, intron 2 of 6)	CpG-2760	-1777	NR_121652	101929202	Hs.568843	NR_121652		MKX-AS1	-	MKX antisense RNA 1	ncRNA
Peak_10134	chr10	27742959	27743602	65.9192	0.363441	0.257372	1.41212	0.157913	0.565058	No-change	exon (NM_173576, exon 2 of 7)	exon (NM_173576, exon 2 of 7)	-1335	NR_121652	101929202	Hs.568843	NR_121652		MKX-AS1	-	MKX antisense RNA 1	ncRNA
Peak_10135	chr10	27783647	27784017	23.3214	-0.0264101	0.371667	-0.0710584	0.943351	0.988261	No-change	Intergenic	MLT1F1|LTR|ERVL-MaLR	-38013	NM_001242702	283078	Hs.128193	NM_173576	ENSG00000150051	MKX	C10orf48|IFRX|IRXL1	mohawk homeobox	protein-coding
Peak_10136	chr10	27834485	27834740	12.1615	-0.449709	0.507193	-0.886663	0.37526	0.78733	No-change	intron (NM_018076, intron 19 of 19)	intron (NM_018076, intron 19 of 19)	-88793	NM_001242702	283078	Hs.128193	NM_173576	ENSG00000150051	MKX	C10orf48|IFRX|IRXL1	mohawk homeobox	protein-coding
Peak_10137	chr10	27899168	27900128	88.6164	-0.209608	0.217077	-0.965593	0.334248	0.75852	No-change	intron (NM_001290021, intron 10 of 13)	L1P3|LINE|L1	82223	NM_001290021	55130	Hs.127530	NM_018076	ENSG00000169126	ARMC4	CILD23	armadillo repeat containing 4	protein-coding
Peak_10138	chr10	27911447	27912129	32.1176	0.158133	0.329031	0.480603	0.630798	0.910431	No-change	intron (NM_001290021, intron 9 of 13)	intron (NM_001290021, intron 9 of 13)	70083	NM_001290021	55130	Hs.127530	NM_018076	ENSG00000169126	ARMC4	CILD23	armadillo repeat containing 4	protein-coding
Peak_10139	chr10	27998116	27999138	115.993	0.0331029	0.194334	0.17034	0.864743	0.972377	No-change	intron (NM_018076, intron 1 of 19)	CpG	270	NM_001290020	55130	Hs.127530	NM_018076	ENSG00000169126	ARMC4	CILD23	armadillo repeat containing 4	protein-coding
Peak_1014	chr1	15957424	15957894	61.4477	-0.0483696	0.251305	-0.192474	0.847371	0.968671	No-change	intron (NM_001287603, intron 2 of 15)	L2a|LINE|L2	18473	NM_003443	7709	Hs.433764	NM_003443	ENSG00000116809	ZBTB17	MIZ-1|ZNF151|ZNF60|pHZ-67	zinc finger and BTB domain containing 17	protein-coding
Peak_10140	chr10	28147733	28148134	15.1486	-0.979816	0.472221	-2.07491	0.037995	0.262276	No-change	intron (NR_134518, intron 3 of 16)	intron (NR_134518, intron 3 of 16)	-74555	NR_132973	106635548		NR_132973		SNORD130	-	small nucleolar RNA, C/D box 130	snoRNA
Peak_10141	chr10	28211922	28212086	5.33867	1.4489	0.790788	1.83222	0.066918	0.365949	No-change	intron (NR_134517, intron 2 of 16)	AluJb|SINE|Alu	70119	NM_173496	143098	Hs.499159	NM_173496	ENSG00000150054	MPP7	-	membrane palmitoylated protein 7	protein-coding
Peak_10142	chr10	28294870	28295076	9.80655	0.0735115	0.550719	0.133483	0.893812	0.978422	No-change	intron (NR_134518, intron 1 of 16)	MER5A|DNA|hAT-Charlie	-5623	NR_107053	102465880		NR_107053	ENSG00000275036	MIR8086	hsa-mir-8086	microRNA 8086	ncRNA
Peak_10143	chr10	28302475	28303479	297.291	-0.0238417	0.153372	-0.155451	0.876466	0.974611	No-change	promoter-TSS (NM_001318170)	promoter-TSS (NM_001318170)	87	NR_134518	143098	Hs.499159	NM_173496	ENSG00000150054	MPP7	-	membrane palmitoylated protein 7	protein-coding
Peak_10144	chr10	28326742	28327208	21.6892	-0.293314	0.391888	-0.748464	0.45418	0.835201	No-change	Intergenic	Intergenic	-23911	NM_001318170	143098	Hs.499159	NM_173496	ENSG00000150054	MPP7	-	membrane palmitoylated protein 7	protein-coding
Peak_10145	chr10	28367051	28367292	8.27712	-0.918551	0.617462	-1.48762	0.13685	0.528931	No-change	Intergenic	Intergenic	-64107	NM_001318170	143098	Hs.499159	NM_173496	ENSG00000150054	MPP7	-	membrane palmitoylated protein 7	protein-coding
Peak_10147	chr10	28381888	28382298	34.6098	0.0271243	0.310959	0.0872279	0.93049	0.98593	No-change	Intergenic	Intergenic	-79029	NM_001318170	143098	Hs.499159	NM_173496	ENSG00000150054	MPP7	-	membrane palmitoylated protein 7	protein-coding
Peak_10148	chr10	28393930	28394392	33.4211	-0.358481	0.310223	-1.15556	0.24786	0.681222	No-change	Intergenic	Intergenic	-91097	NM_001318170	143098	Hs.499159	NM_173496	ENSG00000150054	MPP7	-	membrane palmitoylated protein 7	protein-coding
Peak_10149	chr10	28399195	28399427	10.4097	-1.86255	0.610884	-3.04894	0.00229653	0.0385396	Accessibility loss	Intergenic	Intergenic	-96247	NM_001318170	143098	Hs.499159	NM_173496	ENSG00000150054	MPP7	-	membrane palmitoylated protein 7	protein-coding
Peak_1015	chr1	15958779	15959037	26.5396	0.101512	0.347954	0.291739	0.770486	0.949602	No-change	intron (NM_001287603, intron 2 of 15)	intron (NM_001287603, intron 2 of 15)	17224	NM_003443	7709	Hs.433764	NM_003443	ENSG00000116809	ZBTB17	MIZ-1|ZNF151|ZNF60|pHZ-67	zinc finger and BTB domain containing 17	protein-coding
Peak_10150	chr10	28402922	28403413	14.1819	0.4259	0.460312	0.925242	0.35484	0.773437	No-change	Intergenic	Intergenic	92646	NR_134496	105376468	Hs.522525	NR_134496	ENSG00000237128	LINC02652	-	long intergenic non-protein coding RNA 2652	ncRNA
Peak_10151	chr10	28432229	28432460	12.849	-0.533349	0.497188	-1.07273	0.283392	0.718185	No-change	TTS (NR_134496)	TTS (NR_134496)	63469	NR_134496	105376468	Hs.522525	NR_134496	ENSG00000237128	LINC02652	-	long intergenic non-protein coding RNA 2652	ncRNA
Peak_10152	chr10	28444175	28444482	11.8433	-1.14643	0.541645	-2.11658	0.0342956	0.246382	Accessibility loss	intron (NR_134496, intron 1 of 2)	MLT1J2|LTR|ERVL-MaLR	51485	NR_134496	105376468	Hs.522525	NR_134496	ENSG00000237128	LINC02652	-	long intergenic non-protein coding RNA 2652	ncRNA
Peak_10153	chr10	28459431	28460144	40.8112	0.293377	0.288869	1.01561	0.309817	0.740064	No-change	intron (NR_134496, intron 1 of 2)	L1M3d|LINE|L1	36026	NR_134496	105376468	Hs.522525	NR_134496	ENSG00000237128	LINC02652	-	long intergenic non-protein coding RNA 2652	ncRNA
Peak_10154	chr10	28532262	28533312	160.906	0.0953775	0.204285	0.466885	0.640582	0.913861	No-change	promoter-TSS (NR_033805)	promoter-TSS (NR_033805)	8	NM_100264	51322	Hs.743224	NM_016628	ENSG00000095787	WAC	BM-016|DESSH|PRO1741|Wwp4	WW domain containing adaptor with coiled-coil	protein-coding
Peak_10155	chr10	28574393	28574637	7.9257	-0.351394	0.616709	-0.569788	0.568822	0.888332	No-change	intron (NM_100486, intron 3 of 12)	AluSx3|SINE|Alu	41397	NM_100486	51322	Hs.743224	NM_016628	ENSG00000095787	WAC	BM-016|DESSH|PRO1741|Wwp4	WW domain containing adaptor with coiled-coil	protein-coding
Peak_10156	chr10	28628140	28628489	47.7698	0.0432889	0.270541	0.160009	0.872874	0.974139	No-change	Intergenic	Intergenic	-49207	NM_012342	25805	Hs.533336	NM_012342	ENSG00000095739	BAMBI	NMA	BMP and activin membrane bound inhibitor	protein-coding
Peak_10157	chr10	28663889	28664145	26.0338	0.299646	0.35562	0.8426	0.399452	0.802497	No-change	Intergenic	Intergenic	-13504	NM_012342	25805	Hs.533336	NM_012342	ENSG00000095739	BAMBI	NMA	BMP and activin membrane bound inhibitor	protein-coding
Peak_10158	chr10	28668620	28669138	58.5377	-0.00438696	0.254945	-0.0172075	0.986271	0.997241	No-change	Intergenic	CpG	-8642	NM_012342	25805	Hs.533336	NM_012342	ENSG00000095739	BAMBI	NMA	BMP and activin membrane bound inhibitor	protein-coding
Peak_10159	chr10	28676667	28677738	152.744	0.15426	0.213629	0.722096	0.470236	0.84316	No-change	promoter-TSS (NM_012342)	promoter-TSS (NM_012342)	-319	NM_012342	25805	Hs.533336	NM_012342	ENSG00000095739	BAMBI	NMA	BMP and activin membrane bound inhibitor	protein-coding
Peak_1016	chr1	15961491	15961906	77.8777	-0.409823	0.222788	-1.83952	0.0658391	0.362361	No-change	intron (NM_001287603, intron 2 of 15)	intron (NM_001287603, intron 2 of 15)	14434	NM_003443	7709	Hs.433764	NM_003443	ENSG00000116809	ZBTB17	MIZ-1|ZNF151|ZNF60|pHZ-67	zinc finger and BTB domain containing 17	protein-coding
Peak_10160	chr10	28690500	28690775	12.608	-0.0403744	0.486159	-0.0830477	0.933814	0.986436	No-change	Intergenic	Intergenic	13116	NM_012342	25805	Hs.533336	NM_012342	ENSG00000095739	BAMBI	NMA	BMP and activin membrane bound inhibitor	protein-coding
Peak_10161	chr10	28721557	28721794	12.4906	0.448349	0.485838	0.922837	0.356092	0.7743	No-change	Intergenic	Intergenic	-21975	NR_120652	101929218	Hs.224866	NR_120652		LINC01517	-	long intergenic non-protein coding RNA 1517	ncRNA
Peak_10162	chr10	28721962	28722798	56.8885	0.0105847	0.249065	0.0424976	0.966102	0.99295	No-change	Intergenic	CpG	-21270	NR_120652	101929218	Hs.224866	NR_120652		LINC01517	-	long intergenic non-protein coding RNA 1517	ncRNA
Peak_10163	chr10	28858621	28858980	21.2922	0.94654	0.39258	2.41107	0.0159056	0.151315	No-change	intron (NM_001278522, intron 3 of 4)	L2|LINE|L2	12392	NM_001278522	283080		NM_001278522		C10orf126	bA492M23.1	chromosome 10 open reading frame 126	protein-coding
Peak_10164	chr10	28875594	28876029	23.7405	0.785603	0.383021	2.05107	0.04026	0.271892	No-change	intron (NM_001278522, intron 4 of 4)	intron (NM_001278522, intron 4 of 4)	29403	NM_001278522	283080		NM_001278522		C10orf126	bA492M23.1	chromosome 10 open reading frame 126	protein-coding
Peak_10165	chr10	28939331	28940167	229.491	0.121885	0.164483	0.74102	0.458681	0.83725	No-change	Intergenic	Intergenic	93341	NM_001278522	283080		NM_001278522		C10orf126	bA492M23.1	chromosome 10 open reading frame 126	protein-coding
Peak_10166	chr10	28951707	28951934	13.5058	-1.4088	0.505713	-2.78577	0.00534006	0.0710414	Accessibility loss	Intergenic	Intergenic	105412	NM_001278522	283080		NM_001278522		C10orf126	bA492M23.1	chromosome 10 open reading frame 126	protein-coding
Peak_10167	chr10	28975791	28976183	9.35427	1.93961	0.629204	3.08264	0.00205173	0.0355693	Accessibility gain	Intergenic	Intergenic	129579	NM_001278522	283080		NM_001278522		C10orf126	bA492M23.1	chromosome 10 open reading frame 126	protein-coding
Peak_10168	chr10	29022570	29022991	14.0804	1.66095	0.495157	3.3544	0.000795383	0.0173284	Accessibility gain	Intergenic	Intergenic	176372	NM_001278522	283080		NM_001278522		C10orf126	bA492M23.1	chromosome 10 open reading frame 126	protein-coding
Peak_10169	chr10	29068333	29068700	18.0116	1.21275	0.455983	2.65963	0.0078226	0.0933888	Accessibility gain	Intergenic	HAL1|LINE|L1	-220554	NM_032517	84569	Hs.558572	NM_032517	ENSG00000120563	LYZL1	KAAG648|LYC2|LYZD1|PRO1278|bA534G20.1	lysozyme like 1	protein-coding
Peak_1017	chr1	15962190	15962496	36.2746	-0.193206	0.315864	-0.611673	0.540754	0.875849	No-change	intron (NM_001287603, intron 2 of 15)	intron (NM_001287603, intron 2 of 15)	13789	NM_003443	7709	Hs.433764	NM_003443	ENSG00000116809	ZBTB17	MIZ-1|ZNF151|ZNF60|pHZ-67	zinc finger and BTB domain containing 17	protein-coding
Peak_10170	chr10	29142608	29143426	35.4871	0.313608	0.307631	1.01943	0.307999	0.738541	No-change	Intergenic	LTR1A2|LTR|ERV1	-146053	NM_032517	84569	Hs.558572	NM_032517	ENSG00000120563	LYZL1	KAAG648|LYC2|LYZD1|PRO1278|bA534G20.1	lysozyme like 1	protein-coding
Peak_10171	chr10	29159582	29159843	16.4651	-0.275821	0.468414	-0.588841	0.555968	0.883016	No-change	Intergenic	MER51A|LTR|ERV1	-129358	NM_032517	84569	Hs.558572	NM_032517	ENSG00000120563	LYZL1	KAAG648|LYC2|LYZD1|PRO1278|bA534G20.1	lysozyme like 1	protein-coding
Peak_10172	chr10	29199322	29199698	15.1946	-0.445557	0.457009	-0.974941	0.32959	0.756052	No-change	Intergenic	Intergenic	-89560	NM_032517	84569	Hs.558572	NM_032517	ENSG00000120563	LYZL1	KAAG648|LYC2|LYZD1|PRO1278|bA534G20.1	lysozyme like 1	protein-coding
Peak_10173	chr10	29204266	29204538	17.3586	-0.238427	0.422403	-0.564455	0.572444	0.889663	No-change	Intergenic	Intergenic	-84668	NM_032517	84569	Hs.558572	NM_032517	ENSG00000120563	LYZL1	KAAG648|LYC2|LYZD1|PRO1278|bA534G20.1	lysozyme like 1	protein-coding
Peak_10174	chr10	29205625	29205863	8.43105	0.814313	0.609555	1.33591	0.181577	0.600076	No-change	Intergenic	Intergenic	-83326	NM_032517	84569	Hs.558572	NM_032517	ENSG00000120563	LYZL1	KAAG648|LYC2|LYZD1|PRO1278|bA534G20.1	lysozyme like 1	protein-coding
Peak_10175	chr10	29239944	29240167	11.9557	0.0385339	0.507704	0.0758983	0.9395	0.987582	No-change	Intergenic	Intergenic	-49015	NM_032517	84569	Hs.558572	NM_032517	ENSG00000120563	LYZL1	KAAG648|LYC2|LYZD1|PRO1278|bA534G20.1	lysozyme like 1	protein-coding
Peak_10176	chr10	29254558	29255114	51.1998	-0.449545	0.264075	-1.70234	0.0886923	0.426345	No-change	Intergenic	Intergenic	-34234	NM_032517	84569	Hs.558572	NM_032517	ENSG00000120563	LYZL1	KAAG648|LYC2|LYZD1|PRO1278|bA534G20.1	lysozyme like 1	protein-coding
Peak_10177	chr10	29266249	29266930	22.0571	0.0108163	0.382265	0.0282954	0.977427	0.995241	No-change	Intergenic	Intergenic	-22481	NM_032517	84569	Hs.558572	NM_032517	ENSG00000120563	LYZL1	KAAG648|LYC2|LYZD1|PRO1278|bA534G20.1	lysozyme like 1	protein-coding
Peak_10178	chr10	29304630	29305143	17.0928	-0.0946664	0.432684	-0.218789	0.826815	0.963992	No-change	intron (NM_032517, intron 3 of 4)	intron (NM_032517, intron 3 of 4)	15816	NM_032517	84569	Hs.558572	NM_032517	ENSG00000120563	LYZL1	KAAG648|LYC2|LYZD1|PRO1278|bA534G20.1	lysozyme like 1	protein-coding
Peak_10179	chr10	29318523	29318829	47.4922	-0.209527	0.284919	-0.735392	0.462101	0.839076	No-change	Intergenic	Intergenic	29606	NM_032517	84569	Hs.558572	NM_032517	ENSG00000120563	LYZL1	KAAG648|LYC2|LYZD1|PRO1278|bA534G20.1	lysozyme like 1	protein-coding
Peak_1018	chr1	15975236	15975778	58.3863	0.128471	0.271944	0.472418	0.636628	0.912591	No-change	intron (NM_001287603, intron 1 of 15)	CpG	625	NM_003443	7709	Hs.433764	NM_003443	ENSG00000116809	ZBTB17	MIZ-1|ZNF151|ZNF60|pHZ-67	zinc finger and BTB domain containing 17	protein-coding
Peak_10180	chr10	29344380	29344880	23.2646	0.0637606	0.368589	0.172986	0.862663	0.971896	No-change	Intergenic	Intergenic	55560	NM_032517	84569	Hs.558572	NM_032517	ENSG00000120563	LYZL1	KAAG648|LYC2|LYZD1|PRO1278|bA534G20.1	lysozyme like 1	protein-coding
Peak_10181	chr10	29380566	29380790	18.0046	-0.208942	0.414389	-0.504217	0.614109	0.904553	No-change	Intergenic	Intergenic	-28856	NR_110926	102724316	Hs.499209	NR_003930	ENSG00000224597	SVIL-AS1	-	SVIL antisense RNA 1	ncRNA
Peak_10182	chr10	29392425	29392708	13.6429	-0.342568	0.500695	-0.684184	0.493859	0.855001	No-change	Intergenic	L1MC4|LINE|L1	-16968	NR_110926	102724316	Hs.499209	NR_003930	ENSG00000224597	SVIL-AS1	-	SVIL antisense RNA 1	ncRNA
Peak_10183	chr10	29394321	29394816	23.6217	-0.00824135	0.374155	-0.0220266	0.982427	0.996473	No-change	Intergenic	MER52A|LTR|ERV1	-14966	NR_110926	102724316	Hs.499209	NR_003930	ENSG00000224597	SVIL-AS1	-	SVIL antisense RNA 1	ncRNA
Peak_10184	chr10	29438011	29438807	118.348	-0.661104	0.208331	-3.17334	0.00150697	0.0282579	No-change	intron (NR_110927, intron 2 of 2)	HERVIP10FH-int|LTR|ERV1	28166	NR_110928	102724316	Hs.499209	NR_003930	ENSG00000224597	SVIL-AS1	-	SVIL antisense RNA 1	ncRNA
Peak_10185	chr10	29445537	29445773	15.8015	-0.358589	0.444009	-0.807617	0.419311	0.814986	No-change	intron (NR_110927, intron 2 of 2)	intron (NR_110927, intron 2 of 2)	35412	NR_110928	102724316	Hs.499209	NR_003930	ENSG00000224597	SVIL-AS1	-	SVIL antisense RNA 1	ncRNA
Peak_10186	chr10	29449078	29449359	95.8667	0.0929062	0.213572	0.435012	0.663554	0.92048	No-change	intron (NR_110927, intron 2 of 2)	intron (NR_110927, intron 2 of 2)	38975	NR_110928	102724316	Hs.499209	NR_003930	ENSG00000224597	SVIL-AS1	-	SVIL antisense RNA 1	ncRNA
Peak_10187	chr10	29470317	29470691	31.6309	-0.413142	0.334793	-1.23402	0.217195	0.646514	No-change	intron (NM_001323599, intron 32 of 38)	intron (NM_001323599, intron 32 of 38)	60261	NR_110928	102724316	Hs.499209	NR_003930	ENSG00000224597	SVIL-AS1	-	SVIL antisense RNA 1	ncRNA
Peak_10188	chr10	29482501	29483031	53.2723	0.0921358	0.267608	0.344293	0.730626	0.939615	No-change	intron (NM_001323599, intron 28 of 38)	intron (NM_001323599, intron 28 of 38)	62331	NR_030335	693189		NR_030335	ENSG00000207612	MIR604	MIRN604|hsa-mir-604	microRNA 604	ncRNA
Peak_10189	chr10	29495471	29495734	14.6252	0.0776176	0.459195	0.16903	0.865773	0.972612	No-change	intron (NM_001323599, intron 19 of 38)	intron (NM_001323599, intron 19 of 38)	49495	NR_030335	693189		NR_030335	ENSG00000207612	MIR604	MIRN604|hsa-mir-604	microRNA 604	ncRNA
Peak_1019	chr1	15975831	15976293	85.4239	-0.0872142	0.225279	-0.387138	0.698654	0.930888	No-change	promoter-TSS (NM_001324138)	promoter-TSS (NM_001324138)	70	NM_003443	7709	Hs.433764	NM_003443	ENSG00000116809	ZBTB17	MIZ-1|ZNF151|ZNF60|pHZ-67	zinc finger and BTB domain containing 17	protein-coding
Peak_10190	chr10	29496377	29496759	47.7729	0.240552	0.269888	0.891304	0.372766	0.78561	No-change	intron (NM_001323599, intron 19 of 38)	intron (NM_001323599, intron 19 of 38)	48529	NR_030335	693189		NR_030335	ENSG00000207612	MIR604	MIRN604|hsa-mir-604	microRNA 604	ncRNA
Peak_10191	chr10	29506481	29507192	145.565	0.0398151	0.18175	0.219065	0.826599	0.963919	No-change	intron (NM_001323599, intron 18 of 38)	intron (NM_001323599, intron 18 of 38)	38261	NR_030335	693189		NR_030335	ENSG00000207612	MIR604	MIRN604|hsa-mir-604	microRNA 604	ncRNA
Peak_10192	chr10	29517410	29517766	52.8391	-0.230131	0.274783	-0.8375	0.402311	0.804287	No-change	intron (NM_001323599, intron 17 of 38)	intron (NM_001323599, intron 17 of 38)	27509	NR_030335	693189		NR_030335	ENSG00000207612	MIR604	MIRN604|hsa-mir-604	microRNA 604	ncRNA
Peak_10193	chr10	29535306	29535981	47.2991	-0.172675	0.285268	-0.605309	0.544974	0.877743	No-change	intron (NM_021738, intron 7 of 37)	intron (NM_021738, intron 7 of 37)	9454	NR_030335	693189		NR_030335	ENSG00000207612	MIR604	MIRN604|hsa-mir-604	microRNA 604	ncRNA
Peak_10194	chr10	29555751	29556048	15.3393	0.739793	0.455666	1.62354	0.104473	0.46217	No-change	intron (NM_001323599, intron 5 of 38)	intron (NM_001323599, intron 5 of 38)	-10802	NR_030335	693189		NR_030335	ENSG00000207612	MIR604	MIRN604|hsa-mir-604	microRNA 604	ncRNA
Peak_10195	chr10	29585730	29586023	38.0118	0.242215	0.293675	0.824773	0.4095	0.808663	No-change	intron (NM_001323599, intron 3 of 38)	intron (NM_001323599, intron 3 of 38)	16470	NR_030634	100126327		NR_030634	ENSG00000216035	MIR938	MIRN938|hsa-mir-938	microRNA 938	ncRNA
Peak_10196	chr10	29587270	29587480	30.6341	0.571035	0.336501	1.69697	0.0897014	0.429042	No-change	intron (NM_001323599, intron 3 of 38)	intron (NM_001323599, intron 3 of 38)	14971	NR_030634	100126327		NR_030634	ENSG00000216035	MIR938	MIRN938|hsa-mir-938	microRNA 938	ncRNA
Peak_10197	chr10	29617940	29618280	18.8562	-0.398925	0.410332	-0.972202	0.33095	0.756896	No-change	intron (NM_001323599, intron 3 of 38)	intron (NM_001323599, intron 3 of 38)	-15764	NR_030634	100126327		NR_030634	ENSG00000216035	MIR938	MIRN938|hsa-mir-938	microRNA 938	ncRNA
Peak_10198	chr10	29618337	29619055	47.1971	-0.0368229	0.283744	-0.129775	0.896744	0.97925	No-change	intron (NM_001323599, intron 3 of 38)	intron (NM_001323599, intron 3 of 38)	16275	NM_021738	6840	Hs.499209	NM_003174	ENSG00000197321	SVIL	-	supervillin	protein-coding
Peak_10199	chr10	29633274	29633559	25.0984	0.277131	0.362884	0.763691	0.445051	0.828733	No-change	intron (NM_001323599, intron 3 of 38)	MER20B|DNA|hAT-Charlie	1555	NM_021738	6840	Hs.499209	NM_003174	ENSG00000197321	SVIL	-	supervillin	protein-coding
Peak_102	chr1	1745665	1745948	100.082	0.231437	0.2417	0.95754	0.338295	0.761662	No-change	5' UTR (NM_182838, exon 1 of 6)	5' UTR (NM_182838, exon 1 of 6)	193	NM_182838	9906	Hs.655255	NM_182838	ENSG00000215790	SLC35E2A	SLC35E2	solute carrier family 35 member E2A	protein-coding
Peak_1020	chr1	15994516	15994887	41.8352	-0.121946	0.306289	-0.39814	0.690527	0.928825	No-change	Intergenic	Intergenic	-9535	NM_178840	149563	Hs.29190	NM_178840	ENSG00000183888	SRARP	C1orf64|ERRF	steroid receptor associated and regulated protein	protein-coding
Peak_10200	chr10	29634821	29635238	49.4253	-0.558713	0.282347	-1.97881	0.0478369	0.302128	No-change	promoter-TSS (NM_021738)	promoter-TSS (NM_021738)	-58	NM_021738	6840	Hs.499209	NM_003174	ENSG00000197321	SVIL	-	supervillin	protein-coding
Peak_10201	chr10	29635725	29636072	38.6294	-0.551946	0.311478	-1.77202	0.076391	0.393594	No-change	promoter-TSS (NM_021738)	promoter-TSS (NM_021738)	-927	NM_021738	6840	Hs.499209	NM_003174	ENSG00000197321	SVIL	-	supervillin	protein-coding
Peak_10202	chr10	29644240	29644486	7.02088	1.61196	0.718359	2.24395	0.0248356	0.202455	Accessibility gain	intron (NM_001323599, intron 3 of 38)	intron (NM_001323599, intron 3 of 38)	-9392	NM_021738	6840	Hs.499209	NM_003174	ENSG00000197321	SVIL	-	supervillin	protein-coding
Peak_10203	chr10	29687905	29688642	122.288	0.382225	0.211911	1.8037	0.0712776	0.378174	No-change	intron (NM_001323599, intron 1 of 38)	intron (NM_001323599, intron 1 of 38)	47528	NM_003174	6840	Hs.499209	NM_003174	ENSG00000197321	SVIL	-	supervillin	protein-coding
Peak_10204	chr10	29709551	29709918	13.053	0.227645	0.492789	0.461953	0.644115	0.914998	No-change	intron (NM_001323599, intron 1 of 38)	LTR41|LTR|ERVL	26067	NM_003174	6840	Hs.499209	NM_003174	ENSG00000197321	SVIL	-	supervillin	protein-coding
Peak_10205	chr10	29712130	29712587	20.2922	-0.0888797	0.39733	-0.223692	0.822997	0.962876	No-change	intron (NM_001323599, intron 1 of 38)	MSTB1|LTR|ERVL-MaLR	23443	NM_003174	6840	Hs.499209	NM_003174	ENSG00000197321	SVIL	-	supervillin	protein-coding
Peak_10206	chr10	29728666	29729133	26.5939	0.0459746	0.349423	0.131573	0.895322	0.978827	No-change	intron (NM_001323599, intron 1 of 38)	intron (NM_001323599, intron 1 of 38)	6902	NM_003174	6840	Hs.499209	NM_003174	ENSG00000197321	SVIL	-	supervillin	protein-coding
Peak_10207	chr10	29735684	29736778	142.42	0.372094	0.237141	1.56908	0.116629	0.488751	No-change	promoter-TSS (NM_001323600)	promoter-TSS (NM_001323600)	-307	NM_001323600	6840	Hs.499209	NM_003174	ENSG00000197321	SVIL	-	supervillin	protein-coding
Peak_10208	chr10	29737021	29737257	22.6194	-0.364507	0.376094	-0.969192	0.332449	0.757562	No-change	promoter-TSS (NM_001323599)	promoter-TSS (NM_001323599)	-203	NM_001323599	6840	Hs.499209	NM_003174	ENSG00000197321	SVIL	-	supervillin	protein-coding
Peak_1021	chr1	16003939	16004435	145.567	0.19079	0.200363	0.952223	0.340984	0.763634	No-change	promoter-TSS (NM_178840)	promoter-TSS (NM_178840)	-49	NM_178840	149563	Hs.29190	NM_178840	ENSG00000183888	SRARP	C1orf64|ERRF	steroid receptor associated and regulated protein	protein-coding
Peak_10210	chr10	29784382	29784713	17.6254	1.29987	0.441526	2.94404	0.00323963	0.0492563	Accessibility gain	Intergenic	Intergenic	-47611	NM_001323599	6840	Hs.499209	NM_003174	ENSG00000197321	SVIL	-	supervillin	protein-coding
Peak_10211	chr10	29858445	29858879	16.3832	-0.0920984	0.464368	-0.198331	0.842786	0.967816	No-change	Intergenic	Intergenic	-121726	NM_001323599	6840	Hs.499209	NM_003174	ENSG00000197321	SVIL	-	supervillin	protein-coding
Peak_10212	chr10	29886452	29886739	9.42594	-0.509367	0.635173	-0.801935	0.422591	0.816712	No-change	Intergenic	Intergenic	-149659	NM_001323599	6840	Hs.499209	NM_003174	ENSG00000197321	SVIL	-	supervillin	protein-coding
Peak_10213	chr10	29895492	29895754	10.7899	0.109979	0.530392	0.207353	0.835734	0.966132	No-change	Intergenic	Intergenic	-158687	NM_001323599	6840	Hs.499209	NM_003174	ENSG00000197321	SVIL	-	supervillin	protein-coding
Peak_10214	chr10	29926377	29926932	25.6951	0.0114883	0.380848	0.030165	0.975935	0.994848	No-change	Intergenic	MSTB1|LTR|ERVL-MaLR	132932	NM_001350001	57608	Hs.533953	NM_020848	ENSG00000165757	JCAD	KIAA1462	junctional cadherin 5 associated	protein-coding
Peak_10215	chr10	29947186	29947919	43.1225	0.766189	0.284639	2.69179	0.00710699	0.0872015	No-change	Intergenic	Intergenic	112034	NM_001350001	57608	Hs.533953	NM_020848	ENSG00000165757	JCAD	KIAA1462	junctional cadherin 5 associated	protein-coding
Peak_10216	chr10	29955471	29955753	10.8094	0.171265	0.537095	0.318872	0.749823	0.944684	No-change	Intergenic	MLT1F2|LTR|ERVL-MaLR	103974	NM_001350001	57608	Hs.533953	NM_020848	ENSG00000165757	JCAD	KIAA1462	junctional cadherin 5 associated	protein-coding
Peak_10217	chr10	29998336	29998687	20.3793	-0.338875	0.415131	-0.816308	0.414324	0.811849	No-change	Intergenic	Intergenic	61075	NM_001350001	57608	Hs.533953	NM_020848	ENSG00000165757	JCAD	KIAA1462	junctional cadherin 5 associated	protein-coding
Peak_10218	chr10	30002420	30002837	40.476	-0.0504429	0.290219	-0.17381	0.862015	0.971588	No-change	Intergenic	Intergenic	56958	NM_001350001	57608	Hs.533953	NM_020848	ENSG00000165757	JCAD	KIAA1462	junctional cadherin 5 associated	protein-coding
Peak_10219	chr10	30007620	30007864	6.7259	-0.398036	1.21971	-0.326337	0.744169	0.943657	No-change	Intergenic	Intergenic	51844	NM_001350001	57608	Hs.533953	NM_020848	ENSG00000165757	JCAD	KIAA1462	junctional cadherin 5 associated	protein-coding
Peak_1022	chr1	16009091	16009426	84.215	-0.106028	0.230684	-0.459626	0.645784	0.91528	No-change	TTS (NM_178840)	TTS (NM_178840)	5022	NM_178840	149563	Hs.29190	NM_178840	ENSG00000183888	SRARP	C1orf64|ERRF	steroid receptor associated and regulated protein	protein-coding
Peak_10220	chr10	30027418	30027766	12.1717	0.318812	0.505079	0.631211	0.527903	0.871013	No-change	exon (NM_001350001, exon 4 of 5)	exon (NM_001350001, exon 4 of 5)	31994	NM_001350001	57608	Hs.533953	NM_020848	ENSG00000165757	JCAD	KIAA1462	junctional cadherin 5 associated	protein-coding
Peak_10221	chr10	30034455	30035085	31.0171	0.0756386	0.339138	0.223032	0.823511	0.963123	No-change	intron (NM_020848, intron 2 of 3)	intron (NM_020848, intron 2 of 3)	24816	NM_001350001	57608	Hs.533953	NM_020848	ENSG00000165757	JCAD	KIAA1462	junctional cadherin 5 associated	protein-coding
Peak_10222	chr10	30057547	30057780	21.5454	0.221218	0.391721	0.564733	0.572255	0.889548	No-change	intron (NM_001350021, intron 1 of 4)	intron (NM_001350021, intron 1 of 4)	1923	NM_001350001	57608	Hs.533953	NM_020848	ENSG00000165757	JCAD	KIAA1462	junctional cadherin 5 associated	protein-coding
Peak_10223	chr10	30058270	30059056	86.779	-0.900939	0.219933	-4.09642	4.19582e-05	0.00175638	No-change	intron (NM_001350021, intron 1 of 4)	intron (NM_001350021, intron 1 of 4)	923	NM_001350001	57608	Hs.533953	NM_020848	ENSG00000165757	JCAD	KIAA1462	junctional cadherin 5 associated	protein-coding
Peak_10224	chr10	30059263	30059801	47.412	0.126758	0.305152	0.415391	0.677856	0.924732	No-change	promoter-TSS (NM_001350001)	promoter-TSS (NM_001350001)	54	NM_001350001	57608	Hs.533953	NM_020848	ENSG00000165757	JCAD	KIAA1462	junctional cadherin 5 associated	protein-coding
Peak_10225	chr10	30088101	30088569	31.6888	-0.0380846	0.317979	-0.119771	0.904665	0.980842	No-change	intron (NM_001350022, intron 1 of 4)	intron (NM_001350022, intron 1 of 4)	27159	NM_001350022	57608	Hs.533953	NM_020848	ENSG00000165757	JCAD	KIAA1462	junctional cadherin 5 associated	protein-coding
Peak_10226	chr10	30089291	30089664	15.3126	-1.73199	0.507924	-3.40994	0.00064977	0.0148144	Accessibility loss	intron (NM_001350022, intron 1 of 4)	UCON94|Unknown|Unknown	26017	NM_001350022	57608	Hs.533953	NM_020848	ENSG00000165757	JCAD	KIAA1462	junctional cadherin 5 associated	protein-coding
Peak_10227	chr10	30115010	30115342	14.2153	0.192518	0.464558	0.414412	0.678573	0.924904	No-change	intron (NM_001350022, intron 1 of 4)	intron (NM_001350022, intron 1 of 4)	318	NM_001350022	57608	Hs.533953	NM_020848	ENSG00000165757	JCAD	KIAA1462	junctional cadherin 5 associated	protein-coding
Peak_10228	chr10	30115473	30115730	11.2349	-0.077026	0.549618	-0.140145	0.888546	0.977301	No-change	promoter-TSS (NM_001350022)	promoter-TSS (NM_001350022)	-107	NM_001350021	57608	Hs.533953	NM_020848	ENSG00000165757	JCAD	KIAA1462	junctional cadherin 5 associated	protein-coding
Peak_10229	chr10	30151713	30152220	21.4488	0.750313	0.404504	1.8549	0.063611	0.355448	No-change	Intergenic	L1PB1|LINE|L1	-36472	NM_001350021	57608	Hs.533953	NM_020848	ENSG00000165757	JCAD	KIAA1462	junctional cadherin 5 associated	protein-coding
Peak_1023	chr1	16012904	16013571	133.622	-0.108656	0.20913	-0.51956	0.603371	0.900497	No-change	TTS (NM_001349683)	TTS (NM_001349683)	5553	NM_001349683	27129	Hs.502612	NM_014424	ENSG00000173641	HSPB7	cvHSP	heat shock protein family B (small) member 7	protein-coding
Peak_10230	chr10	30160517	30161023	32.0262	0.144324	0.332411	0.434175	0.664162	0.920553	No-change	Intergenic	Intergenic	-45276	NM_001350021	57608	Hs.533953	NM_020848	ENSG00000165757	JCAD	KIAA1462	junctional cadherin 5 associated	protein-coding
Peak_10231	chr10	30188710	30189109	16.1556	1.33039	0.476671	2.791	0.0052546	0.0701871	Accessibility gain	Intergenic	Intergenic	-22943	NR_120653	101929279	Hs.559153	NR_120653		LOC101929279	-	uncharacterized LOC101929279	ncRNA
Peak_10232	chr10	30272036	30272787	25.411	-0.876813	0.360976	-2.42901	0.0151401	0.146422	No-change	Intergenic	L1PA8|LINE|L1	60559	NR_120653	101929279	Hs.559153	NR_120653		LOC101929279	-	uncharacterized LOC101929279	ncRNA
Peak_10233	chr10	30286647	30286873	13.8263	0.0553586	0.470908	0.117557	0.906419	0.98141	No-change	Intergenic	LTR28B|LTR|ERV1	62578	NM_018109	55149	Hs.173946	NM_018109	ENSG00000107951	MTPAP	PAPD1|SPAX4|TENT6	mitochondrial poly(A) polymerase	protein-coding
Peak_10234	chr10	30348870	30349249	24.661	0.00230582	0.357712	0.00644602	0.994857	0.999146	No-change	intron (NM_018109, intron 1 of 8)	CpG	279	NM_018109	55149	Hs.173946	NM_018109	ENSG00000107951	MTPAP	PAPD1|SPAX4|TENT6	mitochondrial poly(A) polymerase	protein-coding
Peak_10235	chr10	30359595	30360335	122.098	-0.0666469	0.200677	-0.33211	0.739806	0.942743	No-change	Intergenic	Intergenic	8700	NR_106985	102466227		NR_106985	ENSG00000284277	MIR7162	hsa-mir-7162	microRNA 7162	ncRNA
Peak_10236	chr10	30368150	30368523	27.9433	-0.282422	0.365668	-0.772347	0.439909	0.825727	No-change	TTS (NR_106985)	TTS (NR_106985)	329	NR_106985	102466227		NR_106985	ENSG00000284277	MIR7162	hsa-mir-7162	microRNA 7162	ncRNA
Peak_10237	chr10	30373755	30374715	109.592	0.513851	0.202861	2.53301	0.0113087	0.120314	No-change	Intergenic	Intergenic	-2328	NR_120609	729668	Hs.652158	NR_003524		GOLGA2P6	-	GOLGA2 pseudogene 6	pseudo
Peak_10238	chr10	30384645	30385137	39.7763	0.22228	0.289959	0.766592	0.443324	0.827456	No-change	Intergenic	LTR18B|LTR|ERVL	-12984	NR_120609	729668	Hs.652158	NR_003524		GOLGA2P6	-	GOLGA2 pseudogene 6	pseudo
Peak_10239	chr10	30392471	30392963	95.202	-0.1189	0.217317	-0.547126	0.584292	0.893954	No-change	Intergenic	Intergenic	-20810	NR_120609	729668	Hs.652158	NR_003524		GOLGA2P6	-	GOLGA2 pseudogene 6	pseudo
Peak_1024	chr1	16017388	16017949	81.3125	0.147781	0.229121	0.644991	0.518933	0.866739	No-change	intron (NM_001349689, intron 1 of 2)	intron (NM_001349689, intron 1 of 2)	1122	NM_001349683	27129	Hs.502612	NM_014424	ENSG00000173641	HSPB7	cvHSP	heat shock protein family B (small) member 7	protein-coding
Peak_10240	chr10	30423053	30423665	40.1172	-0.424605	0.29669	-1.43114	0.15239	0.555769	No-change	Intergenic	Intergenic	-10662	NM_001244134	1326	Hs.432453	NM_005204	ENSG00000107968	MAP3K8	AURA2|COT|EST|ESTF|MEKK8|TPL2|Tpl-2|c-COT	mitogen-activated protein kinase kinase kinase 8	protein-coding
Peak_10241	chr10	30427626	30428064	19.8254	-1.46674	0.424179	-3.45785	0.000544513	0.0129854	Accessibility loss	Intergenic	GA-rich|Low_complexity|Low_complexity	-6176	NM_001244134	1326	Hs.432453	NM_005204	ENSG00000107968	MAP3K8	AURA2|COT|EST|ESTF|MEKK8|TPL2|Tpl-2|c-COT	mitogen-activated protein kinase kinase kinase 8	protein-coding
Peak_10242	chr10	30433235	30434808	315.029	0.231332	0.191944	1.20521	0.228123	0.659672	No-change	promoter-TSS (NM_001320961)	promoter-TSS (NM_001320961)	0	NM_001244134	1326	Hs.432453	NM_005204	ENSG00000107968	MAP3K8	AURA2|COT|EST|ESTF|MEKK8|TPL2|Tpl-2|c-COT	mitogen-activated protein kinase kinase kinase 8	protein-coding
Peak_10243	chr10	30436351	30436537	31.2866	0.617642	0.327382	1.88661	0.059213	0.340964	No-change	intron (NM_001320961, intron 1 of 7)	intron (NM_001320961, intron 1 of 7)	1798	NM_001320961	1326	Hs.432453	NM_005204	ENSG00000107968	MAP3K8	AURA2|COT|EST|ESTF|MEKK8|TPL2|Tpl-2|c-COT	mitogen-activated protein kinase kinase kinase 8	protein-coding
Peak_10244	chr10	30493122	30493686	40.6286	-0.706332	0.295332	-2.39165	0.0167727	0.156913	No-change	Intergenic	Intergenic	58758	NM_001320961	1326	Hs.432453	NM_005204	ENSG00000107968	MAP3K8	AURA2|COT|EST|ESTF|MEKK8|TPL2|Tpl-2|c-COT	mitogen-activated protein kinase kinase kinase 8	protein-coding
Peak_10245	chr10	30534672	30534939	14.0868	0.0718495	0.481567	0.1492	0.881396	0.976057	No-change	Intergenic	Intergenic	94948	NM_183058	119180	Hs.522610	NM_183058	ENSG00000151033	LYZL2	LYZD2	lysozyme like 2	protein-coding
Peak_10246	chr10	30553047	30554333	153.014	0.021865	0.185372	0.117951	0.906106	0.981366	No-change	Intergenic	MER4CL34|LTR|ERV1	76063	NM_183058	119180	Hs.522610	NM_183058	ENSG00000151033	LYZL2	LYZD2	lysozyme like 2	protein-coding
Peak_10247	chr10	30587527	30588079	36.4936	-0.125452	0.302817	-0.414283	0.678667	0.924968	No-change	Intergenic	Intergenic	41950	NM_183058	119180	Hs.522610	NM_183058	ENSG00000151033	LYZL2	LYZD2	lysozyme like 2	protein-coding
Peak_10248	chr10	30591345	30591595	15.3761	-0.313045	0.462061	-0.677498	0.49809	0.856967	No-change	Intergenic	Intergenic	38283	NM_183058	119180	Hs.522610	NM_183058	ENSG00000151033	LYZL2	LYZD2	lysozyme like 2	protein-coding
Peak_10249	chr10	30597187	30597488	40.3615	0.0365732	0.298607	0.122479	0.90252	0.980509	No-change	Intergenic	Intergenic	32416	NM_183058	119180	Hs.522610	NM_183058	ENSG00000151033	LYZL2	LYZD2	lysozyme like 2	protein-coding
Peak_1025	chr1	16018086	16018365	38.8176	0.148023	0.308427	0.479928	0.631279	0.91052	No-change	5' UTR (NM_001349683, exon 1 of 3)	5' UTR (NM_001349683, exon 1 of 3)	565	NM_001349683	27129	Hs.502612	NM_014424	ENSG00000173641	HSPB7	cvHSP	heat shock protein family B (small) member 7	protein-coding
Peak_10250	chr10	30604970	30605190	11.2	-0.978692	0.531948	-1.83983	0.0657937	0.362273	No-change	Intergenic	Intergenic	24673	NM_183058	119180	Hs.522610	NM_183058	ENSG00000151033	LYZL2	LYZD2	lysozyme like 2	protein-coding
Peak_10251	chr10	30605278	30605746	33.9037	0.222727	0.328498	0.678016	0.497762	0.856756	No-change	Intergenic	Intergenic	24241	NM_183058	119180	Hs.522610	NM_183058	ENSG00000151033	LYZL2	LYZD2	lysozyme like 2	protein-coding
Peak_10252	chr10	30645385	30645661	33.9064	-0.0686682	0.309477	-0.221884	0.824404	0.963384	No-change	Intergenic	Intergenic	-15770	NM_183058	119180	Hs.522610	NM_183058	ENSG00000151033	LYZL2	LYZD2	lysozyme like 2	protein-coding
Peak_10253	chr10	30671119	30671472	19.9989	-0.00497743	0.397608	-0.0125184	0.990012	0.998038	No-change	Intergenic	Intergenic	-20979	NR_036438	645954	Hs.408581	NR_036438		SVIL2P	SVILP1	supervillin family member 2, pseudogene	pseudo
Peak_10254	chr10	30671537	30671692	11.0801	-0.240737	0.529598	-0.454566	0.649422	0.916554	No-change	Intergenic	Intergenic	-20660	NR_036438	645954	Hs.408581	NR_036438		SVIL2P	SVILP1	supervillin family member 2, pseudogene	pseudo
Peak_10255	chr10	30677003	30677426	42.8102	0.154755	0.285253	0.542519	0.587461	0.895058	No-change	Intergenic	Intergenic	-15060	NR_036438	645954	Hs.408581	NR_036438		SVIL2P	SVILP1	supervillin family member 2, pseudogene	pseudo
Peak_10256	chr10	30677600	30677937	55.3405	0.187598	0.260865	0.719136	0.472057	0.843919	No-change	Intergenic	Intergenic	-14506	NR_036438	645954	Hs.408581	NR_036438		SVIL2P	SVILP1	supervillin family member 2, pseudogene	pseudo
Peak_10257	chr10	30687506	30688042	46.3076	-0.249294	0.284383	-0.876613	0.380697	0.790795	No-change	Intergenic	Intergenic	-4500	NR_036438	645954	Hs.408581	NR_036438		SVIL2P	SVILP1	supervillin family member 2, pseudogene	pseudo
Peak_10258	chr10	30705493	30706173	77.5002	0.566674	0.248782	2.27779	0.0227389	0.191666	No-change	intron (NR_036438, intron 7 of 9)	intron (NR_036438, intron 7 of 9)	13559	NR_036438	645954	Hs.408581	NR_036438		SVIL2P	SVILP1	supervillin family member 2, pseudogene	pseudo
Peak_10259	chr10	30726858	30727081	87.3914	-0.0201876	0.216497	-0.0932467	0.925708	0.98473	No-change	Intergenic	Intergenic	3750	NR_134497	105376480	Hs.461867	NR_134497	ENSG00000230720	LINC02644	-	long intergenic non-protein coding RNA 2644	ncRNA
Peak_1026	chr1	16026730	16027365	209.181	-0.249562	0.173819	-1.43575	0.151073	0.553373	No-change	intron (NM_001257139, intron 6 of 18)	MIR|SINE|MIR	5011	NM_001042704	1187	Hs.591533	NM_004070	ENSG00000186510	CLCNKA	CLCK1|ClC-K1|hClC-Ka	chloride voltage-gated channel Ka	protein-coding
Peak_10260	chr10	30751849	30752275	26.964	0.125792	0.348045	0.361425	0.717782	0.936393	No-change	Intergenic	Intergenic	28843	NR_134497	105376480	Hs.461867	NR_134497	ENSG00000230720	LINC02644	-	long intergenic non-protein coding RNA 2644	ncRNA
Peak_10261	chr10	30783874	30784474	117.702	-0.13707	0.214572	-0.638804	0.522951	0.868312	No-change	Intergenic	Intergenic	60955	NR_134497	105376480	Hs.461867	NR_134497	ENSG00000230720	LINC02644	-	long intergenic non-protein coding RNA 2644	ncRNA
Peak_10262	chr10	30784969	30785707	183.06	0.230884	0.173099	1.33383	0.182261	0.6011	No-change	Intergenic	CpG	62119	NR_134497	105376480	Hs.461867	NR_134497	ENSG00000230720	LINC02644	-	long intergenic non-protein coding RNA 2644	ncRNA
Peak_10263	chr10	30822054	30822290	10.9815	0.419201	0.545633	0.768284	0.442318	0.826993	No-change	Intergenic	Intergenic	98953	NR_134497	105376480	Hs.461867	NR_134497	ENSG00000230720	LINC02644	-	long intergenic non-protein coding RNA 2644	ncRNA
Peak_10264	chr10	31031528	31032701	192.402	0.00503796	0.216894	0.0232277	0.981469	0.996199	No-change	promoter-TSS (NM_001143767)	promoter-TSS (NM_001143767)	-177	NM_001143771	220929	Hs.660642	NM_182755	ENSG00000183621	ZNF438	bA330O11.1	zinc finger protein 438	protein-coding
Peak_10265	chr10	31036267	31036693	69.0113	0.774738	0.238422	3.24944	0.00115632	0.0231308	No-change	Intergenic	Intergenic	-4543	NM_001143771	220929	Hs.660642	NM_182755	ENSG00000183621	ZNF438	bA330O11.1	zinc finger protein 438	protein-coding
Peak_10266	chr10	31069409	31069805	8.90256	0.943909	0.593862	1.58944	0.11196	0.478714	No-change	Intergenic	Intergenic	-37670	NM_001143771	220929	Hs.660642	NM_182755	ENSG00000183621	ZNF438	bA330O11.1	zinc finger protein 438	protein-coding
Peak_10267	chr10	31087406	31087996	22.4035	0.22765	0.384513	0.592048	0.553819	0.882119	No-change	Intergenic	LTR16B|LTR|ERVL	-55764	NM_001143771	220929	Hs.660642	NM_182755	ENSG00000183621	ZNF438	bA330O11.1	zinc finger protein 438	protein-coding
Peak_10268	chr10	31103194	31103578	18.1933	-0.756013	0.412638	-1.83215	0.0669297	0.36596	No-change	Intergenic	L2a|LINE|L2	-71449	NM_001143771	220929	Hs.660642	NM_182755	ENSG00000183621	ZNF438	bA330O11.1	zinc finger protein 438	protein-coding
Peak_10269	chr10	31133618	31134689	181.546	0.474142	0.205716	2.30483	0.0211759	0.182917	No-change	Intergenic	CpG	-53730	NR_134478	101929352	Hs.209289	NR_134478		LINC02664	-	long intergenic non-protein coding RNA 2664	ncRNA
Peak_1027	chr1	16032766	16033252	118.149	-0.0167459	0.214196	-0.0781804	0.937685	0.98715	No-change	intron (NM_001257139, intron 17 of 18)	intron (NM_001257139, intron 17 of 18)	-10727	NM_000085	1188	Hs.352243	NM_000085	ENSG00000184908	CLCNKB	CLCKB|ClC-K2|ClC-Kb	chloride voltage-gated channel Kb	protein-coding
Peak_10270	chr10	31144273	31144530	12.4558	-0.204885	0.507012	-0.404102	0.686138	0.927918	No-change	Intergenic	Intergenic	-43482	NR_134478	101929352	Hs.209289	NR_134478		LINC02664	-	long intergenic non-protein coding RNA 2664	ncRNA
Peak_10271	chr10	31157324	31157933	18.0819	-0.465298	0.412958	-1.12674	0.25985	0.694619	No-change	Intergenic	Intergenic	-30255	NR_134478	101929352	Hs.209289	NR_134478		LINC02664	-	long intergenic non-protein coding RNA 2664	ncRNA
Peak_10272	chr10	31186496	31187033	32.7331	0.85147	0.331655	2.56733	0.0102484	0.112282	No-change	Intergenic	Intergenic	-1119	NR_134478	101929352	Hs.209289	NR_134478		LINC02664	-	long intergenic non-protein coding RNA 2664	ncRNA
Peak_10273	chr10	31242898	31243208	17.1404	-0.259493	0.419844	-0.61807	0.536529	0.874548	No-change	intron (NR_134478, intron 1 of 2)	intron (NR_134478, intron 1 of 2)	55170	NR_134478	101929352	Hs.209289	NR_134478		LINC02664	-	long intergenic non-protein coding RNA 2664	ncRNA
Peak_10274	chr10	31318421	31319641	112.751	-0.0158947	0.219453	-0.0724288	0.942261	0.98799	No-change	promoter-TSS (NM_001174095)	promoter-TSS (NM_001174095)	64	NR_148977	220930	Hs.372654	NR_024284	ENSG00000237036	ZEB1-AS1	-	ZEB1 antisense RNA 1	ncRNA
Peak_10275	chr10	31320289	31320481	16.1545	-0.0523888	0.441765	-0.11859	0.9056	0.981219	No-change	promoter-TSS (NM_001323665)	promoter-TSS (NM_001323665)	62	NR_148975	220930	Hs.372654	NR_024284	ENSG00000237036	ZEB1-AS1	-	ZEB1 antisense RNA 1	ncRNA
Peak_10276	chr10	31320769	31320975	17.0633	0.584874	0.439212	1.33165	0.182977	0.602015	No-change	promoter-TSS (NM_001323665)	promoter-TSS (NM_001323665)	-263	NM_001128128	6935	Hs.124503	NM_030751	ENSG00000148516	ZEB1	AREB6|BZP|DELTAEF1|FECD6|NIL2A|PPCD3|TCF8|ZFHEP|ZFHX1A	zinc finger E-box binding homeobox 1	protein-coding
Peak_10277	chr10	31491036	31491422	13.8328	0.0314579	0.467546	0.067283	0.946356	0.988901	No-change	intron (NM_001323678, intron 2 of 6)	L1MD2|LINE|L1	-91474	NM_001368169	100505502	Hs.730227	NM_001368169		LOC100505502	-	putative UPF0607 protein FLJ37424	protein-coding
Peak_10278	chr10	31602645	31602935	28.592	-0.414281	0.36052	-1.14912	0.250506	0.684124	No-change	Intergenic	Intergenic	-203035	NM_001368169	100505502	Hs.730227	NM_001368169		LOC100505502	-	putative UPF0607 protein FLJ37424	protein-coding
Peak_10279	chr10	31603079	31604021	200.028	0.14119	0.20153	0.700589	0.48356	0.850365	No-change	Intergenic	CpG	-203795	NM_001368169	100505502	Hs.730227	NM_001368169		LOC100505502	-	putative UPF0607 protein FLJ37424	protein-coding
Peak_1028	chr1	16046837	16047063	33.9692	0.0622948	0.312689	0.199223	0.842089	0.967653	No-change	intron (NM_000085, intron 4 of 19)	intron (NM_000085, intron 4 of 19)	-1812	NM_001165945	1188	Hs.352243	NM_000085	ENSG00000184908	CLCNKB	CLCKB|ClC-K2|ClC-Kb	chloride voltage-gated channel Kb	protein-coding
Peak_10280	chr10	31659628	31660134	16.4341	0.769767	0.437894	1.75789	0.0787668	0.399424	No-change	Intergenic	Intergenic	249045	NM_001270699	94134	Hs.499264	NM_018287	ENSG00000165322	ARHGAP12	-	Rho GTPase activating protein 12	protein-coding
Peak_10281	chr10	31677342	31678246	106.736	0.465946	0.223117	2.08835	0.0367665	0.257148	No-change	Intergenic	Intergenic	231132	NM_001270699	94134	Hs.499264	NM_018287	ENSG00000165322	ARHGAP12	-	Rho GTPase activating protein 12	protein-coding
Peak_10282	chr10	31707761	31708589	37.1481	-0.809536	0.309133	-2.61873	0.00882583	0.101233	No-change	Intergenic	Intergenic	200751	NM_001270699	94134	Hs.499264	NM_018287	ENSG00000165322	ARHGAP12	-	Rho GTPase activating protein 12	protein-coding
Peak_10283	chr10	31749288	31749628	23.2742	0.383878	0.411911	0.931942	0.351366	0.770372	No-change	Intergenic	Intergenic	159468	NM_001270699	94134	Hs.499264	NM_018287	ENSG00000165322	ARHGAP12	-	Rho GTPase activating protein 12	protein-coding
Peak_10284	chr10	31754992	31755462	88.5231	-0.0115131	0.217719	-0.0528806	0.957827	0.991342	No-change	Intergenic	Intergenic	153699	NM_001270699	94134	Hs.499264	NM_018287	ENSG00000165322	ARHGAP12	-	Rho GTPase activating protein 12	protein-coding
Peak_10285	chr10	31759148	31759588	88.6333	-0.0933388	0.224395	-0.415957	0.677441	0.924609	No-change	Intergenic	CpG	149558	NM_001270699	94134	Hs.499264	NM_018287	ENSG00000165322	ARHGAP12	-	Rho GTPase activating protein 12	protein-coding
Peak_10286	chr10	31759677	31760648	250.599	0.290863	0.154579	1.88165	0.0598831	0.343101	No-change	Intergenic	CpG	148764	NM_001270699	94134	Hs.499264	NM_018287	ENSG00000165322	ARHGAP12	-	Rho GTPase activating protein 12	protein-coding
Peak_10287	chr10	31862528	31862794	14.0433	0.183704	0.47565	0.386216	0.699336	0.931079	No-change	intron (NM_001270696, intron 3 of 17)	MER20|DNA|hAT-Charlie	46265	NM_001270699	94134	Hs.499264	NM_018287	ENSG00000165322	ARHGAP12	-	Rho GTPase activating protein 12	protein-coding
Peak_10288	chr10	31864868	31865408	49.335	0.34554	0.267263	1.29288	0.196051	0.619486	No-change	intron (NM_001270696, intron 3 of 17)	intron (NM_001270696, intron 3 of 17)	43788	NM_001270699	94134	Hs.499264	NM_018287	ENSG00000165322	ARHGAP12	-	Rho GTPase activating protein 12	protein-coding
Peak_10289	chr10	31927816	31929612	239.165	0.00287216	0.185714	0.0154655	0.987661	0.997642	No-change	5' UTR (NM_001270697, exon 1 of 19)	5' UTR (NM_001270697, exon 1 of 19)	117	NM_018287	94134	Hs.499264	NM_018287	ENSG00000165322	ARHGAP12	-	Rho GTPase activating protein 12	protein-coding
Peak_1029	chr1	16048537	16049203	196.617	-0.0836774	0.181849	-0.460148	0.64541	0.915259	No-change	5' UTR (NM_001165945, exon 1 of 13)	5' UTR (NM_001165945, exon 1 of 13)	108	NM_001165945	1188	Hs.352243	NM_000085	ENSG00000184908	CLCNKB	CLCKB|ClC-K2|ClC-Kb	chloride voltage-gated channel Kb	protein-coding
Peak_10290	chr10	31944882	31945232	14.351	2.54598	0.56619	4.49669	6.9021e-06	0.000407994	Accessibility gain	Intergenic	Intergenic	-16181	NM_001270697	94134	Hs.499264	NM_018287	ENSG00000165322	ARHGAP12	-	Rho GTPase activating protein 12	protein-coding
Peak_10291	chr10	32004081	32004687	56.1242	0.429344	0.260114	1.6506	0.0988203	0.449659	No-change	Intergenic	LTR41B|LTR|ERVL	52041	NM_004521	3799	Hs.327736	NM_004521	ENSG00000170759	KIF5B	HEL-S-61|KINH|KNS|KNS1|UKHC	kinesin family member 5B	protein-coding
Peak_10292	chr10	32004984	32005385	28.2402	-0.284734	0.33853	-0.841091	0.400297	0.803164	No-change	Intergenic	ERV3-16A3_I-int|LTR|ERVL	51241	NM_004521	3799	Hs.327736	NM_004521	ENSG00000170759	KIF5B	HEL-S-61|KINH|KNS|KNS1|UKHC	kinesin family member 5B	protein-coding
Peak_10293	chr10	32055510	32056714	133.725	0.155074	0.184432	0.84082	0.400449	0.803268	No-change	5' UTR (NM_004521, exon 1 of 26)	5' UTR (NM_004521, exon 1 of 26)	313	NM_004521	3799	Hs.327736	NM_004521	ENSG00000170759	KIF5B	HEL-S-61|KINH|KNS|KNS1|UKHC	kinesin family member 5B	protein-coding
Peak_10294	chr10	32095117	32095479	16.1581	0.78962	0.488427	1.61666	0.105952	0.465738	No-change	Intergenic	Intergenic	-38873	NM_004521	3799	Hs.327736	NM_004521	ENSG00000170759	KIF5B	HEL-S-61|KINH|KNS|KNS1|UKHC	kinesin family member 5B	protein-coding
Peak_10295	chr10	32139147	32139872	112.024	-0.488204	0.199998	-2.44104	0.0146449	0.143325	No-change	Intergenic	Intergenic	-83084	NM_004521	3799	Hs.327736	NM_004521	ENSG00000170759	KIF5B	HEL-S-61|KINH|KNS|KNS1|UKHC	kinesin family member 5B	protein-coding
Peak_10296	chr10	32144872	32145346	31.219	-0.714197	0.335943	-2.12595	0.0335074	0.243351	No-change	Intergenic	MER76|LTR|ERVL	-88684	NM_004521	3799	Hs.327736	NM_004521	ENSG00000170759	KIF5B	HEL-S-61|KINH|KNS|KNS1|UKHC	kinesin family member 5B	protein-coding
Peak_10297	chr10	32167370	32167840	28.3646	0.798275	0.362948	2.19942	0.0278481	0.217236	No-change	Intergenic	MLT1H|LTR|ERVL-MaLR	-111180	NM_004521	3799	Hs.327736	NM_004521	ENSG00000170759	KIF5B	HEL-S-61|KINH|KNS|KNS1|UKHC	kinesin family member 5B	protein-coding
Peak_10298	chr10	32253273	32253777	23.1692	0.314798	0.386719	0.814024	0.415631	0.812394	No-change	Intergenic	Intergenic	93633	NM_001272004	80314	Hs.167805	NM_025209	ENSG00000120616	EPC1	Epl1	enhancer of polycomb homolog 1	protein-coding
Peak_10299	chr10	32266909	32267420	126.18	0.58611	0.193959	3.02182	0.00251262	0.0411554	No-change	TTS (NM_025209)	TTS (NM_025209)	79994	NM_001272004	80314	Hs.167805	NM_025209	ENSG00000120616	EPC1	Epl1	enhancer of polycomb homolog 1	protein-coding
Peak_103	chr1	1746001	1746520	163.765	0.373071	0.371324	1.00471	0.315039	0.744791	No-change	promoter-TSS (NM_182838)	promoter-TSS (NM_182838)	-261	NM_001199787	9906	Hs.655255	NM_182838	ENSG00000215790	SLC35E2A	SLC35E2	solute carrier family 35 member E2A	protein-coding
Peak_1030	chr1	16050265	16050673	47.956	-0.19789	0.27881	-0.709765	0.47785	0.847267	No-change	intron (NM_000085, intron 10 of 19)	intron (NM_000085, intron 10 of 19)	1707	NM_001165945	1188	Hs.352243	NM_000085	ENSG00000184908	CLCNKB	CLCKB|ClC-K2|ClC-Kb	chloride voltage-gated channel Kb	protein-coding
Peak_10300	chr10	32332230	32332649	21.9588	0.00910248	0.381943	0.023832	0.980987	0.996099	No-change	intron (NM_001282391, intron 1 of 13)	MLT1F|LTR|ERVL-MaLR	14719	NM_001272004	80314	Hs.167805	NM_025209	ENSG00000120616	EPC1	Epl1	enhancer of polycomb homolog 1	protein-coding
Peak_10301	chr10	32346053	32347308	296.736	0.0655045	0.208296	0.314477	0.753159	0.945555	No-change	promoter-TSS (NR_104163)	promoter-TSS (NR_104163)	478	NM_001272004	80314	Hs.167805	NM_025209	ENSG00000120616	EPC1	Epl1	enhancer of polycomb homolog 1	protein-coding
Peak_10302	chr10	32378540	32379036	67.8769	0.0691922	0.236428	0.292656	0.769785	0.949398	No-change	promoter-TSS (NM_001282391)	promoter-TSS (NM_001282391)	-19	NM_001282391	80314	Hs.167805	NM_025209	ENSG00000120616	EPC1	Epl1	enhancer of polycomb homolog 1	protein-coding
Peak_10303	chr10	32379319	32379868	37.1122	0.153692	0.308139	0.498775	0.617938	0.905705	No-change	promoter-TSS (NM_001282391)	promoter-TSS (NM_001282391)	-824	NM_001282391	80314	Hs.167805	NM_025209	ENSG00000120616	EPC1	Epl1	enhancer of polycomb homolog 1	protein-coding
Peak_10304	chr10	32445775	32446832	81.7193	-0.056265	0.220743	-0.254889	0.798809	0.956895	No-change	promoter-TSS (NR_120660)	promoter-TSS (NR_120660)	163	NM_001321115	79741	Hs.585464	NM_024688	ENSG00000216937	CCDC7	BIOT2|BioT2-A|BioT2-B|BioT2-C|C10orf68	coiled-coil domain containing 7	protein-coding
Peak_10305	chr10	32681281	32681528	8.01878	0.575732	0.613604	0.93828	0.348101	0.768609	No-change	intron (NM_001321115, intron 22 of 43)	intron (NM_001321115, intron 22 of 43)	220068	NR_132768	106633814		NR_132768		SNORA86	-	small nucleolar RNA, H/ACA box 86	snoRNA
Peak_10306	chr10	32887479	32887872	20.8655	0.239274	0.386916	0.618415	0.536302	0.874483	No-change	Intergenic	Intergenic	13797	NR_132768	106633814		NR_132768		SNORA86	-	small nucleolar RNA, H/ACA box 86	snoRNA
Peak_10307	chr10	32893385	32893820	32.1007	-0.074276	0.373855	-0.198676	0.842516	0.967725	No-change	Intergenic	Intergenic	7870	NR_132768	106633814		NR_132768		SNORA86	-	small nucleolar RNA, H/ACA box 86	snoRNA
Peak_10308	chr10	32938583	32939156	60.6539	-0.131843	0.26567	-0.496267	0.619706	0.905992	No-change	intron (NM_002211, intron 1 of 15)	intron (NM_002211, intron 1 of 15)	-3311	NM_033668	3688	Hs.643813	NM_002211	ENSG00000150093	ITGB1	CD29|FNRB|GPIIA|MDF2|MSK12|VLA-BETA|VLAB	integrin subunit beta 1	protein-coding
Peak_10309	chr10	32944316	32944495	9.46978	-0.230947	0.566684	-0.407542	0.68361	0.926863	No-change	intron (NM_002211, intron 1 of 15)	intron (NM_002211, intron 1 of 15)	-8847	NM_033668	3688	Hs.643813	NM_002211	ENSG00000150093	ITGB1	CD29|FNRB|GPIIA|MDF2|MSK12|VLA-BETA|VLAB	integrin subunit beta 1	protein-coding
Peak_1031	chr1	16055656	16056449	136.296	-0.0449604	0.196464	-0.228848	0.818987	0.962023	No-change	intron (NM_000085, intron 18 of 19)	MIRc|SINE|MIR	7290	NM_001165945	1188	Hs.352243	NM_000085	ENSG00000184908	CLCNKB	CLCKB|ClC-K2|ClC-Kb	chloride voltage-gated channel Kb	protein-coding
Peak_10310	chr10	32950703	32951042	15.5365	0.318588	0.436853	0.729279	0.465831	0.840766	No-change	intron (NM_002211, intron 1 of 15)	intron (NM_002211, intron 1 of 15)	7022	NM_133376	3688	Hs.643813	NM_002211	ENSG00000150093	ITGB1	CD29|FNRB|GPIIA|MDF2|MSK12|VLA-BETA|VLAB	integrin subunit beta 1	protein-coding
Peak_10311	chr10	32957813	32958958	160.181	0.0200591	0.198831	0.100885	0.919641	0.983716	No-change	promoter-TSS (NM_133376)	promoter-TSS (NM_133376)	-155	NM_002211	3688	Hs.643813	NM_002211	ENSG00000150093	ITGB1	CD29|FNRB|GPIIA|MDF2|MSK12|VLA-BETA|VLAB	integrin subunit beta 1	protein-coding
Peak_10312	chr10	32971259	32972171	93.5332	-0.626354	0.210876	-2.97025	0.00297562	0.0464461	No-change	Intergenic	Intergenic	-13485	NM_002211	3688	Hs.643813	NM_002211	ENSG00000150093	ITGB1	CD29|FNRB|GPIIA|MDF2|MSK12|VLA-BETA|VLAB	integrin subunit beta 1	protein-coding
Peak_10313	chr10	32980457	32981306	122.889	0.0100649	0.192633	0.0522493	0.95833	0.991455	No-change	Intergenic	CpG	-22651	NM_002211	3688	Hs.643813	NM_002211	ENSG00000150093	ITGB1	CD29|FNRB|GPIIA|MDF2|MSK12|VLA-BETA|VLAB	integrin subunit beta 1	protein-coding
Peak_10314	chr10	32983337	32983800	39.3641	-0.290605	0.29183	-0.995805	0.319345	0.748189	No-change	Intergenic	MLT1L|LTR|ERVL-MaLR	-25338	NM_002211	3688	Hs.643813	NM_002211	ENSG00000150093	ITGB1	CD29|FNRB|GPIIA|MDF2|MSK12|VLA-BETA|VLAB	integrin subunit beta 1	protein-coding
Peak_10315	chr10	33005304	33006013	75.628	-0.0731656	0.226445	-0.323105	0.746616	0.943971	No-change	Intergenic	Intergenic	-47428	NM_002211	3688	Hs.643813	NM_002211	ENSG00000150093	ITGB1	CD29|FNRB|GPIIA|MDF2|MSK12|VLA-BETA|VLAB	integrin subunit beta 1	protein-coding
Peak_10316	chr10	33010475	33010771	17.4165	0.167795	0.445493	0.376651	0.706433	0.932982	No-change	Intergenic	Intergenic	-52393	NM_002211	3688	Hs.643813	NM_002211	ENSG00000150093	ITGB1	CD29|FNRB|GPIIA|MDF2|MSK12|VLA-BETA|VLAB	integrin subunit beta 1	protein-coding
Peak_10317	chr10	33036732	33036969	9.30737	-0.481727	0.564334	-0.85362	0.393316	0.799208	No-change	Intergenic	MER52A|LTR|ERV1	-78620	NM_002211	3688	Hs.643813	NM_002211	ENSG00000150093	ITGB1	CD29|FNRB|GPIIA|MDF2|MSK12|VLA-BETA|VLAB	integrin subunit beta 1	protein-coding
Peak_10318	chr10	33041882	33042560	67.5437	-0.1724	0.235374	-0.732452	0.463893	0.839929	No-change	Intergenic	Intergenic	74586	NR_160030	101929447		NR_160030		IATPR	TCONS_00018476|linc-ITGB1	ITGB1 adjacent tumor promoting lncRNA	ncRNA
Peak_10319	chr10	33116231	33116499	13.4528	0.192317	0.499621	0.384925	0.700293	0.931318	No-change	intron (NR_160030, intron 1 of 2)	intron (NR_160030, intron 1 of 2)	442	NR_160030	101929447		NR_160030		IATPR	TCONS_00018476|linc-ITGB1	ITGB1 adjacent tumor promoting lncRNA	ncRNA
Peak_1032	chr1	16073022	16073315	37.1918	-0.382475	0.339673	-1.12601	0.260161	0.694874	No-change	intron (NM_182623, intron 1 of 6)	CpG	483	NM_182623	348487	Hs.126825	NM_182623	ENSG00000185519	FAM131C	C1orf117	family with sequence similarity 131 member C	protein-coding
Peak_10320	chr10	33146041	33146379	9.56637	-1.70466	0.638769	-2.66867	0.00761533	0.091724	Accessibility loss	Intergenic	Intergenic	-29403	NR_160030	101929447		NR_160030		IATPR	TCONS_00018476|linc-ITGB1	ITGB1 adjacent tumor promoting lncRNA	ncRNA
Peak_10321	chr10	33193267	33193746	25.0051	-0.229436	0.36717	-0.624877	0.532052	0.872595	No-change	intron (NM_001244973, intron 12 of 16)	intron (NM_001244973, intron 12 of 16)	-76699	NR_160030	101929447		NR_160030		IATPR	TCONS_00018476|linc-ITGB1	ITGB1 adjacent tumor promoting lncRNA	ncRNA
Peak_10322	chr10	33259024	33259284	11.2619	-0.334527	0.524303	-0.63804	0.523447	0.868642	No-change	intron (NM_001244973, intron 4 of 16)	intron (NM_001244973, intron 4 of 16)	75513	NM_003873	8829	Hs.131704	NM_003873	ENSG00000099250	NRP1	BDCA4|CD304|NP1|NRP|VEGF165R	neuropilin 1	protein-coding
Peak_10323	chr10	33302321	33302869	19.814	0.904554	0.409985	2.20631	0.0273623	0.215141	No-change	intron (NM_001244973, intron 2 of 16)	intron (NM_001244973, intron 2 of 16)	32072	NM_003873	8829	Hs.131704	NM_003873	ENSG00000099250	NRP1	BDCA4|CD304|NP1|NRP|VEGF165R	neuropilin 1	protein-coding
Peak_10324	chr10	33334817	33335434	87.4348	0.345782	0.245142	1.41053	0.158382	0.565668	No-change	promoter-TSS (NM_001330068)	promoter-TSS (NM_001330068)	-220	NM_001024629	8829	Hs.131704	NM_003873	ENSG00000099250	NRP1	BDCA4|CD304|NP1|NRP|VEGF165R	neuropilin 1	protein-coding
Peak_10325	chr10	33336671	33337271	55.7422	0.247015	0.260248	0.949154	0.342542	0.764993	No-change	Intergenic	CpG-2786	-2066	NM_001024629	8829	Hs.131704	NM_003873	ENSG00000099250	NRP1	BDCA4|CD304|NP1|NRP|VEGF165R	neuropilin 1	protein-coding
Peak_10326	chr10	33385715	33385940	14.9774	-0.521458	0.489112	-1.06613	0.286364	0.720902	No-change	Intergenic	Intergenic	-50922	NM_001024629	8829	Hs.131704	NM_003873	ENSG00000099250	NRP1	BDCA4|CD304|NP1|NRP|VEGF165R	neuropilin 1	protein-coding
Peak_10327	chr10	33390144	33390351	7.52757	-1.40711	0.662032	-2.12544	0.0335496	0.243513	Accessibility loss	Intergenic	Intergenic	-55342	NM_001024629	8829	Hs.131704	NM_003873	ENSG00000099250	NRP1	BDCA4|CD304|NP1|NRP|VEGF165R	neuropilin 1	protein-coding
Peak_10328	chr10	33483581	33483848	8.11557	1.42823	0.679649	2.10142	0.035604	0.252002	Accessibility gain	Intergenic	Intergenic	-148809	NM_001024629	8829	Hs.131704	NM_003873	ENSG00000099250	NRP1	BDCA4|CD304|NP1|NRP|VEGF165R	neuropilin 1	protein-coding
Peak_10329	chr10	33554099	33554460	15.9958	1.00527	0.463346	2.1696	0.0300373	0.227575	Accessibility gain	Intergenic	Intergenic	218401	NR_038932	100505583	Hs.568804	NR_038932	ENSG00000261683	LINC00838	-	long intergenic non-protein coding RNA 838	ncRNA
Peak_1033	chr1	16078933	16079648	121.229	-0.184108	0.218082	-0.844214	0.39855	0.802153	No-change	Intergenic	MER91A|DNA|hAT-Tip100	-5639	NM_182623	348487	Hs.126825	NM_182623	ENSG00000185519	FAM131C	C1orf117	family with sequence similarity 131 member C	protein-coding
Peak_10330	chr10	33556654	33556907	11.5081	0.903755	0.518005	1.74468	0.0810399	0.406023	No-change	Intergenic	Intergenic	215900	NR_038932	100505583	Hs.568804	NR_038932	ENSG00000261683	LINC00838	-	long intergenic non-protein coding RNA 838	ncRNA
Peak_10331	chr10	33566535	33566743	10.1931	1.11069	0.571487	1.9435	0.0519552	0.317385	No-change	Intergenic	Intergenic	206041	NR_038932	100505583	Hs.568804	NR_038932	ENSG00000261683	LINC00838	-	long intergenic non-protein coding RNA 838	ncRNA
Peak_10332	chr10	33627131	33627443	9.49891	-3.08565	0.746654	-4.13264	3.58614e-05	0.00155535	Accessibility loss	Intergenic	Intergenic	145393	NR_038932	100505583	Hs.568804	NR_038932	ENSG00000261683	LINC00838	-	long intergenic non-protein coding RNA 838	ncRNA
Peak_10333	chr10	33661707	33662186	15.4061	0.414638	0.452468	0.916394	0.359461	0.776971	No-change	Intergenic	Intergenic	110734	NR_038932	100505583	Hs.568804	NR_038932	ENSG00000261683	LINC00838	-	long intergenic non-protein coding RNA 838	ncRNA
Peak_10334	chr10	33679871	33680400	34.4296	-2.90219	0.398279	-7.28684	3.17311e-13	1.73708e-10	Accessibility loss	Intergenic	UCON51|LTR?|LTR?	92545	NR_038932	100505583	Hs.568804	NR_038932	ENSG00000261683	LINC00838	-	long intergenic non-protein coding RNA 838	ncRNA
Peak_10335	chr10	33772406	33773352	45.7505	1.13287	0.29303	3.86607	0.000110602	0.00376855	Accessibility gain	promoter-TSS (NR_038932)	promoter-TSS (NR_038932)	-199	NR_038932	100505583	Hs.568804	NR_038932	ENSG00000261683	LINC00838	-	long intergenic non-protein coding RNA 838	ncRNA
Peak_10336	chr10	34017404	34017603	11.0348	-0.0748821	0.535177	-0.13992	0.888723	0.977301	No-change	Intergenic	Intergenic	-244823	NR_038932	100505583	Hs.568804	NR_038932	ENSG00000261683	LINC00838	-	long intergenic non-protein coding RNA 838	ncRNA
Peak_10337	chr10	34067735	34068162	38.0698	0.241013	0.298108	0.808478	0.418816	0.814608	No-change	Intergenic	L1PA7|LINE|L1	-295268	NR_038932	100505583	Hs.568804	NR_038932	ENSG00000261683	LINC00838	-	long intergenic non-protein coding RNA 838	ncRNA
Peak_10338	chr10	34105102	34105467	10.4075	-0.481847	0.533423	-0.903311	0.366361	0.781386	No-change	Intergenic	Intergenic	-332604	NR_038932	100505583	Hs.568804	NR_038932	ENSG00000261683	LINC00838	-	long intergenic non-protein coding RNA 838	ncRNA
Peak_10339	chr10	34113577	34113955	17.06	0.0452643	0.433251	0.104476	0.916792	0.983278	No-change	intron (NM_001184789, intron 22 of 22)	MIRb|SINE|MIR	-341086	NR_038932	100505583	Hs.568804	NR_038932	ENSG00000261683	LINC00838	-	long intergenic non-protein coding RNA 838	ncRNA
Peak_1034	chr1	16082273	16082805	88.4588	-0.158796	0.214499	-0.74031	0.459112	0.837531	No-change	Intergenic	Intergenic	-8888	NM_182623	348487	Hs.126825	NM_182623	ENSG00000185519	FAM131C	C1orf117	family with sequence similarity 131 member C	protein-coding
Peak_10340	chr10	34116440	34116688	14.5432	0.616466	0.464427	1.32737	0.184386	0.60381	No-change	intron (NM_001184789, intron 22 of 22)	intron (NM_001184789, intron 22 of 22)	-343884	NR_038932	100505583	Hs.568804	NR_038932	ENSG00000261683	LINC00838	-	long intergenic non-protein coding RNA 838	ncRNA
Peak_10341	chr10	34116720	34117057	12.523	0.720074	0.521403	1.38103	0.167269	0.579311	No-change	intron (NM_001184789, intron 22 of 22)	intron (NM_001184789, intron 22 of 22)	-344208	NR_038932	100505583	Hs.568804	NR_038932	ENSG00000261683	LINC00838	-	long intergenic non-protein coding RNA 838	ncRNA
Peak_10342	chr10	34169684	34169980	12.68	0.344899	0.494439	0.697557	0.485454	0.851175	No-change	intron (NM_001184789, intron 20 of 22)	intron (NM_001184789, intron 20 of 22)	-397152	NR_038932	100505583	Hs.568804	NR_038932	ENSG00000261683	LINC00838	-	long intergenic non-protein coding RNA 838	ncRNA
Peak_10343	chr10	34185981	34186283	27.73	-0.0534432	0.364185	-0.146747	0.883332	0.976482	No-change	intron (NM_001184789, intron 20 of 22)	intron (NM_001184789, intron 20 of 22)	-413452	NR_038932	100505583	Hs.568804	NR_038932	ENSG00000261683	LINC00838	-	long intergenic non-protein coding RNA 838	ncRNA
Peak_10344	chr10	34186761	34187283	46.43	-0.550816	0.314536	-1.7512	0.0799112	0.402742	No-change	intron (NM_001184789, intron 20 of 22)	intron (NM_001184789, intron 20 of 22)	-414342	NR_038932	100505583	Hs.568804	NR_038932	ENSG00000261683	LINC00838	-	long intergenic non-protein coding RNA 838	ncRNA
Peak_10345	chr10	34198906	34199660	34.4266	-1.42376	0.338563	-4.2053	2.60736e-05	0.00120172	Accessibility loss	intron (NM_001184789, intron 20 of 22)	LTR45B|LTR|ERV1	-426603	NR_038932	100505583	Hs.568804	NR_038932	ENSG00000261683	LINC00838	-	long intergenic non-protein coding RNA 838	ncRNA
Peak_10346	chr10	34252029	34252602	19.9212	-0.0412485	0.398561	-0.103494	0.917571	0.983441	No-change	intron (NM_001184789, intron 20 of 22)	intron (NM_001184789, intron 20 of 22)	-479635	NR_038932	100505583	Hs.568804	NR_038932	ENSG00000261683	LINC00838	-	long intergenic non-protein coding RNA 838	ncRNA
Peak_10347	chr10	34305228	34305510	19.6728	-0.267184	0.395113	-0.676222	0.4989	0.857361	No-change	intron (NM_001184790, intron 18 of 22)	intron (NM_001184790, intron 18 of 22)	509927	NM_001184791	56288	Hs.131489	NM_019619	ENSG00000148498	PARD3	ASIP|Baz|PAR3|PAR3alpha|PARD-3|PARD3A|PPP1R118|SE2-5L16|SE2-5LT1|SE2-5T2	par-3 family cell polarity regulator	protein-coding
Peak_10348	chr10	34413236	34413438	9.1793	1.25365	0.608787	2.05926	0.0394689	0.268391	Accessibility gain	intron (NM_001184791, intron 4 of 20)	intron (NM_001184791, intron 4 of 20)	401959	NM_001184791	56288	Hs.131489	NM_019619	ENSG00000148498	PARD3	ASIP|Baz|PAR3|PAR3alpha|PARD-3|PARD3A|PPP1R118|SE2-5L16|SE2-5LT1|SE2-5T2	par-3 family cell polarity regulator	protein-coding
Peak_10349	chr10	34427223	34427785	72.0955	0.816973	0.259496	3.14831	0.00164219	0.0302105	No-change	intron (NM_001184791, intron 4 of 20)	MER11B|LTR|ERVK	387792	NM_001184791	56288	Hs.131489	NM_019619	ENSG00000148498	PARD3	ASIP|Baz|PAR3|PAR3alpha|PARD-3|PARD3A|PPP1R118|SE2-5L16|SE2-5LT1|SE2-5T2	par-3 family cell polarity regulator	protein-coding
Peak_1035	chr1	16093722	16094002	16.1492	-0.519824	0.448937	-1.1579	0.246905	0.680097	No-change	Intergenic	MER90|LTR|ERV1	-20211	NM_182623	348487	Hs.126825	NM_182623	ENSG00000185519	FAM131C	C1orf117	family with sequence similarity 131 member C	protein-coding
Peak_10350	chr10	34473890	34474096	8.34234	-0.24629	0.623479	-0.395025	0.692825	0.92944	No-change	intron (NM_001184789, intron 3 of 22)	MER66B|LTR|ERV1	341303	NM_001184791	56288	Hs.131489	NM_019619	ENSG00000148498	PARD3	ASIP|Baz|PAR3|PAR3alpha|PARD-3|PARD3A|PPP1R118|SE2-5L16|SE2-5LT1|SE2-5T2	par-3 family cell polarity regulator	protein-coding
Peak_10351	chr10	34479799	34480324	20.0822	-0.0183639	0.406158	-0.0452137	0.963937	0.992315	No-change	intron (NM_001184789, intron 3 of 22)	intron (NM_001184789, intron 3 of 22)	335235	NM_001184791	56288	Hs.131489	NM_019619	ENSG00000148498	PARD3	ASIP|Baz|PAR3|PAR3alpha|PARD-3|PARD3A|PPP1R118|SE2-5L16|SE2-5LT1|SE2-5T2	par-3 family cell polarity regulator	protein-coding
Peak_10352	chr10	34527137	34527376	12.2563	0.0743086	0.494791	0.150182	0.880621	0.975747	No-change	intron (NM_001184789, intron 2 of 22)	intron (NM_001184789, intron 2 of 22)	288040	NM_001184791	56288	Hs.131489	NM_019619	ENSG00000148498	PARD3	ASIP|Baz|PAR3|PAR3alpha|PARD-3|PARD3A|PPP1R118|SE2-5L16|SE2-5LT1|SE2-5T2	par-3 family cell polarity regulator	protein-coding
Peak_10353	chr10	34528323	34528714	23.2652	0.257724	0.428072	0.602057	0.547136	0.878785	No-change	intron (NM_001184789, intron 2 of 22)	MIR3|SINE|MIR	286778	NM_001184791	56288	Hs.131489	NM_019619	ENSG00000148498	PARD3	ASIP|Baz|PAR3|PAR3alpha|PARD-3|PARD3A|PPP1R118|SE2-5L16|SE2-5LT1|SE2-5T2	par-3 family cell polarity regulator	protein-coding
Peak_10354	chr10	34538527	34538884	13.5745	0.869527	0.47963	1.81291	0.0698454	0.373669	No-change	intron (NM_001184789, intron 2 of 22)	intron (NM_001184789, intron 2 of 22)	276591	NM_001184791	56288	Hs.131489	NM_019619	ENSG00000148498	PARD3	ASIP|Baz|PAR3|PAR3alpha|PARD-3|PARD3A|PPP1R118|SE2-5L16|SE2-5LT1|SE2-5T2	par-3 family cell polarity regulator	protein-coding
Peak_10355	chr10	34539695	34540023	11.0214	0.692483	0.534445	1.2957	0.195077	0.618134	No-change	intron (NM_001184789, intron 2 of 22)	MER63B|DNA|hAT-Blackjack	275437	NM_001184791	56288	Hs.131489	NM_019619	ENSG00000148498	PARD3	ASIP|Baz|PAR3|PAR3alpha|PARD-3|PARD3A|PPP1R118|SE2-5L16|SE2-5LT1|SE2-5T2	par-3 family cell polarity regulator	protein-coding
Peak_10356	chr10	34624612	34625016	13.7657	-0.474943	0.486611	-0.976023	0.329053	0.755666	No-change	intron (NM_001184789, intron 2 of 22)	intron (NM_001184789, intron 2 of 22)	190482	NM_001184791	56288	Hs.131489	NM_019619	ENSG00000148498	PARD3	ASIP|Baz|PAR3|PAR3alpha|PARD-3|PARD3A|PPP1R118|SE2-5L16|SE2-5LT1|SE2-5T2	par-3 family cell polarity regulator	protein-coding
Peak_10357	chr10	34641888	34642205	20.7384	0.336588	0.39424	0.853765	0.393235	0.799146	No-change	intron (NM_001184789, intron 2 of 22)	intron (NM_001184789, intron 2 of 22)	173250	NM_001184791	56288	Hs.131489	NM_019619	ENSG00000148498	PARD3	ASIP|Baz|PAR3|PAR3alpha|PARD-3|PARD3A|PPP1R118|SE2-5L16|SE2-5LT1|SE2-5T2	par-3 family cell polarity regulator	protein-coding
Peak_10358	chr10	34648546	34648803	18.9405	-0.645544	0.411645	-1.56821	0.116833	0.489233	No-change	intron (NM_001184789, intron 2 of 22)	MER1B|DNA|hAT-Charlie	166622	NM_001184791	56288	Hs.131489	NM_019619	ENSG00000148498	PARD3	ASIP|Baz|PAR3|PAR3alpha|PARD-3|PARD3A|PPP1R118|SE2-5L16|SE2-5LT1|SE2-5T2	par-3 family cell polarity regulator	protein-coding
Peak_10359	chr10	34651956	34652231	18.8406	-0.400411	0.410545	-0.975315	0.329404	0.755866	No-change	intron (NM_001184789, intron 2 of 22)	FLAM_A|SINE|Alu	163203	NM_001184791	56288	Hs.131489	NM_019619	ENSG00000148498	PARD3	ASIP|Baz|PAR3|PAR3alpha|PARD-3|PARD3A|PPP1R118|SE2-5L16|SE2-5LT1|SE2-5T2	par-3 family cell polarity regulator	protein-coding
Peak_1036	chr1	16112644	16113355	124.83	-0.637411	0.20416	-3.12212	0.00179555	0.0323221	No-change	Intergenic	Intergenic	-39348	NM_182623	348487	Hs.126825	NM_182623	ENSG00000185519	FAM131C	C1orf117	family with sequence similarity 131 member C	protein-coding
Peak_10360	chr10	34655494	34655789	21.5453	0.157622	0.388182	0.406052	0.684705	0.927313	No-change	intron (NM_001184789, intron 2 of 22)	intron (NM_001184789, intron 2 of 22)	159655	NM_001184791	56288	Hs.131489	NM_019619	ENSG00000148498	PARD3	ASIP|Baz|PAR3|PAR3alpha|PARD-3|PARD3A|PPP1R118|SE2-5L16|SE2-5LT1|SE2-5T2	par-3 family cell polarity regulator	protein-coding
Peak_10361	chr10	34674271	34674541	12.2497	1.38688	0.540016	2.56823	0.010222	0.112119	Accessibility gain	intron (NM_001184789, intron 2 of 22)	MER66A|LTR|ERV1	140890	NM_001184791	56288	Hs.131489	NM_019619	ENSG00000148498	PARD3	ASIP|Baz|PAR3|PAR3alpha|PARD-3|PARD3A|PPP1R118|SE2-5L16|SE2-5LT1|SE2-5T2	par-3 family cell polarity regulator	protein-coding
Peak_10362	chr10	34679305	34679595	11.8939	0.570268	0.508804	1.1208	0.262373	0.697097	No-change	intron (NM_001184789, intron 2 of 22)	intron (NM_001184789, intron 2 of 22)	135846	NM_001184791	56288	Hs.131489	NM_019619	ENSG00000148498	PARD3	ASIP|Baz|PAR3|PAR3alpha|PARD-3|PARD3A|PPP1R118|SE2-5L16|SE2-5LT1|SE2-5T2	par-3 family cell polarity regulator	protein-coding
Peak_10363	chr10	34684534	34684799	16.5316	0.0620258	0.432607	0.143377	0.885993	0.976892	No-change	intron (NM_001184789, intron 2 of 22)	L2b|LINE|L2	130630	NM_001184791	56288	Hs.131489	NM_019619	ENSG00000148498	PARD3	ASIP|Baz|PAR3|PAR3alpha|PARD-3|PARD3A|PPP1R118|SE2-5L16|SE2-5LT1|SE2-5T2	par-3 family cell polarity regulator	protein-coding
Peak_10364	chr10	34702483	34702841	17.7137	0.379188	0.42346	0.895454	0.370545	0.784522	No-change	intron (NM_001184789, intron 1 of 22)	HAL1|LINE|L1	112634	NM_001184791	56288	Hs.131489	NM_019619	ENSG00000148498	PARD3	ASIP|Baz|PAR3|PAR3alpha|PARD-3|PARD3A|PPP1R118|SE2-5L16|SE2-5LT1|SE2-5T2	par-3 family cell polarity regulator	protein-coding
Peak_10365	chr10	34721310	34721572	9.392	0.566915	0.589855	0.961109	0.336497	0.760437	No-change	intron (NM_001184789, intron 1 of 22)	intron (NM_001184789, intron 1 of 22)	93855	NM_001184791	56288	Hs.131489	NM_019619	ENSG00000148498	PARD3	ASIP|Baz|PAR3|PAR3alpha|PARD-3|PARD3A|PPP1R118|SE2-5L16|SE2-5LT1|SE2-5T2	par-3 family cell polarity regulator	protein-coding
Peak_10366	chr10	34732843	34733135	18.1962	-0.125417	0.409973	-0.305916	0.759669	0.947139	No-change	intron (NM_001184789, intron 1 of 22)	intron (NM_001184789, intron 1 of 22)	82307	NM_001184791	56288	Hs.131489	NM_019619	ENSG00000148498	PARD3	ASIP|Baz|PAR3|PAR3alpha|PARD-3|PARD3A|PPP1R118|SE2-5L16|SE2-5LT1|SE2-5T2	par-3 family cell polarity regulator	protein-coding
Peak_10367	chr10	34739825	34740482	174.322	-0.146986	0.174569	-0.84199	0.399793	0.802635	No-change	intron (NM_001184789, intron 1 of 22)	intron (NM_001184789, intron 1 of 22)	75143	NM_001184791	56288	Hs.131489	NM_019619	ENSG00000148498	PARD3	ASIP|Baz|PAR3|PAR3alpha|PARD-3|PARD3A|PPP1R118|SE2-5L16|SE2-5LT1|SE2-5T2	par-3 family cell polarity regulator	protein-coding
Peak_10368	chr10	34752959	34753486	31.345	0.71454	0.343487	2.08026	0.0375019	0.260093	No-change	intron (NM_001184789, intron 1 of 22)	intron (NM_001184789, intron 1 of 22)	62074	NM_001184791	56288	Hs.131489	NM_019619	ENSG00000148498	PARD3	ASIP|Baz|PAR3|PAR3alpha|PARD-3|PARD3A|PPP1R118|SE2-5L16|SE2-5LT1|SE2-5T2	par-3 family cell polarity regulator	protein-coding
Peak_10369	chr10	34766862	34767132	12.9039	0.502491	0.485641	1.0347	0.30081	0.732705	No-change	intron (NM_001184789, intron 1 of 22)	intron (NM_001184789, intron 1 of 22)	48299	NM_001184791	56288	Hs.131489	NM_019619	ENSG00000148498	PARD3	ASIP|Baz|PAR3|PAR3alpha|PARD-3|PARD3A|PPP1R118|SE2-5L16|SE2-5LT1|SE2-5T2	par-3 family cell polarity regulator	protein-coding
Peak_1037	chr1	16115471	16116410	318.606	0.199086	0.202576	0.982768	0.325722	0.75305	No-change	Intergenic	Intergenic	40129	NM_004431	1969	Hs.171596	NM_004431	ENSG00000142627	EPHA2	ARCC2|CTPA|CTPP1|CTRCT6|ECK	EPH receptor A2	protein-coding
Peak_10370	chr10	34781028	34781456	32.1884	0.0897293	0.328134	0.273453	0.784505	0.953245	No-change	intron (NM_001184789, intron 1 of 22)	intron (NM_001184789, intron 1 of 22)	34054	NM_001184791	56288	Hs.131489	NM_019619	ENSG00000148498	PARD3	ASIP|Baz|PAR3|PAR3alpha|PARD-3|PARD3A|PPP1R118|SE2-5L16|SE2-5LT1|SE2-5T2	par-3 family cell polarity regulator	protein-coding
Peak_10371	chr10	34791233	34791497	13.2129	0.311129	0.475947	0.653705	0.513302	0.864295	No-change	intron (NM_001184789, intron 1 of 22)	intron (NM_001184789, intron 1 of 22)	23931	NM_001184791	56288	Hs.131489	NM_019619	ENSG00000148498	PARD3	ASIP|Baz|PAR3|PAR3alpha|PARD-3|PARD3A|PPP1R118|SE2-5L16|SE2-5LT1|SE2-5T2	par-3 family cell polarity regulator	protein-coding
Peak_10372	chr10	34791891	34792297	22.8205	0.323961	0.377513	0.858147	0.390812	0.798068	No-change	intron (NM_001184789, intron 1 of 22)	intron (NM_001184789, intron 1 of 22)	23202	NM_001184791	56288	Hs.131489	NM_019619	ENSG00000148498	PARD3	ASIP|Baz|PAR3|PAR3alpha|PARD-3|PARD3A|PPP1R118|SE2-5L16|SE2-5LT1|SE2-5T2	par-3 family cell polarity regulator	protein-coding
Peak_10373	chr10	34792979	34793445	24.3169	0.452589	0.359538	1.25881	0.2081	0.635411	No-change	intron (NM_001184789, intron 1 of 22)	intron (NM_001184789, intron 1 of 22)	22084	NM_001184791	56288	Hs.131489	NM_019619	ENSG00000148498	PARD3	ASIP|Baz|PAR3|PAR3alpha|PARD-3|PARD3A|PPP1R118|SE2-5L16|SE2-5LT1|SE2-5T2	par-3 family cell polarity regulator	protein-coding
Peak_10374	chr10	34809162	34809772	81.7719	0.169158	0.216714	0.780558	0.435063	0.823187	No-change	intron (NM_001184789, intron 1 of 22)	L2c|LINE|L2	5829	NM_001184791	56288	Hs.131489	NM_019619	ENSG00000148498	PARD3	ASIP|Baz|PAR3|PAR3alpha|PARD-3|PARD3A|PPP1R118|SE2-5L16|SE2-5LT1|SE2-5T2	par-3 family cell polarity regulator	protein-coding
Peak_10375	chr10	34815213	34815532	45.6678	0.0919283	0.302585	0.30381	0.761273	0.947435	No-change	promoter-TSS (NM_001184785)	promoter-TSS (NM_001184785)	-47	NM_001184792	56288	Hs.131489	NM_019619	ENSG00000148498	PARD3	ASIP|Baz|PAR3|PAR3alpha|PARD-3|PARD3A|PPP1R118|SE2-5L16|SE2-5LT1|SE2-5T2	par-3 family cell polarity regulator	protein-coding
Peak_10376	chr10	34815589	34816060	71.4188	-0.0630907	0.255435	-0.246993	0.804914	0.958299	No-change	promoter-TSS (NM_001184785)	promoter-TSS (NM_001184785)	56	NR_108043	100505601	Hs.549790	NR_108043	ENSG00000226386	PARD3-AS1	-	PARD3 antisense RNA 1	ncRNA
Peak_10377	chr10	34816470	34816870	34.696	-0.162214	0.307054	-0.528293	0.597296	0.898676	No-change	TTS (NR_108043)	TTS (NR_108043)	902	NR_108043	100505601	Hs.549790	NR_108043	ENSG00000226386	PARD3-AS1	-	PARD3 antisense RNA 1	ncRNA
Peak_10378	chr10	34824905	34825323	21.7073	0.743475	0.385382	1.92919	0.0537074	0.32337	No-change	Intergenic	Intergenic	9346	NR_108043	100505601	Hs.549790	NR_108043	ENSG00000226386	PARD3-AS1	-	PARD3 antisense RNA 1	ncRNA
Peak_10379	chr10	34864225	34864529	14.0729	-1.11697	0.49969	-2.23533	0.0253958	0.205458	Accessibility loss	Intergenic	Intergenic	48609	NR_108043	100505601	Hs.549790	NR_108043	ENSG00000226386	PARD3-AS1	-	PARD3 antisense RNA 1	ncRNA
Peak_1038	chr1	16122222	16122712	52.8307	-0.541382	0.266912	-2.02832	0.042528	0.280951	No-change	Intergenic	Intergenic	33602	NM_004431	1969	Hs.171596	NM_004431	ENSG00000142627	EPHA2	ARCC2|CTPA|CTPP1|CTRCT6|ECK	EPH receptor A2	protein-coding
Peak_10380	chr10	34866950	34867233	15.2201	-0.221339	0.466664	-0.474301	0.635285	0.91217	No-change	Intergenic	LTR33|LTR|ERVL	51323	NR_108043	100505601	Hs.549790	NR_108043	ENSG00000226386	PARD3-AS1	-	PARD3 antisense RNA 1	ncRNA
Peak_10381	chr10	34885708	34886087	10.7958	0.642746	0.544499	1.18044	0.237827	0.671159	No-change	Intergenic	Intergenic	70129	NR_108043	100505601	Hs.549790	NR_108043	ENSG00000226386	PARD3-AS1	-	PARD3 antisense RNA 1	ncRNA
Peak_10382	chr10	34890899	34891225	15.347	1.07696	0.486729	2.21266	0.0269213	0.21299	Accessibility gain	Intergenic	Intergenic	75294	NR_108043	100505601	Hs.549790	NR_108043	ENSG00000226386	PARD3-AS1	-	PARD3 antisense RNA 1	ncRNA
Peak_10383	chr10	34905543	34905903	14.5305	-0.230326	0.457128	-0.503854	0.614364	0.904672	No-change	Intergenic	Intergenic	89955	NR_108043	100505601	Hs.549790	NR_108043	ENSG00000226386	PARD3-AS1	-	PARD3 antisense RNA 1	ncRNA
Peak_10384	chr10	34906012	34906339	22.7301	-0.12243	0.370457	-0.330485	0.741034	0.942918	No-change	Intergenic	Intergenic	90407	NR_108043	100505601	Hs.549790	NR_108043	ENSG00000226386	PARD3-AS1	-	PARD3 antisense RNA 1	ncRNA
Peak_10385	chr10	34918437	34919098	58.3638	0.16707	0.255983	0.65266	0.513975	0.864485	No-change	Intergenic	Intergenic	102999	NR_108043	100505601	Hs.549790	NR_108043	ENSG00000226386	PARD3-AS1	-	PARD3 antisense RNA 1	ncRNA
Peak_10386	chr10	34936305	34936524	14.4901	-0.174265	0.457774	-0.380679	0.703441	0.932262	No-change	Intergenic	L2a|LINE|L2	120646	NR_108043	100505601	Hs.549790	NR_108043	ENSG00000226386	PARD3-AS1	-	PARD3 antisense RNA 1	ncRNA
Peak_10387	chr10	34941543	34942083	24.3972	0.942408	0.372272	2.53151	0.0113574	0.120598	No-change	Intergenic	Intergenic	126045	NR_108043	100505601	Hs.549790	NR_108043	ENSG00000226386	PARD3-AS1	-	PARD3 antisense RNA 1	ncRNA
Peak_10388	chr10	34959428	34959654	14.6926	-0.879817	0.470572	-1.86967	0.061529	0.348509	No-change	Intergenic	Intergenic	114742	NM_001324376	8453	Hs.82919	NM_003591	ENSG00000108094	CUL2	-	cullin 2	protein-coding
Peak_10389	chr10	34961080	34961268	14.2166	0.397825	0.47497	0.837578	0.402268	0.804287	No-change	Intergenic	Intergenic	113109	NM_001324376	8453	Hs.82919	NM_003591	ENSG00000108094	CUL2	-	cullin 2	protein-coding
Peak_1039	chr1	16139697	16140371	57.8823	0.197868	0.255722	0.773759	0.439073	0.825214	No-change	intron (NM_004431, intron 3 of 16)	intron (NM_004431, intron 3 of 16)	16035	NM_004431	1969	Hs.171596	NM_004431	ENSG00000142627	EPHA2	ARCC2|CTPA|CTPP1|CTRCT6|ECK	EPH receptor A2	protein-coding
Peak_10390	chr10	34967744	34967973	11.5192	-0.641799	0.513687	-1.2494	0.211521	0.639317	No-change	Intergenic	Intergenic	106425	NM_001324376	8453	Hs.82919	NM_003591	ENSG00000108094	CUL2	-	cullin 2	protein-coding
Peak_10391	chr10	34985932	34986260	11.3323	0.357195	0.514172	0.694699	0.487244	0.852056	No-change	Intergenic	LTR41|LTR|ERVL	88187	NM_001324376	8453	Hs.82919	NM_003591	ENSG00000108094	CUL2	-	cullin 2	protein-coding
Peak_10392	chr10	34994635	34995106	55.0205	0.307137	0.284666	1.07894	0.280615	0.715598	No-change	Intergenic	Intergenic	79413	NM_001324376	8453	Hs.82919	NM_003591	ENSG00000108094	CUL2	-	cullin 2	protein-coding
Peak_10393	chr10	34995852	34996247	52.3203	-0.415356	0.265261	-1.56584	0.117386	0.490503	No-change	Intergenic	Intergenic	78234	NM_001324376	8453	Hs.82919	NM_003591	ENSG00000108094	CUL2	-	cullin 2	protein-coding
Peak_10394	chr10	35008063	35008336	20.9356	-0.13035	0.385545	-0.338092	0.735294	0.941296	No-change	TTS (NM_001198777)	TTS (NM_001198777)	66084	NM_001324376	8453	Hs.82919	NM_003591	ENSG00000108094	CUL2	-	cullin 2	protein-coding
Peak_10395	chr10	35012472	35012671	13.6473	-0.296318	0.47985	-0.617521	0.536891	0.874618	No-change	intron (NM_003591, intron 19 of 20)	intron (NM_003591, intron 19 of 20)	61712	NM_001324376	8453	Hs.82919	NM_003591	ENSG00000108094	CUL2	-	cullin 2	protein-coding
Peak_10396	chr10	35012789	35013212	27.4305	0.422257	0.364957	1.157	0.24727	0.680574	No-change	intron (NM_003591, intron 19 of 20)	MER5A1|DNA|hAT-Charlie	61283	NM_001324376	8453	Hs.82919	NM_003591	ENSG00000108094	CUL2	-	cullin 2	protein-coding
Peak_10397	chr10	35040696	35041778	129.846	-0.147663	0.189442	-0.779461	0.435708	0.823532	No-change	intron (NM_003591, intron 8 of 20)	intron (NM_003591, intron 8 of 20)	33046	NM_001324376	8453	Hs.82919	NM_003591	ENSG00000108094	CUL2	-	cullin 2	protein-coding
Peak_10398	chr10	35089568	35089838	14.4872	-0.264879	0.459425	-0.576544	0.564247	0.88657	No-change	intron (NM_001198777, intron 1 of 20)	intron (NM_001198777, intron 1 of 20)	638	NM_003591	8453	Hs.82919	NM_003591	ENSG00000108094	CUL2	-	cullin 2	protein-coding
Peak_10399	chr10	35089911	35090825	85.8605	-0.0825794	0.226633	-0.364376	0.715578	0.935864	No-change	promoter-TSS (NM_001324375)	promoter-TSS (NM_001324375)	-27	NM_001324375	8453	Hs.82919	NM_003591	ENSG00000108094	CUL2	-	cullin 2	protein-coding
Peak_104	chr1	1748721	1749200	35.0149	0.485595	0.325597	1.4914	0.135858	0.527416	No-change	Intergenic	Intergenic	-2961	NM_001199787	9906	Hs.655255	NM_182838	ENSG00000215790	SLC35E2A	SLC35E2	solute carrier family 35 member E2A	protein-coding
Peak_1040	chr1	16145037	16145406	58.3018	0.0111332	0.26528	0.0419679	0.966524	0.99295	No-change	intron (NM_004431, intron 3 of 16)	intron (NM_004431, intron 3 of 16)	10848	NM_004431	1969	Hs.171596	NM_004431	ENSG00000142627	EPHA2	ARCC2|CTPA|CTPP1|CTRCT6|ECK	EPH receptor A2	protein-coding
Peak_10400	chr10	35126463	35127396	151.277	0.210814	0.205077	1.02797	0.303963	0.735614	No-change	promoter-TSS (NM_001352467)	promoter-TSS (NM_001352467)	-72	NM_183013	1390	Hs.200250	NM_001881	ENSG00000095794	CREM	CREM-2|ICER|hCREM-2	cAMP responsive element modulator	protein-coding
Peak_10401	chr10	35195355	35196332	82.132	0.021878	0.234224	0.0934063	0.925581	0.984701	No-change	promoter-TSS (NM_001267570)	promoter-TSS (NM_001267570)	-7	NM_001352445	1390	Hs.200250	NM_001881	ENSG00000095794	CREM	CREM-2|ICER|hCREM-2	cAMP responsive element modulator	protein-coding
Peak_10402	chr10	35218327	35218796	26.4374	0.144276	0.353691	0.407916	0.683336	0.926663	No-change	Intergenic	Intergenic	22659	NM_182723	1390	Hs.200250	NM_001881	ENSG00000095794	CREM	CREM-2|ICER|hCREM-2	cAMP responsive element modulator	protein-coding
Peak_10403	chr10	35223109	35223451	16.0484	0.119161	0.453799	0.262586	0.79287	0.95535	No-change	Intergenic	Intergenic	-23745	NM_181698	219771	Hs.14745	NM_145012	ENSG00000108100	CCNY	C10orf9|CBCP1|CCNX|CFP1	cyclin Y	protein-coding
Peak_10404	chr10	35268539	35268959	11.2009	0.0823864	0.517754	0.159123	0.873572	0.974257	No-change	intron (NM_181698, intron 3 of 11)	MLT-int|LTR|ERVL-MaLR	21724	NM_181698	219771	Hs.14745	NM_145012	ENSG00000108100	CCNY	C10orf9|CBCP1|CCNX|CFP1	cyclin Y	protein-coding
Peak_10405	chr10	35329660	35329911	14.0261	0.808802	0.476015	1.69911	0.0892985	0.427965	No-change	intron (NM_181698, intron 3 of 11)	intron (NM_181698, intron 3 of 11)	-6724	NM_145012	219771	Hs.14745	NM_145012	ENSG00000108100	CCNY	C10orf9|CBCP1|CCNX|CFP1	cyclin Y	protein-coding
Peak_10406	chr10	35336196	35336654	41.1279	-0.0443967	0.314606	-0.141118	0.887776	0.977212	No-change	promoter-TSS (NM_001282852)	promoter-TSS (NM_001282852)	-84	NM_145012	219771	Hs.14745	NM_145012	ENSG00000108100	CCNY	C10orf9|CBCP1|CCNX|CFP1	cyclin Y	protein-coding
Peak_10407	chr10	35337040	35337455	23.5163	0.486617	0.380171	1.28	0.200546	0.625967	No-change	intron (NM_001282852, intron 1 of 8)	CpG	373	NM_001282853	219771	Hs.14745	NM_145012	ENSG00000108100	CCNY	C10orf9|CBCP1|CCNX|CFP1	cyclin Y	protein-coding
Peak_10408	chr10	35378529	35378834	9.29881	1.16138	0.585503	1.98356	0.0473048	0.300237	Accessibility gain	intron (NM_001282852, intron 1 of 8)	intron (NM_001282852, intron 1 of 8)	41807	NM_001282853	219771	Hs.14745	NM_145012	ENSG00000108100	CCNY	C10orf9|CBCP1|CCNX|CFP1	cyclin Y	protein-coding
Peak_10409	chr10	35379119	35379404	9.99153	-0.101522	0.559393	-0.181485	0.855987	0.970611	No-change	intron (NM_001282852, intron 1 of 8)	LTR52|LTR|ERVL	42387	NM_001282853	219771	Hs.14745	NM_145012	ENSG00000108100	CCNY	C10orf9|CBCP1|CCNX|CFP1	cyclin Y	protein-coding
Peak_1041	chr1	16145605	16146829	284.166	-0.287793	0.173793	-1.65595	0.0977313	0.447153	No-change	intron (NM_004431, intron 3 of 16)	intron (NM_004431, intron 3 of 16)	9852	NM_004431	1969	Hs.171596	NM_004431	ENSG00000142627	EPHA2	ARCC2|CTPA|CTPP1|CTRCT6|ECK	EPH receptor A2	protein-coding
Peak_10410	chr10	35448043	35448350	17.8587	0.216223	0.437374	0.494367	0.621047	0.906605	No-change	intron (NM_001282853, intron 2 of 10)	L2a|LINE|L2	111322	NM_001282853	219771	Hs.14745	NM_145012	ENSG00000108100	CCNY	C10orf9|CBCP1|CCNX|CFP1	cyclin Y	protein-coding
Peak_10411	chr10	35448558	35449142	23.0588	0.891169	0.386331	2.30675	0.0210687	0.182241	No-change	intron (NM_001282853, intron 2 of 10)	L2a|LINE|L2	111976	NM_001282853	219771	Hs.14745	NM_145012	ENSG00000108100	CCNY	C10orf9|CBCP1|CCNX|CFP1	cyclin Y	protein-coding
Peak_10412	chr10	35462632	35462954	23.4474	0.815651	0.369112	2.20977	0.0271214	0.214058	No-change	intron (NM_001282853, intron 2 of 10)	intron (NM_001282853, intron 2 of 10)	125919	NM_001282853	219771	Hs.14745	NM_145012	ENSG00000108100	CCNY	C10orf9|CBCP1|CCNX|CFP1	cyclin Y	protein-coding
Peak_10413	chr10	35465136	35465356	13.0858	1.16407	0.500343	2.32655	0.0199893	0.175931	Accessibility gain	intron (NM_001282853, intron 2 of 10)	intron (NM_001282853, intron 2 of 10)	128372	NM_001282853	219771	Hs.14745	NM_145012	ENSG00000108100	CCNY	C10orf9|CBCP1|CCNX|CFP1	cyclin Y	protein-coding
Peak_10414	chr10	35466177	35466478	20.3525	0.14252	0.415754	0.342799	0.73175	0.939964	No-change	intron (NM_001282853, intron 2 of 10)	intron (NM_001282853, intron 2 of 10)	129453	NM_001282853	219771	Hs.14745	NM_145012	ENSG00000108100	CCNY	C10orf9|CBCP1|CCNX|CFP1	cyclin Y	protein-coding
Peak_10415	chr10	35470382	35471048	42.8954	-0.447656	0.282011	-1.58737	0.112429	0.479491	No-change	intron (NM_001282853, intron 2 of 10)	intron (NM_001282853, intron 2 of 10)	133841	NM_001282853	219771	Hs.14745	NM_145012	ENSG00000108100	CCNY	C10orf9|CBCP1|CCNX|CFP1	cyclin Y	protein-coding
Peak_10416	chr10	35474140	35474316	33.6286	0.363817	0.319231	1.13966	0.254426	0.688946	No-change	intron (NM_001282853, intron 2 of 10)	L1PA3|LINE|L1	-131113	NM_153368	219770	Hs.638922	NM_153368	ENSG00000177291	GJD4	CX40.1	gap junction protein delta 4	protein-coding
Peak_10417	chr10	35480116	35480583	19.4314	0.100203	0.405018	0.247403	0.804596	0.958299	No-change	intron (NM_001282853, intron 2 of 10)	intron (NM_001282853, intron 2 of 10)	-124992	NM_153368	219770	Hs.638922	NM_153368	ENSG00000177291	GJD4	CX40.1	gap junction protein delta 4	protein-coding
Peak_10418	chr10	35519807	35520104	17.3018	-0.154008	0.427841	-0.359965	0.718873	0.936515	No-change	intron (NM_181698, intron 6 of 11)	AluJb|SINE|Alu	-85386	NM_153368	219770	Hs.638922	NM_153368	ENSG00000177291	GJD4	CX40.1	gap junction protein delta 4	protein-coding
Peak_10419	chr10	35554083	35554327	11.7459	1.53575	0.585069	2.6249	0.00866732	0.0999613	Accessibility gain	intron (NM_181698, intron 10 of 11)	intron (NM_181698, intron 10 of 11)	-51136	NM_153368	219770	Hs.638922	NM_153368	ENSG00000177291	GJD4	CX40.1	gap junction protein delta 4	protein-coding
Peak_1042	chr1	16155869	16156409	124.025	0.221779	0.200784	1.10457	0.269347	0.704272	No-change	promoter-TSS (NM_001329090)	promoter-TSS (NM_001329090)	-70	NM_001329090	1969	Hs.171596	NM_004431	ENSG00000142627	EPHA2	ARCC2|CTPA|CTPP1|CTRCT6|ECK	EPH receptor A2	protein-coding
Peak_10420	chr10	35573746	35573991	7.24103	0.87804	0.6688	1.31286	0.18923	0.610282	No-change	Intergenic	Intergenic	-31473	NM_153368	219770	Hs.638922	NM_153368	ENSG00000177291	GJD4	CX40.1	gap junction protein delta 4	protein-coding
Peak_10421	chr10	35574713	35575029	11.48	-0.717611	0.525805	-1.36479	0.17232	0.586649	No-change	Intergenic	Intergenic	-30470	NM_153368	219770	Hs.638922	NM_153368	ENSG00000177291	GJD4	CX40.1	gap junction protein delta 4	protein-coding
Peak_10422	chr10	35594783	35595056	11.0848	0.366079	0.568176	0.644305	0.519378	0.866823	No-change	Intergenic	AluJr|SINE|Alu	-10422	NM_153368	219770	Hs.638922	NM_153368	ENSG00000177291	GJD4	CX40.1	gap junction protein delta 4	protein-coding
Peak_10423	chr10	35640517	35640771	44.3711	-0.0254209	0.298452	-0.085176	0.932121	0.986131	No-change	TTS (NR_039831)	TTS (NR_039831)	608	NR_039831	100616500		NR_039831	ENSG00000284265	MIR4683	-	microRNA 4683	ncRNA
Peak_10424	chr10	35642142	35642964	190.723	0.243117	0.196506	1.2372	0.216012	0.644945	No-change	Intergenic	CpG	-1119	NM_031866	8325	Hs.302634	NM_031866	ENSG00000177283	FZD8	FZ-8|hFZ8	frizzled class receptor 8	protein-coding
Peak_10425	chr10	35669163	35669541	12.9827	2.38002	0.576627	4.12748	3.66757e-05	0.00158023	Accessibility gain	Intergenic	LTR16E2|LTR|ERVL	-27918	NM_031866	8325	Hs.302634	NM_031866	ENSG00000177283	FZD8	FZ-8|hFZ8	frizzled class receptor 8	protein-coding
Peak_10426	chr10	35764865	35765457	31.8212	-0.532236	0.336255	-1.58283	0.113459	0.481883	No-change	Intergenic	Intergenic	-13141	NR_110138	102578074		NR_110138	ENSG00000280719	PCAT5	LINC01452|TPCAT-10-36067	prostate cancer associated transcript 5	ncRNA
Peak_10427	chr10	35822256	35822736	60.3615	-0.687459	0.279173	-2.46248	0.0137979	0.137531	No-change	Intergenic	MLT1F|LTR|ERVL-MaLR	44194	NR_110138	102578074		NR_110138	ENSG00000280719	PCAT5	LINC01452|TPCAT-10-36067	prostate cancer associated transcript 5	ncRNA
Peak_10428	chr10	35858975	35859223	56.4843	-0.103252	0.259673	-0.397624	0.690907	0.928829	No-change	Intergenic	L1PA3|LINE|L1	80797	NR_110138	102578074		NR_110138	ENSG00000280719	PCAT5	LINC01452|TPCAT-10-36067	prostate cancer associated transcript 5	ncRNA
Peak_10429	chr10	35875167	35875624	29.9776	0.433886	0.357933	1.2122	0.225436	0.656612	No-change	Intergenic	Intergenic	97093	NR_110138	102578074		NR_110138	ENSG00000280719	PCAT5	LINC01452|TPCAT-10-36067	prostate cancer associated transcript 5	ncRNA
Peak_1043	chr1	16162208	16162803	110.762	-0.24194	0.222035	-1.08965	0.275867	0.71074	No-change	Intergenic	Intergenic	-6436	NM_001329090	1969	Hs.171596	NM_004431	ENSG00000142627	EPHA2	ARCC2|CTPA|CTPP1|CTRCT6|ECK	EPH receptor A2	protein-coding
Peak_10430	chr10	35882590	35883046	24.9355	0.0384056	0.358427	0.10715	0.91467	0.983008	No-change	Intergenic	LTR33|LTR|ERVL	104516	NR_110138	102578074		NR_110138	ENSG00000280719	PCAT5	LINC01452|TPCAT-10-36067	prostate cancer associated transcript 5	ncRNA
Peak_10431	chr10	35884643	35884974	22.1327	0.396677	0.386132	1.02731	0.304275	0.735773	No-change	Intergenic	Intergenic	106506	NR_110138	102578074		NR_110138	ENSG00000280719	PCAT5	LINC01452|TPCAT-10-36067	prostate cancer associated transcript 5	ncRNA
Peak_10432	chr10	35889996	35890661	33.8936	-0.848336	0.326316	-2.59974	0.00932953	0.105423	No-change	Intergenic	Intergenic	112026	NR_110138	102578074		NR_110138	ENSG00000280719	PCAT5	LINC01452|TPCAT-10-36067	prostate cancer associated transcript 5	ncRNA
Peak_10433	chr10	35924663	35925196	39.4009	-1.62634	0.321211	-5.06313	4.12423e-07	3.96099e-05	Accessibility loss	Intergenic	Intergenic	146627	NR_110138	102578074		NR_110138	ENSG00000280719	PCAT5	LINC01452|TPCAT-10-36067	prostate cancer associated transcript 5	ncRNA
Peak_10434	chr10	35925561	35925889	20.2655	-1.32407	0.421608	-3.14053	0.00168641	0.0308363	Accessibility loss	Intergenic	Intergenic	147423	NR_110138	102578074		NR_110138	ENSG00000280719	PCAT5	LINC01452|TPCAT-10-36067	prostate cancer associated transcript 5	ncRNA
Peak_10435	chr10	35927542	35927746	9.82945	-0.974066	0.601115	-1.62043	0.105139	0.463923	No-change	Intergenic	Intergenic	149342	NR_110138	102578074		NR_110138	ENSG00000280719	PCAT5	LINC01452|TPCAT-10-36067	prostate cancer associated transcript 5	ncRNA
Peak_10436	chr10	35934296	35934603	12.5852	-0.213793	0.493931	-0.43284	0.665131	0.920912	No-change	Intergenic	Intergenic	156147	NR_110138	102578074		NR_110138	ENSG00000280719	PCAT5	LINC01452|TPCAT-10-36067	prostate cancer associated transcript 5	ncRNA
Peak_10437	chr10	35940439	35941239	45.8589	-0.213	0.280835	-0.758454	0.448179	0.831118	No-change	Intergenic	Intergenic	162537	NR_110138	102578074		NR_110138	ENSG00000280719	PCAT5	LINC01452|TPCAT-10-36067	prostate cancer associated transcript 5	ncRNA
Peak_10438	chr10	35949713	35950160	29.6703	-0.667368	0.356646	-1.87123	0.0613126	0.347663	No-change	Intergenic	Intergenic	171634	NR_110138	102578074		NR_110138	ENSG00000280719	PCAT5	LINC01452|TPCAT-10-36067	prostate cancer associated transcript 5	ncRNA
Peak_1044	chr1	16164250	16164468	37.4609	0.489811	0.317746	1.54151	0.123192	0.502429	No-change	Intergenic	L2a|LINE|L2	-8290	NM_001329090	1969	Hs.171596	NM_004431	ENSG00000142627	EPHA2	ARCC2|CTPA|CTPP1|CTRCT6|ECK	EPH receptor A2	protein-coding
Peak_10440	chr10	36039616	36039903	12.274	-0.0484607	0.49858	-0.0971975	0.92257	0.984163	No-change	Intergenic	LTR33|LTR|ERVL	261457	NR_110138	102578074		NR_110138	ENSG00000280719	PCAT5	LINC01452|TPCAT-10-36067	prostate cancer associated transcript 5	ncRNA
Peak_10441	chr10	36117364	36117530	9.58103	-0.0607087	0.568731	-0.106744	0.914992	0.983097	No-change	Intergenic	Intergenic	339145	NR_110138	102578074		NR_110138	ENSG00000280719	PCAT5	LINC01452|TPCAT-10-36067	prostate cancer associated transcript 5	ncRNA
Peak_10442	chr10	36171595	36171863	13.7785	-0.0061731	0.47419	-0.0130182	0.989613	0.997999	No-change	Intergenic	Intergenic	393427	NR_110138	102578074		NR_110138	ENSG00000280719	PCAT5	LINC01452|TPCAT-10-36067	prostate cancer associated transcript 5	ncRNA
Peak_10443	chr10	36188048	36188328	12.2313	0.248807	0.506064	0.49165	0.622966	0.907359	No-change	Intergenic	Intergenic	409886	NR_110138	102578074		NR_110138	ENSG00000280719	PCAT5	LINC01452|TPCAT-10-36067	prostate cancer associated transcript 5	ncRNA
Peak_10444	chr10	36612495	36612752	9.13678	0.261755	0.590141	0.443548	0.65737	0.919014	No-change	Intergenic	Intergenic	-513234	NM_052997	91074	Hs.373787	NM_052997	ENSG00000148513	ANKRD30A	NY-BR-1	ankyrin repeat domain 30A	protein-coding
Peak_10445	chr10	36725519	36725951	63.2674	0.130047	0.240236	0.541329	0.588281	0.895412	No-change	Intergenic	Intergenic	-400122	NM_052997	91074	Hs.373787	NM_052997	ENSG00000148513	ANKRD30A	NY-BR-1	ankyrin repeat domain 30A	protein-coding
Peak_10446	chr10	36888948	36889233	12.3282	-0.149955	0.496006	-0.302324	0.762405	0.947644	No-change	Intergenic	Intergenic	-236767	NM_052997	91074	Hs.373787	NM_052997	ENSG00000148513	ANKRD30A	NY-BR-1	ankyrin repeat domain 30A	protein-coding
Peak_10447	chr10	37535806	37536274	23.2217	1.05583	0.406943	2.59454	0.00947168	0.106435	Accessibility gain	Intergenic	Intergenic	66891	NM_001190489	100288485	Hs.727092	NM_001190489	ENSG00000256892	MTRNR2L7	HN7	MT-RNR2 like 7	protein-coding
Peak_10448	chr10	37654565	37654993	24.4904	0.0945253	0.359713	0.26278	0.792721	0.95535	No-change	Intergenic	L1PBa|LINE|L1	-51848	NM_001190489	100288485	Hs.727092	NM_001190489	ENSG00000256892	MTRNR2L7	HN7	MT-RNR2 like 7	protein-coding
Peak_10449	chr10	37857008	37858391	117.223	0.0617662	0.195576	0.315817	0.752141	0.945287	No-change	promoter-TSS (NR_147995)	promoter-TSS (NR_147995)	-63	NR_147995	57209	Hs.528423	NM_021045	ENSG00000198105	ZNF248	bA162G10.3	zinc finger protein 248	protein-coding
Peak_1045	chr1	16167385	16168358	229.397	-0.023042	0.205211	-0.112285	0.910598	0.982259	No-change	Intergenic	CpG	-11802	NM_001329090	1969	Hs.171596	NM_004431	ENSG00000142627	EPHA2	ARCC2|CTPA|CTPP1|CTRCT6|ECK	EPH receptor A2	protein-coding
Peak_10450	chr10	37976106	37976945	252.742	0.0101264	0.180955	0.0559607	0.955373	0.990742	No-change	promoter-TSS (NR_138069)	promoter-TSS (NR_138069)	122	NM_001329651	219749	Hs.499429	NM_145011	ENSG00000175395	ZNF25	KOX19|Zfp9	zinc finger protein 25	protein-coding
Peak_10451	chr10	38010355	38011254	230.74	0.0567157	0.169281	0.335038	0.737596	0.942149	No-change	intron (NM_001278170, intron 1 of 3)	CpG	129	NM_001324176	7581	Hs.435774	NM_006954	ENSG00000189180	ZNF33A	KOX2|KOX31|KOX5|NF11A|ZNF11|ZNF11A|ZNF33|ZZAPK	zinc finger protein 33A	protein-coding
Peak_10452	chr10	38094049	38094910	103.266	0.23522	0.207115	1.1357	0.256084	0.691216	No-change	5' UTR (NM_001324259, exon 1 of 8)	5' UTR (NM_001324259, exon 1 of 8)	142	NM_001324246	7587	Hs.292575	NM_003421	ENSG00000075407	ZNF37A	KOX21|ZNF37	zinc finger protein 37A	protein-coding
Peak_10453	chr10	38355938	38356182	52.5645	-0.286682	0.261929	-1.0945	0.273735	0.708634	No-change	promoter-TSS (NR_003086)	promoter-TSS (NR_003086)	-320	NR_003086	158160	Hs.652484	NM_182829	ENSG00000099251	HSD17B7P2	HSD17B7|Hsd17b_2|bA291L22.1	hydroxysteroid 17-beta dehydrogenase 7 pseudogene 2	pseudo
Peak_10454	chr10	38356285	38356536	87.6936	-0.121534	0.227248	-0.534806	0.592784	0.89692	No-change	promoter-TSS (NR_003086)	promoter-TSS (NR_003086)	30	NR_003086	158160	Hs.652484	NM_182829	ENSG00000099251	HSD17B7P2	HSD17B7|Hsd17b_2|bA291L22.1	hydroxysteroid 17-beta dehydrogenase 7 pseudogene 2	pseudo
Peak_10455	chr10	38402343	38402994	74.8031	0.465069	0.264329	1.75943	0.0785038	0.398788	No-change	non-coding (NR_027269, exon 1 of 4)	non-coding (NR_027269, exon 1 of 4)	259	NR_027269	285961	Hs.406568	NR_027269		SEPTIN7P9	CDC10L|SEPT7L|SEPT7P9|bA291L22.2	septin 7 pseudogene 9	pseudo
Peak_10456	chr10	38403113	38403423	47.3365	-0.0714195	0.278767	-0.256197	0.797799	0.956715	No-change	promoter-TSS (NR_027269)	promoter-TSS (NR_027269)	-341	NR_148868	285961	Hs.406568	NR_027269		SEPTIN7P9	CDC10L|SEPT7L|SEPT7P9|bA291L22.2	septin 7 pseudogene 9	pseudo
Peak_10457	chr10	42552118	42553208	135.136	0.0544911	0.187677	0.290345	0.771552	0.94997	No-change	intron (NR_026777, intron 1 of 7)	CpG-2816	207	NR_026777	100129482	Hs.278064	NR_026777	ENSG00000234420	ZNF37BP	KOX21|ZNF37B	zinc finger protein 37B, pseudogene	pseudo
Peak_10458	chr10	42637994	42638895	262.698	-0.0695077	0.177754	-0.391033	0.695773	0.930248	No-change	intron (NM_001305040, intron 1 of 6)	CpG	126	NM_001305033	7582	Hs.435774	NM_006955	ENSG00000196693	ZNF33B	KOX2|KOX31|ZNF11B	zinc finger protein 33B	protein-coding
Peak_10459	chr10	42753106	42753752	95.0026	-0.123689	0.225514	-0.548477	0.583364	0.893552	No-change	non-coding (NR_136644, exon 1 of 1)	non-coding (NR_136644, exon 1 of 1)	-1713	NR_134498	105378269	Hs.448616	NR_134498		LOC105378269	-	uncharacterized LOC105378269	ncRNA
Peak_1046	chr1	16174444	16174665	26.0606	0.350585	0.372894	0.940175	0.347128	0.767876	No-change	Intergenic	Intergenic	-18485	NM_001329090	1969	Hs.171596	NM_004431	ENSG00000142627	EPHA2	ARCC2|CTPA|CTPP1|CTRCT6|ECK	EPH receptor A2	protein-coding
Peak_10460	chr10	42754231	42754689	33.5576	-0.194269	0.312977	-0.620712	0.534789	0.873801	No-change	promoter-TSS (NR_134498)	promoter-TSS (NR_134498)	-682	NR_134498	105378269	Hs.448616	NR_134498		LOC105378269	-	uncharacterized LOC105378269	ncRNA
Peak_10461	chr10	42782340	42783119	128.423	-0.0832186	0.187204	-0.444534	0.656657	0.918745	No-change	promoter-TSS (NM_014753)	promoter-TSS (NM_014753)	-66	NM_014753	9790	Hs.10848	NM_014753	ENSG00000165733	BMS1	ACC|BMS1L	BMS1 ribosome biogenesis factor	protein-coding
Peak_10462	chr10	42827183	42827613	33.8481	0.175525	0.332399	0.528055	0.597461	0.89876	No-change	intron (NM_014753, intron 21 of 22)	L1ME3G|LINE|L1	-44123	NR_134479	101929445	Hs.376403	NR_134479	ENSG00000234944	LINC02623	-	long intergenic non-protein coding RNA 2623	ncRNA
Peak_10463	chr10	42836038	42836445	23.2242	0.00360777	0.379041	0.00951814	0.992406	0.99861	No-change	Intergenic	Intergenic	-35280	NR_134479	101929445	Hs.376403	NR_134479	ENSG00000234944	LINC02623	-	long intergenic non-protein coding RNA 2623	ncRNA
Peak_10464	chr10	42844895	42845212	14.1913	0.0893749	0.45588	0.196049	0.844572	0.968407	No-change	Intergenic	ERVL-B4-int|LTR|ERVL	-26468	NR_134479	101929445	Hs.376403	NR_134479	ENSG00000234944	LINC02623	-	long intergenic non-protein coding RNA 2623	ncRNA
Peak_10465	chr10	42858863	42859268	17.3703	0.314752	0.449724	0.699879	0.484003	0.850414	No-change	Intergenic	Intergenic	-12456	NR_134479	101929445	Hs.376403	NR_134479	ENSG00000234944	LINC02623	-	long intergenic non-protein coding RNA 2623	ncRNA
Peak_10466	chr10	42866684	42867136	96.7184	0.154132	0.208571	0.738993	0.459911	0.837797	No-change	Intergenic	Intergenic	-4611	NR_134479	101929445	Hs.376403	NR_134479	ENSG00000234944	LINC02623	-	long intergenic non-protein coding RNA 2623	ncRNA
Peak_10467	chr10	42926820	42927237	45.1526	0.211333	0.276071	0.765501	0.443973	0.828009	No-change	Intergenic	LTR16A1|LTR|ERVL	54479	NR_126352	104266963	Hs.559152	NR_126352	ENSG00000229630	LINC01264	-	long intergenic non-protein coding RNA 1264	ncRNA
Peak_10468	chr10	42932672	42933709	132.993	0.241528	0.414089	0.583276	0.559708	0.884549	No-change	Intergenic	CpG	48317	NR_126352	104266963	Hs.559152	NR_126352	ENSG00000229630	LINC01264	-	long intergenic non-protein coding RNA 1264	ncRNA
Peak_10469	chr10	42933817	42934108	28.5068	0.0366476	0.34701	0.10561	0.915892	0.983106	No-change	Intergenic	CpG	47545	NR_126352	104266963	Hs.559152	NR_126352	ENSG00000229630	LINC01264	-	long intergenic non-protein coding RNA 1264	ncRNA
Peak_1047	chr1	16175652	16175976	31.1247	-0.583877	0.32933	-1.77292	0.0762416	0.393256	No-change	Intergenic	Intergenic	-19745	NM_001329090	1969	Hs.171596	NM_004431	ENSG00000142627	EPHA2	ARCC2|CTPA|CTPP1|CTRCT6|ECK	EPH receptor A2	protein-coding
Peak_10470	chr10	42940832	42941040	10.6965	-0.154329	0.534828	-0.288559	0.772919	0.950296	No-change	Intergenic	Intergenic	40571	NR_126352	104266963	Hs.559152	NR_126352	ENSG00000229630	LINC01264	-	long intergenic non-protein coding RNA 1264	ncRNA
Peak_10471	chr10	42951702	42952732	246.528	-0.126956	0.153545	-0.826835	0.408331	0.80815	No-change	Intergenic	Intergenic	29290	NR_126352	104266963	Hs.559152	NR_126352	ENSG00000229630	LINC01264	-	long intergenic non-protein coding RNA 1264	ncRNA
Peak_10472	chr10	42961930	42962753	37.0403	0.0185806	0.304009	0.0611187	0.951265	0.98982	No-change	Intergenic	Intergenic	19166	NR_126352	104266963	Hs.559152	NR_126352	ENSG00000229630	LINC01264	-	long intergenic non-protein coding RNA 1264	ncRNA
Peak_10473	chr10	42963273	42963583	17.1455	-0.300616	0.435715	-0.689938	0.490233	0.853408	No-change	Intergenic	L1MD1|LINE|L1	18079	NR_126352	104266963	Hs.559152	NR_126352	ENSG00000229630	LINC01264	-	long intergenic non-protein coding RNA 1264	ncRNA
Peak_10474	chr10	42974989	42975503	44.5464	-0.981178	0.284183	-3.45262	0.000555162	0.0131802	No-change	Intergenic	Intergenic	6261	NR_126352	104266963	Hs.559152	NR_126352	ENSG00000229630	LINC01264	-	long intergenic non-protein coding RNA 1264	ncRNA
Peak_10475	chr10	43012515	43012897	16.983	1.47323	0.450567	3.26974	0.00107647	0.0218755	Accessibility gain	Intergenic	MER4D|LTR|ERV1	15143	NR_049836	100847014		NR_049836	ENSG00000263795	MIR5100	-	microRNA 5100	ncRNA
Peak_10476	chr10	43026066	43027157	151.828	0.0386313	0.180608	0.213895	0.830629	0.964851	No-change	Intergenic	Intergenic	29048	NR_049836	100847014		NR_049836	ENSG00000263795	MIR5100	-	microRNA 5100	ncRNA
Peak_10477	chr10	43044257	43044777	54.5263	0.0819011	0.267182	0.306537	0.759196	0.947139	No-change	Intergenic	Intergenic	-32510	NM_020630	5979	Hs.350321	NM_000323	ENSG00000165731	RET	CDHF12|CDHR16|HSCR1|MEN2A|MEN2B|MTC1|PTC|RET-ELE1	ret proto-oncogene	protein-coding
Peak_10478	chr10	43046772	43046971	16.6721	0.557643	0.429665	1.29785	0.194337	0.617127	No-change	Intergenic	Intergenic	-30156	NM_020630	5979	Hs.350321	NM_000323	ENSG00000165731	RET	CDHF12|CDHR16|HSCR1|MEN2A|MEN2B|MTC1|PTC|RET-ELE1	ret proto-oncogene	protein-coding
Peak_10479	chr10	43064423	43065145	83.7164	-0.24103	0.22656	-1.06387	0.287388	0.721858	No-change	Intergenic	Intergenic	-12243	NM_020630	5979	Hs.350321	NM_000323	ENSG00000165731	RET	CDHF12|CDHR16|HSCR1|MEN2A|MEN2B|MTC1|PTC|RET-ELE1	ret proto-oncogene	protein-coding
Peak_1048	chr1	16181674	16182279	100.722	-0.227003	0.219033	-1.03639	0.300021	0.731883	No-change	Intergenic	Intergenic	-25907	NM_001329090	1969	Hs.171596	NM_004431	ENSG00000142627	EPHA2	ARCC2|CTPA|CTPP1|CTRCT6|ECK	EPH receptor A2	protein-coding
Peak_10480	chr10	43076339	43076653	40.2954	0.203072	0.290867	0.69816	0.485077	0.850991	No-change	promoter-TSS (NM_020975)	promoter-TSS (NM_020975)	-531	NM_020630	5979	Hs.350321	NM_000323	ENSG00000165731	RET	CDHF12|CDHR16|HSCR1|MEN2A|MEN2B|MTC1|PTC|RET-ELE1	ret proto-oncogene	protein-coding
Peak_10481	chr10	43078901	43079222	43.8776	-0.110075	0.282691	-0.389382	0.696994	0.930513	No-change	intron (NM_020630, intron 1 of 18)	intron (NM_020630, intron 1 of 18)	1992	NM_020975	5979	Hs.350321	NM_000323	ENSG00000165731	RET	CDHF12|CDHR16|HSCR1|MEN2A|MEN2B|MTC1|PTC|RET-ELE1	ret proto-oncogene	protein-coding
Peak_10482	chr10	43088802	43089135	29.9392	-0.0339902	0.335142	-0.10142	0.919217	0.983685	No-change	intron (NM_020630, intron 1 of 18)	intron (NM_020630, intron 1 of 18)	11899	NM_020975	5979	Hs.350321	NM_000323	ENSG00000165731	RET	CDHF12|CDHR16|HSCR1|MEN2A|MEN2B|MTC1|PTC|RET-ELE1	ret proto-oncogene	protein-coding
Peak_10483	chr10	43093456	43093989	53.5902	0.0576903	0.276864	0.208371	0.83494	0.966002	No-change	intron (NM_020630, intron 1 of 18)	L1MEg|LINE|L1	-11010	NM_001355216	5979	Hs.350321	NM_000323	ENSG00000165731	RET	CDHF12|CDHR16|HSCR1|MEN2A|MEN2B|MTC1|PTC|RET-ELE1	ret proto-oncogene	protein-coding
Peak_10484	chr10	43104721	43105835	137.891	0.230831	0.233772	0.987418	0.323438	0.751426	No-change	intron (NM_020630, intron 4 of 18)	CpG	546	NM_001355216	5979	Hs.350321	NM_000323	ENSG00000165731	RET	CDHF12|CDHR16|HSCR1|MEN2A|MEN2B|MTC1|PTC|RET-ELE1	ret proto-oncogene	protein-coding
Peak_10485	chr10	43137628	43137900	15.4223	-0.15418	0.441958	-0.348856	0.727197	0.938493	No-change	promoter-TSS (NR_135077)	promoter-TSS (NR_135077)	-681	NM_018590	55454	Hs.657569	NM_018590	ENSG00000169826	CSGALNACT2	CHGN2|ChGn-2|GALNACT-2|GALNACT2|PRO0082|beta4GalNAcT	chondroitin sulfate N-acetylgalactosaminyltransferase 2	protein-coding
Peak_10486	chr10	43138016	43139039	54.4963	-0.0272129	0.25408	-0.107104	0.914707	0.983022	No-change	promoter-TSS (NR_135077)	promoter-TSS (NR_135077)	82	NR_135077	55454	Hs.657569	NM_018590	ENSG00000169826	CSGALNACT2	CHGN2|ChGn-2|GALNACT-2|GALNACT2|PRO0082|beta4GalNAcT	chondroitin sulfate N-acetylgalactosaminyltransferase 2	protein-coding
Peak_10487	chr10	43202283	43204321	550.128	0.145021	0.181982	0.796896	0.425511	0.818399	No-change	exon (NM_001282862, exon 3 of 13)	exon (NM_001282862, exon 3 of 13)	26437	NM_001282862	221002	Hs.125293	NM_145313	ENSG00000198915	RASGEF1A	CG4853	RasGEF domain family member 1A	protein-coding
Peak_10488	chr10	43204889	43205447	120.245	-0.056133	0.202837	-0.27674	0.78198	0.952585	No-change	intron (NM_145313, intron 2 of 12)	intron (NM_145313, intron 2 of 12)	24571	NM_001282862	221002	Hs.125293	NM_145313	ENSG00000198915	RASGEF1A	CG4853	RasGEF domain family member 1A	protein-coding
Peak_10489	chr10	43221407	43221817	55.8929	-0.0402191	0.255252	-0.157566	0.874798	0.974285	No-change	intron (NM_145313, intron 1 of 12)	intron (NM_145313, intron 1 of 12)	8127	NM_001282862	221002	Hs.125293	NM_145313	ENSG00000198915	RASGEF1A	CG4853	RasGEF domain family member 1A	protein-coding
Peak_1049	chr1	16187642	16188032	68.5273	-0.2132	0.283396	-0.752303	0.451869	0.833732	No-change	Intergenic	Intergenic	24815	NM_153213	128272	Hs.591532	NM_153213	ENSG00000142632	ARHGEF19	WGEF	Rho guanine nucleotide exchange factor 19	protein-coding
Peak_10490	chr10	43228624	43229029	34.6845	0.242502	0.314707	0.770564	0.440966	0.826223	No-change	intron (NM_145313, intron 1 of 12)	L2a|LINE|L2	913	NM_001282862	221002	Hs.125293	NM_145313	ENSG00000198915	RASGEF1A	CG4853	RasGEF domain family member 1A	protein-coding
Peak_10491	chr10	43250397	43250743	30.204	-0.141859	0.32855	-0.431774	0.665906	0.921139	No-change	intron (NM_145313, intron 1 of 12)	intron (NM_145313, intron 1 of 12)	16495	NM_145313	221002	Hs.125293	NM_145313	ENSG00000198915	RASGEF1A	CG4853	RasGEF domain family member 1A	protein-coding
Peak_10492	chr10	43250851	43251590	62.3124	-0.452277	0.255702	-1.76876	0.0769333	0.395005	No-change	intron (NM_145313, intron 1 of 12)	intron (NM_145313, intron 1 of 12)	15845	NM_145313	221002	Hs.125293	NM_145313	ENSG00000198915	RASGEF1A	CG4853	RasGEF domain family member 1A	protein-coding
Peak_10493	chr10	43255897	43256238	49.2512	0.122654	0.272815	0.449586	0.653009	0.917627	No-change	intron (NM_145313, intron 1 of 12)	intron (NM_145313, intron 1 of 12)	10998	NM_145313	221002	Hs.125293	NM_145313	ENSG00000198915	RASGEF1A	CG4853	RasGEF domain family member 1A	protein-coding
Peak_10494	chr10	43265862	43266223	30.6277	-0.297405	0.323656	-0.918891	0.358153	0.776116	No-change	intron (NM_145313, intron 1 of 12)	intron (NM_145313, intron 1 of 12)	1023	NM_145313	221002	Hs.125293	NM_145313	ENSG00000198915	RASGEF1A	CG4853	RasGEF domain family member 1A	protein-coding
Peak_10495	chr10	43282809	43283207	24.8945	0.43128	0.367204	1.17449	0.240197	0.673494	No-change	Intergenic	Intergenic	-15943	NM_145313	221002	Hs.125293	NM_145313	ENSG00000198915	RASGEF1A	CG4853	RasGEF domain family member 1A	protein-coding
Peak_10496	chr10	43284395	43284635	15.1905	-0.571567	0.461178	-1.23936	0.215212	0.643765	No-change	Intergenic	Intergenic	-17450	NM_145313	221002	Hs.125293	NM_145313	ENSG00000198915	RASGEF1A	CG4853	RasGEF domain family member 1A	protein-coding
Peak_10497	chr10	43293280	43293596	16.9504	0.333612	0.429699	0.776386	0.437521	0.824468	No-change	Intergenic	Kanga1a|DNA|TcMar-Tc2	-26373	NM_145313	221002	Hs.125293	NM_145313	ENSG00000198915	RASGEF1A	CG4853	RasGEF domain family member 1A	protein-coding
Peak_10498	chr10	43304693	43305126	33.4361	-0.390482	0.313714	-1.24471	0.21324	0.641542	No-change	Intergenic	CpG	-37844	NM_145313	221002	Hs.125293	NM_145313	ENSG00000198915	RASGEF1A	CG4853	RasGEF domain family member 1A	protein-coding
Peak_10499	chr10	43306116	43306541	27.7466	0.779811	0.351668	2.21746	0.0265914	0.211109	No-change	Intergenic	LTR22B|LTR|ERVK	-39263	NM_145313	221002	Hs.125293	NM_145313	ENSG00000198915	RASGEF1A	CG4853	RasGEF domain family member 1A	protein-coding
Peak_105	chr1	1778820	1779291	88.466	0.152151	0.226359	0.672167	0.501477	0.858766	No-change	promoter-TSS (NM_001198993)	promoter-TSS (NM_001198993)	-239	NM_001198993	65220	Hs.654792	NM_023018	ENSG00000008130	NADK	dJ283E3.1	NAD kinase	protein-coding
Peak_1050	chr1	16205084	16205279	30.6637	0.203813	0.323383	0.630254	0.528529	0.87125	No-change	intron (NM_153213, intron 10 of 15)	intron (NM_153213, intron 10 of 15)	7471	NM_153213	128272	Hs.591532	NM_153213	ENSG00000142632	ARHGEF19	WGEF	Rho guanine nucleotide exchange factor 19	protein-coding
Peak_10500	chr10	43315922	43316170	18.3376	-0.200214	0.421127	-0.475424	0.634485	0.911764	No-change	Intergenic	Intergenic	-48981	NM_145313	221002	Hs.125293	NM_145313	ENSG00000198915	RASGEF1A	CG4853	RasGEF domain family member 1A	protein-coding
Peak_10501	chr10	43322713	43323485	199.474	-0.0816464	0.166854	-0.489328	0.62461	0.907883	No-change	Intergenic	CpG	-48537	NM_173160	53828	Hs.130497	NM_173160	ENSG00000150201	FXYD4	CHIF	FXYD domain containing ion transport regulator 4	protein-coding
Peak_10502	chr10	43337582	43337825	23.979	0.488011	0.368615	1.32391	0.185534	0.605456	No-change	Intergenic	LTR5_Hs|LTR|ERVK	-33933	NM_173160	53828	Hs.130497	NM_173160	ENSG00000150201	FXYD4	CHIF	FXYD domain containing ion transport regulator 4	protein-coding
Peak_10503	chr10	43348452	43349095	100.491	0.1016	0.204488	0.496851	0.619294	0.905951	No-change	Intergenic	Intergenic	-22863	NM_173160	53828	Hs.130497	NM_173160	ENSG00000150201	FXYD4	CHIF	FXYD domain containing ion transport regulator 4	protein-coding
Peak_10504	chr10	43355888	43356201	11.7286	0.0259344	0.535169	0.0484601	0.96135	0.992062	No-change	Intergenic	LTR8|LTR|ERV1	-15592	NM_173160	53828	Hs.130497	NM_173160	ENSG00000150201	FXYD4	CHIF	FXYD domain containing ion transport regulator 4	protein-coding
Peak_10505	chr10	43372855	43373311	33.2039	1.01838	0.352416	2.8897	0.00385605	0.055944	Accessibility gain	intron (NM_001184963, intron 2 of 8)	intron (NM_001184963, intron 2 of 8)	1439	NM_001184963	53828	Hs.130497	NM_173160	ENSG00000150201	FXYD4	CHIF	FXYD domain containing ion transport regulator 4	protein-coding
Peak_10506	chr10	43377330	43377711	44.6659	-0.254409	0.27517	-0.924552	0.355199	0.773612	No-change	Intergenic	Intergenic	5876	NM_001184963	53828	Hs.130497	NM_173160	ENSG00000150201	FXYD4	CHIF	FXYD domain containing ion transport regulator 4	protein-coding
Peak_10507	chr10	43395843	43396476	79.43	0.425182	0.221761	1.9173	0.0551997	0.328169	No-change	intron (NM_001098208, intron 1 of 2)	CpG	672	NM_001098208	3185	Hs.808	NM_004966	ENSG00000169813	HNRNPF	HNRPF|OK/SW-cl.23|mcs94-1	heterogeneous nuclear ribonucleoprotein F	protein-coding
Peak_10508	chr10	43396583	43396898	42.2149	0.388277	0.307194	1.26395	0.206249	0.633223	No-change	promoter-TSS (NM_001098208)	promoter-TSS (NM_001098208)	91	NM_001098208	3185	Hs.808	NM_004966	ENSG00000169813	HNRNPF	HNRPF|OK/SW-cl.23|mcs94-1	heterogeneous nuclear ribonucleoprotein F	protein-coding
Peak_10509	chr10	43397156	43397555	68.2803	0.0228613	0.238158	0.0959924	0.923527	0.984402	No-change	promoter-TSS (NM_001098207)	promoter-TSS (NM_001098207)	-9	NM_001098207	3185	Hs.808	NM_004966	ENSG00000169813	HNRNPF	HNRPF|OK/SW-cl.23|mcs94-1	heterogeneous nuclear ribonucleoprotein F	protein-coding
Peak_1051	chr1	16206150	16207217	326.275	0.0732698	0.172682	0.424305	0.671344	0.922637	No-change	intron (NM_153213, intron 6 of 15)	CpG	5969	NM_153213	128272	Hs.591532	NM_153213	ENSG00000142632	ARHGEF19	WGEF	Rho guanine nucleotide exchange factor 19	protein-coding
Peak_10510	chr10	43401696	43402034	65.7959	0.237766	0.241227	0.985653	0.324303	0.751983	No-change	intron (NM_001098204, intron 1 of 3)	intron (NM_001098204, intron 1 of 3)	-4519	NM_001098207	3185	Hs.808	NM_004966	ENSG00000169813	HNRNPF	HNRPF|OK/SW-cl.23|mcs94-1	heterogeneous nuclear ribonucleoprotein F	protein-coding
Peak_10511	chr10	43407714	43409572	316.976	0.0800717	0.167759	0.477302	0.633147	0.911238	No-change	promoter-TSS (NM_001098206)	promoter-TSS (NM_001098206)	241	NM_001098205	3185	Hs.808	NM_004966	ENSG00000169813	HNRNPF	HNRPF|OK/SW-cl.23|mcs94-1	heterogeneous nuclear ribonucleoprotein F	protein-coding
Peak_10512	chr10	43420391	43421093	45.1139	-0.304006	0.278184	-1.09282	0.274471	0.70937	No-change	Intergenic	AluJo|SINE|Alu	-3302	NR_145740	109616985		NR_145740	ENSG00000221400	SNORD3J	-	small nucleolar RNA, C/D box 3J	snoRNA
Peak_10513	chr10	43436330	43437449	193.707	0.16583	0.222943	0.743822	0.456984	0.836524	No-change	promoter-TSS (NM_001355445)	promoter-TSS (NM_001355445)	41	NM_001355448	642819	Hs.719657	NM_001355444	ENSG00000243660	ZNF487	KRBO1|ZNF487P	zinc finger protein 487	protein-coding
Peak_10514	chr10	43455355	43456140	208.274	-0.00364951	0.190864	-0.019121	0.984745	0.996895	No-change	intron (NM_001355444, intron 1 of 3)	CpG	18636	NM_001355450	642819	Hs.719657	NM_001355444	ENSG00000243660	ZNF487	KRBO1|ZNF487P	zinc finger protein 487	protein-coding
Peak_10515	chr10	43573966	43574757	58.6625	0.247276	0.253819	0.974222	0.329946	0.756353	No-change	intron (NM_001324353, intron 1 of 4)	CpG	255	NM_001324347	8187	Hs.25040	NM_005674	ENSG00000196793	ZNF239	HOK-2|MOK2	zinc finger protein 239	protein-coding
Peak_10516	chr10	43606168	43606826	53.0926	0.0114682	0.277203	0.041371	0.967	0.992979	No-change	promoter-TSS (NM_001318140)	promoter-TSS (NM_001318140)	59	NM_145312	220992	Hs.147440	NM_145312	ENSG00000198298	ZNF485	-	zinc finger protein 485	protein-coding
Peak_10517	chr10	43629071	43629261	8.25132	-1.07063	0.615559	-1.73928	0.0819859	0.408495	No-change	intron (NR_038867, intron 1 of 4)	LTR101_Mam|LTR|ERVL	349	NR_038867	414201	Hs.666576	NR_038867	ENSG00000223910	ZNF32-AS3	C10orf44|ZNF32-OT1|bA402L1.3	ZNF32 antisense RNA 3	ncRNA
Peak_10518	chr10	43648535	43649292	70.979	0.351511	0.260709	1.34829	0.177566	0.594254	No-change	promoter-TSS (NM_001005368)	promoter-TSS (NM_001005368)	-32	NM_006973	7580	Hs.522885	NM_006973	ENSG00000169740	ZNF32	KOX30	zinc finger protein 32	protein-coding
Peak_10519	chr10	43671720	43672054	38.9777	0.172406	0.30154	0.571752	0.56749	0.887591	No-change	non-coding (NR_038867, exon 3 of 5)	non-coding (NR_038867, exon 3 of 5)	-23006	NM_006973	7580	Hs.522885	NM_006973	ENSG00000169740	ZNF32	KOX30	zinc finger protein 32	protein-coding
Peak_1052	chr1	16212406	16212727	54.6524	-0.050828	0.274871	-0.184916	0.853295	0.970004	No-change	promoter-TSS (NM_153213)	promoter-TSS (NM_153213)	86	NM_153213	128272	Hs.591532	NM_153213	ENSG00000142632	ARHGEF19	WGEF	Rho guanine nucleotide exchange factor 19	protein-coding
Peak_10520	chr10	43683502	43683789	11.1505	0.384724	0.532764	0.722128	0.470216	0.84316	No-change	Intergenic	Intergenic	-34764	NM_006973	7580	Hs.522885	NM_006973	ENSG00000169740	ZNF32	KOX30	zinc finger protein 32	protein-coding
Peak_10521	chr10	43689576	43690675	129.866	0.124175	0.192065	0.646527	0.517938	0.865931	No-change	Intergenic	CpG	-41244	NM_006973	7580	Hs.522885	NM_006973	ENSG00000169740	ZNF32	KOX30	zinc finger protein 32	protein-coding
Peak_10522	chr10	43753413	43753724	18.3607	1.07723	0.418819	2.57207	0.0101093	0.111117	Accessibility gain	Intergenic	Intergenic	25257	NR_134484	102724264	Hs.140667	NR_134483	ENSG00000234973	LINC02658	-	long intergenic non-protein coding RNA 2658	ncRNA
Peak_10523	chr10	43754652	43754898	9.90743	2.05608	0.653864	3.1445	0.0016637	0.0305004	Accessibility gain	Intergenic	L1ME4b|LINE|L1	24050	NR_134484	102724264	Hs.140667	NR_134483	ENSG00000234973	LINC02658	-	long intergenic non-protein coding RNA 2658	ncRNA
Peak_10524	chr10	43940093	43940359	9.6044	-0.715311	0.571952	-1.25065	0.211063	0.638689	No-change	intron (NR_033846, intron 2 of 7)	intron (NR_033846, intron 2 of 7)	27824	NR_136148	283033	Hs.178244	NR_033846		LINC00841	-	long intergenic non-protein coding RNA 841	ncRNA
Peak_10525	chr10	44030133	44030428	13.081	0.451776	0.492537	0.917243	0.359016	0.776715	No-change	Intergenic	Intergenic	117878	NR_136148	283033	Hs.178244	NR_033846		LINC00841	-	long intergenic non-protein coding RNA 841	ncRNA
Peak_10526	chr10	44042192	44042361	7.60719	1.55788	0.663587	2.34767	0.0188913	0.16965	Accessibility gain	Intergenic	Intergenic	129874	NR_136148	283033	Hs.178244	NR_033846		LINC00841	-	long intergenic non-protein coding RNA 841	ncRNA
Peak_10527	chr10	44044576	44044842	15.4048	0.0503894	0.457601	0.110116	0.912317	0.982558	No-change	Intergenic	Intergenic	132307	NR_136148	283033	Hs.178244	NR_033846		LINC00841	-	long intergenic non-protein coding RNA 841	ncRNA
Peak_10528	chr10	44057215	44057934	58.0653	-0.655729	0.260653	-2.51572	0.011879	0.124091	No-change	Intergenic	Intergenic	145172	NR_136148	283033	Hs.178244	NR_033846		LINC00841	-	long intergenic non-protein coding RNA 841	ncRNA
Peak_10529	chr10	44060843	44061037	13.5986	0.473518	0.523359	0.904767	0.365589	0.780884	No-change	Intergenic	Intergenic	148538	NR_136148	283033	Hs.178244	NR_033846		LINC00841	-	long intergenic non-protein coding RNA 841	ncRNA
Peak_1053	chr1	16215885	16216634	193.251	0.0462483	0.168709	0.27413	0.783985	0.953131	No-change	Intergenic	Intergenic	-3607	NM_153213	128272	Hs.591532	NM_153213	ENSG00000142632	ARHGEF19	WGEF	Rho guanine nucleotide exchange factor 19	protein-coding
Peak_10530	chr10	44112297	44112712	63.4734	-0.0669818	0.242121	-0.276646	0.782052	0.952585	No-change	Intergenic	L1PA4|LINE|L1	-180246	NM_001258000	100130539	Hs.694626	NM_001258000	ENSG00000277288	C10orf142	-	chromosome 10 open reading frame 142	protein-coding
Peak_10531	chr10	44205262	44205514	13.596	0.881431	0.496882	1.77393	0.0760754	0.392893	No-change	Intergenic	Intergenic	-87362	NM_001258000	100130539	Hs.694626	NM_001258000	ENSG00000277288	C10orf142	-	chromosome 10 open reading frame 142	protein-coding
Peak_10532	chr10	44209826	44210187	26.2994	0.512871	0.354157	1.44815	0.147576	0.547461	No-change	Intergenic	Intergenic	-82744	NM_001258000	100130539	Hs.694626	NM_001258000	ENSG00000277288	C10orf142	-	chromosome 10 open reading frame 142	protein-coding
Peak_10533	chr10	44233311	44234085	144.768	0.0660299	0.184742	0.357417	0.72078	0.936915	No-change	Intergenic	L1PA8A|LINE|L1	-59052	NM_001258000	100130539	Hs.694626	NM_001258000	ENSG00000277288	C10orf142	-	chromosome 10 open reading frame 142	protein-coding
Peak_10534	chr10	44234281	44234765	39.786	0.0939364	0.298868	0.314307	0.753288	0.945558	No-change	Intergenic	Intergenic	-58227	NM_001258000	100130539	Hs.694626	NM_001258000	ENSG00000277288	C10orf142	-	chromosome 10 open reading frame 142	protein-coding
Peak_10535	chr10	44249521	44249887	19.5048	-0.0730033	0.395286	-0.184685	0.853476	0.970046	No-change	Intergenic	L1P3|LINE|L1	-43046	NM_001258000	100130539	Hs.694626	NM_001258000	ENSG00000277288	C10orf142	-	chromosome 10 open reading frame 142	protein-coding
Peak_10536	chr10	44260440	44260802	13.3536	-1.14615	0.507517	-2.25835	0.0239238	0.197954	Accessibility loss	Intergenic	Intergenic	-32129	NM_001258000	100130539	Hs.694626	NM_001258000	ENSG00000277288	C10orf142	-	chromosome 10 open reading frame 142	protein-coding
Peak_10537	chr10	44278599	44279198	39.3068	-0.597628	0.298841	-1.99982	0.0455199	0.293238	No-change	Intergenic	Intergenic	-13852	NM_001258000	100130539	Hs.694626	NM_001258000	ENSG00000277288	C10orf142	-	chromosome 10 open reading frame 142	protein-coding
Peak_10538	chr10	44287446	44287753	12.0748	0.272288	0.491535	0.553955	0.57961	0.892632	No-change	Intergenic	LTR49-int|LTR|ERV1	-5151	NM_001258000	100130539	Hs.694626	NM_001258000	ENSG00000277288	C10orf142	-	chromosome 10 open reading frame 142	protein-coding
Peak_10539	chr10	44292366	44292995	38.3679	0.0705049	0.293451	0.240261	0.810128	0.959614	No-change	promoter-TSS (NM_001258000)	promoter-TSS (NM_001258000)	-70	NM_001258000	100130539	Hs.694626	NM_001258000	ENSG00000277288	C10orf142	-	chromosome 10 open reading frame 142	protein-coding
Peak_1054	chr1	16217234	16217843	147.795	-0.0847949	0.203681	-0.416312	0.677182	0.924574	No-change	Intergenic	CpG	-4886	NM_153213	128272	Hs.591532	NM_153213	ENSG00000142632	ARHGEF19	WGEF	Rho guanine nucleotide exchange factor 19	protein-coding
Peak_10540	chr10	44310978	44311599	61.5895	-0.00439978	0.289735	-0.0151855	0.987884	0.997651	No-change	Intergenic	L3|LINE|CR1	18538	NM_001258000	100130539	Hs.694626	NM_001258000	ENSG00000277288	C10orf142	-	chromosome 10 open reading frame 142	protein-coding
Peak_10541	chr10	44316313	44317205	70.043	0.421944	0.249403	1.69182	0.0906803	0.431086	No-change	Intergenic	Intergenic	24009	NM_001258000	100130539	Hs.694626	NM_001258000	ENSG00000277288	C10orf142	-	chromosome 10 open reading frame 142	protein-coding
Peak_10542	chr10	44341176	44341508	17.8238	1.11819	0.42936	2.60431	0.00920604	0.104357	Accessibility gain	Intergenic	Intergenic	43755	NM_199168	6387	Hs.522891	NM_000609	ENSG00000107562	CXCL12	IRH|PBSF|SCYB12|SDF1|TLSF|TPAR1	C-X-C motif chemokine ligand 12	protein-coding
Peak_10543	chr10	44352180	44352814	49.5916	-0.677809	0.272185	-2.49026	0.0127651	0.130338	No-change	Intergenic	Intergenic	32600	NM_199168	6387	Hs.522891	NM_000609	ENSG00000107562	CXCL12	IRH|PBSF|SCYB12|SDF1|TLSF|TPAR1	C-X-C motif chemokine ligand 12	protein-coding
Peak_10544	chr10	44362853	44363362	35.7566	0.422434	0.304373	1.38788	0.165173	0.575828	No-change	Intergenic	Intergenic	21990	NM_199168	6387	Hs.522891	NM_000609	ENSG00000107562	CXCL12	IRH|PBSF|SCYB12|SDF1|TLSF|TPAR1	C-X-C motif chemokine ligand 12	protein-coding
Peak_10545	chr10	44370540	44371307	108.48	0.778333	0.214696	3.62529	0.000288641	0.00796791	No-change	3' UTR (NM_000609, exon 4 of 4)	3' UTR (NM_000609, exon 4 of 4)	14174	NM_199168	6387	Hs.522891	NM_000609	ENSG00000107562	CXCL12	IRH|PBSF|SCYB12|SDF1|TLSF|TPAR1	C-X-C motif chemokine ligand 12	protein-coding
Peak_10546	chr10	44382220	44382808	119.31	0.0646556	0.209239	0.309003	0.757319	0.946616	No-change	intron (NM_001277990, intron 1 of 2)	intron (NM_001277990, intron 1 of 2)	2583	NM_199168	6387	Hs.522891	NM_000609	ENSG00000107562	CXCL12	IRH|PBSF|SCYB12|SDF1|TLSF|TPAR1	C-X-C motif chemokine ligand 12	protein-coding
Peak_10547	chr10	44385092	44385408	54.0425	0.466589	0.266709	1.74943	0.080217	0.403435	No-change	promoter-TSS (NM_199168)	promoter-TSS (NM_199168)	-153	NM_001277990	6387	Hs.522891	NM_000609	ENSG00000107562	CXCL12	IRH|PBSF|SCYB12|SDF1|TLSF|TPAR1	C-X-C motif chemokine ligand 12	protein-coding
Peak_10548	chr10	44386524	44386988	89.7919	0.0886321	0.225815	0.3925	0.694689	0.929831	No-change	Intergenic	CpG-2852	-1659	NM_001277990	6387	Hs.522891	NM_000609	ENSG00000107562	CXCL12	IRH|PBSF|SCYB12|SDF1|TLSF|TPAR1	C-X-C motif chemokine ligand 12	protein-coding
Peak_10549	chr10	44392870	44393480	66.5608	-0.772598	0.251051	-3.07746	0.00208774	0.0360035	No-change	Intergenic	Intergenic	-8078	NM_001277990	6387	Hs.522891	NM_000609	ENSG00000107562	CXCL12	IRH|PBSF|SCYB12|SDF1|TLSF|TPAR1	C-X-C motif chemokine ligand 12	protein-coding
Peak_1055	chr1	16230603	16230962	27.4192	-0.0525046	0.366795	-0.143144	0.886176	0.976924	No-change	TTS (NM_030907)	TTS (NM_030907)	6401	NM_030907	79363	Hs.546430	NM_030907	ENSG00000132881	CPLANE2	C1orf89|RSG1	ciliogenesis and planar polarity effector 2	protein-coding
Peak_10550	chr10	44397478	44397965	68.1743	0.110729	0.251156	0.440877	0.659302	0.919375	No-change	Intergenic	Intergenic	-12624	NM_001277990	6387	Hs.522891	NM_000609	ENSG00000107562	CXCL12	IRH|PBSF|SCYB12|SDF1|TLSF|TPAR1	C-X-C motif chemokine ligand 12	protein-coding
Peak_10551	chr10	44398374	44398573	28.4864	0.494187	0.352466	1.40209	0.16089	0.569338	No-change	Intergenic	Intergenic	-13376	NM_001277990	6387	Hs.522891	NM_000609	ENSG00000107562	CXCL12	IRH|PBSF|SCYB12|SDF1|TLSF|TPAR1	C-X-C motif chemokine ligand 12	protein-coding
Peak_10552	chr10	44465441	44465864	34.2098	-0.474695	0.332381	-1.42817	0.153243	0.556966	No-change	Intergenic	Intergenic	-80555	NM_001277990	6387	Hs.522891	NM_000609	ENSG00000107562	CXCL12	IRH|PBSF|SCYB12|SDF1|TLSF|TPAR1	C-X-C motif chemokine ligand 12	protein-coding
Peak_10553	chr10	44473190	44473438	13.4194	-0.101591	0.509812	-0.199272	0.84205	0.967653	No-change	Intergenic	Intergenic	-88217	NM_001277990	6387	Hs.522891	NM_000609	ENSG00000107562	CXCL12	IRH|PBSF|SCYB12|SDF1|TLSF|TPAR1	C-X-C motif chemokine ligand 12	protein-coding
Peak_10554	chr10	44517567	44517998	20.1755	0.146311	0.398718	0.366953	0.713654	0.935346	No-change	Intergenic	Intergenic	-132685	NM_001277990	6387	Hs.522891	NM_000609	ENSG00000107562	CXCL12	IRH|PBSF|SCYB12|SDF1|TLSF|TPAR1	C-X-C motif chemokine ligand 12	protein-coding
Peak_10555	chr10	44689430	44689700	14.6921	-0.347351	0.482825	-0.719414	0.471886	0.843813	No-change	Intergenic	Intergenic	-221751	NM_001345926	643236	Hs.292788	NM_001123376	ENSG00000187783	TMEM72	C10orf127|KSP37	transmembrane protein 72	protein-coding
Peak_10556	chr10	44696627	44697046	18.9991	0.256945	0.399178	0.643685	0.51978	0.867038	No-change	Intergenic	Intergenic	-214480	NM_001345926	643236	Hs.292788	NM_001123376	ENSG00000187783	TMEM72	C10orf127|KSP37	transmembrane protein 72	protein-coding
Peak_10557	chr10	44697151	44697429	16.6829	0.160324	0.432811	0.370425	0.711066	0.934656	No-change	Intergenic	MIRb|SINE|MIR	-214026	NM_001345926	643236	Hs.292788	NM_001123376	ENSG00000187783	TMEM72	C10orf127|KSP37	transmembrane protein 72	protein-coding
Peak_10558	chr10	44809583	44810144	48.354	1.06863	0.279677	3.82094	0.000132945	0.00437403	Accessibility gain	Intergenic	MSTB-int|LTR|ERVL-MaLR	-101453	NM_001345926	643236	Hs.292788	NM_001123376	ENSG00000187783	TMEM72	C10orf127|KSP37	transmembrane protein 72	protein-coding
Peak_10559	chr10	44818590	44819231	73.4256	-0.144471	0.229923	-0.628345	0.529778	0.87161	No-change	intron (NR_033842, intron 7 of 7)	intron (NR_033842, intron 7 of 7)	-92406	NM_001345926	643236	Hs.292788	NM_001123376	ENSG00000187783	TMEM72	C10orf127|KSP37	transmembrane protein 72	protein-coding
Peak_1056	chr1	16236167	16237466	166.865	0.0547966	0.180308	0.303905	0.7612	0.947424	No-change	5' UTR (NM_030907, exon 1 of 5)	5' UTR (NM_030907, exon 1 of 5)	367	NM_030907	79363	Hs.546430	NM_030907	ENSG00000132881	CPLANE2	C1orf89|RSG1	ciliogenesis and planar polarity effector 2	protein-coding
Peak_10560	chr10	44857668	44858268	93.4066	0.486793	0.219099	2.22179	0.0262972	0.20972	No-change	intron (NR_033842, intron 2 of 7)	intron (NR_033842, intron 2 of 7)	-53348	NM_001345926	643236	Hs.292788	NM_001123376	ENSG00000187783	TMEM72	C10orf127|KSP37	transmembrane protein 72	protein-coding
Peak_10561	chr10	44864595	44865314	112.032	-0.272803	0.200258	-1.36226	0.173116	0.587463	No-change	intron (NR_033842, intron 2 of 7)	CpG	-46362	NM_001345926	643236	Hs.292788	NM_001123376	ENSG00000187783	TMEM72	C10orf127|KSP37	transmembrane protein 72	protein-coding
Peak_10562	chr10	44878633	44879456	151.928	-0.11228	0.178269	-0.629832	0.528805	0.871363	No-change	intron (NR_033842, intron 2 of 7)	MER34A1|LTR|ERV1	-32272	NM_001345926	643236	Hs.292788	NM_001123376	ENSG00000187783	TMEM72	C10orf127|KSP37	transmembrane protein 72	protein-coding
Peak_10563	chr10	44902939	44903405	27.5955	-0.414726	0.353621	-1.1728	0.240877	0.673991	No-change	intron (NR_033842, intron 2 of 7)	intron (NR_033842, intron 2 of 7)	-8144	NM_001345926	643236	Hs.292788	NM_001123376	ENSG00000187783	TMEM72	C10orf127|KSP37	transmembrane protein 72	protein-coding
Peak_10564	chr10	44911034	44911549	102.241	-0.452486	0.204739	-2.21006	0.0271011	0.213984	No-change	promoter-TSS (NM_001345926)	promoter-TSS (NM_001345926)	-25	NM_001345926	643236	Hs.292788	NM_001123376	ENSG00000187783	TMEM72	C10orf127|KSP37	transmembrane protein 72	protein-coding
Peak_10565	chr10	44925184	44925506	26.3398	0.155286	0.343992	0.451424	0.651684	0.917225	No-change	intron (NR_033842, intron 1 of 7)	intron (NR_033842, intron 1 of 7)	14008	NM_001123376	643236	Hs.292788	NM_001123376	ENSG00000187783	TMEM72	C10orf127|KSP37	transmembrane protein 72	protein-coding
Peak_10566	chr10	44932567	44933260	114.691	-0.0550145	0.20781	-0.264734	0.791214	0.954948	No-change	intron (NM_001123376, intron 3 of 4)	intron (NM_001123376, intron 3 of 4)	21576	NM_001123376	643236	Hs.292788	NM_001123376	ENSG00000187783	TMEM72	C10orf127|KSP37	transmembrane protein 72	protein-coding
Peak_10567	chr10	44952817	44953063	15.9524	-0.314074	0.434281	-0.723203	0.469555	0.842656	No-change	intron (NR_033842, intron 1 of 7)	intron (NR_033842, intron 1 of 7)	6749	NR_033842	220980	Hs.568801	NR_033842	ENSG00000224812	TMEM72-AS1	-	TMEM72 antisense RNA 1	ncRNA
Peak_10568	chr10	44959232	44960084	184.016	0.146313	0.189926	0.770372	0.44108	0.826272	No-change	promoter-TSS (NR_033842)	promoter-TSS (NR_033842)	31	NR_033842	220980	Hs.568801	NR_033842	ENSG00000224812	TMEM72-AS1	-	TMEM72 antisense RNA 1	ncRNA
Peak_10569	chr10	44964179	44964497	41.5528	-0.0993682	0.299395	-0.331896	0.739968	0.942772	No-change	intron (NM_032023, intron 1 of 10)	intron (NM_032023, intron 1 of 10)	4536	NM_032023	83937	Hs.522895	NM_032023	ENSG00000107551	RASSF4	AD037	Ras association domain family member 4	protein-coding
Peak_1057	chr1	16244357	16244719	39.5501	-0.308857	0.305114	-1.01227	0.311411	0.741515	No-change	Intergenic	Intergenic	-7355	NM_030907	79363	Hs.546430	NM_030907	ENSG00000132881	CPLANE2	C1orf89|RSG1	ciliogenesis and planar polarity effector 2	protein-coding
Peak_10570	chr10	44975055	44976101	284.106	-0.380421	0.156571	-2.4297	0.0151112	0.146263	No-change	TTS (NM_007021)	TTS (NM_007021)	3231	NM_007021	11067	Hs.93675	NM_007021	ENSG00000165507	DEPP1	C10orf10|DEPP|FIG|Fseg	DEPP1 autophagy regulator	protein-coding
Peak_10571	chr10	44978597	44979244	223.798	-0.34846	0.170831	-2.03979	0.0413712	0.276141	No-change	promoter-TSS (NM_007021)	promoter-TSS (NM_007021)	-111	NM_007021	11067	Hs.93675	NM_007021	ENSG00000165507	DEPP1	C10orf10|DEPP|FIG|Fseg	DEPP1 autophagy regulator	protein-coding
Peak_10572	chr10	44990361	44990716	36.0012	0.192237	0.304764	0.630775	0.528188	0.871097	No-change	intron (NM_032023, intron 8 of 10)	MER34A1|LTR|ERV1	10372	NR_126421	220979	Hs.707791	NM_001039380		C10orf25	-	chromosome 10 open reading frame 25	protein-coding
Peak_10573	chr10	45092212	45092499	7.70241	0.853857	0.638562	1.33716	0.181172	0.599338	No-change	Intergenic	Intergenic	62241	NR_024472	100133308	Hs.434365	NR_024472		RSU1P2	-	Ras suppressor protein 1 pseudogene 2	pseudo
Peak_10574	chr10	45155898	45156076	7.9166	-0.56285	0.628679	-0.895291	0.370632	0.784572	No-change	intron (NR_033891, intron 1 of 7)	intron (NR_033891, intron 1 of 7)	1325	NR_033891	338579	Hs.666134	NR_033891		ANKRD30BP3	-	ankyrin repeat domain 30B pseudogene 3	pseudo
Peak_10575	chr10	45235300	45235603	24.8606	-0.169363	0.375726	-0.450761	0.652162	0.917367	No-change	Intergenic	Intergenic	71437	NR_036112	100422988		NR_036112	ENSG00000263476	MIR3156-1	mir-3156-1	microRNA 3156-1	ncRNA
Peak_10576	chr10	45249666	45249891	11.2528	-0.115909	0.534645	-0.216796	0.828367	0.96446	No-change	Intergenic	AluYk4|SINE|Alu	65830	NM_001004297	79290	Hs.532435	NM_001004297	ENSG00000256574	OR13A1	-	olfactory receptor family 13 subfamily A member 1	protein-coding
Peak_10577	chr10	45249971	45250203	16.5594	0.0780985	0.442573	0.176465	0.859929	0.971261	No-change	Intergenic	Intergenic	65521	NM_001004297	79290	Hs.532435	NM_001004297	ENSG00000256574	OR13A1	-	olfactory receptor family 13 subfamily A member 1	protein-coding
Peak_10578	chr10	45359101	45359397	23.8752	-0.351636	0.371866	-0.945597	0.344354	0.766451	No-change	Intergenic	L1P2|LINE|L1	-14917	NM_001256154	240	Hs.89499	NM_000698	ENSG00000012779	ALOX5	5-LO|5-LOX|5LPG|LOG5	arachidonate 5-lipoxygenase	protein-coding
Peak_10579	chr10	45362304	45362938	113.092	-0.0892811	0.204918	-0.435692	0.66306	0.920422	No-change	Intergenic	L1PA6|LINE|L1	-11545	NM_001256154	240	Hs.89499	NM_000698	ENSG00000012779	ALOX5	5-LO|5-LOX|5LPG|LOG5	arachidonate 5-lipoxygenase	protein-coding
Peak_1058	chr1	16351881	16353044	216.046	0.0713648	0.167367	0.426397	0.669818	0.922129	No-change	promoter-TSS (NM_018994)	promoter-TSS (NM_018994)	18	NM_018994	54455	Hs.522384	NM_018994	ENSG00000037637	FBXO42	Fbx42|JFK	F-box protein 42	protein-coding
Peak_10580	chr10	45373261	45374399	137.035	0.135894	0.214405	0.63382	0.526198	0.870165	No-change	promoter-TSS (NM_001320861)	promoter-TSS (NM_001320861)	-336	NM_001256154	240	Hs.89499	NM_000698	ENSG00000012779	ALOX5	5-LO|5-LOX|5LPG|LOG5	arachidonate 5-lipoxygenase	protein-coding
Peak_10581	chr10	45418791	45420013	213.438	-0.08814	0.175598	-0.501942	0.615708	0.90489	No-change	intron (NM_001320862, intron 4 of 13).2	CpG	33719	NR_120674	102724323	Hs.559151	NR_120674	ENSG00000231964	LOC102724323	-	uncharacterized LOC102724323	ncRNA
Peak_10582	chr10	45453583	45453925	10.9175	-0.132643	0.536371	-0.247297	0.804679	0.958299	No-change	promoter-TSS (NR_120674)	promoter-TSS (NR_120674)	-633	NR_120674	102724323	Hs.559151	NR_120674	ENSG00000231964	LOC102724323	-	uncharacterized LOC102724323	ncRNA
Peak_10583	chr10	45464870	45465411	54.9317	0.338928	0.266566	1.27146	0.203565	0.629703	No-change	intron (NM_001282866, intron 3 of 7)	intron (NM_001282866, intron 3 of 7)	-12019	NR_120674	102724323	Hs.559151	NR_120674	ENSG00000231964	LOC102724323	-	uncharacterized LOC102724323	ncRNA
Peak_10584	chr10	45471965	45472317	29.1176	-0.312849	0.343397	-0.911043	0.362273	0.779153	No-change	intron (NM_001282866, intron 3 of 7)	intron (NM_001282866, intron 3 of 7)	-19020	NR_120674	102724323	Hs.559151	NR_120674	ENSG00000231964	LOC102724323	-	uncharacterized LOC102724323	ncRNA
Peak_10585	chr10	45474809	45475149	15.0672	-1.71949	0.505985	-3.39831	0.000678035	0.0153206	Accessibility loss	intron (NM_001282866, intron 3 of 7)	L1MA4A|LINE|L1	-21858	NR_120674	102724323	Hs.559151	NR_120674	ENSG00000231964	LOC102724323	-	uncharacterized LOC102724323	ncRNA
Peak_10586	chr10	45560318	45560723	15.1696	0.645648	0.451751	1.42921	0.152944	0.556644	No-change	intron (NM_145021, intron 1 of 6)	LTR22C0|LTR|ERVK	-25149	NM_001002266	220972	Hs.499489	NM_145021	ENSG00000165406	MARCH8	CMIR|MARCH-VIII|MIR|RNF178|c-MIR	membrane associated ring-CH-type finger 8	protein-coding
Peak_10587	chr10	45594377	45595169	103.499	-0.0634032	0.218251	-0.290505	0.77143	0.94997	No-change	5' UTR (NM_145021, exon 1 of 7)	5' UTR (NM_145021, exon 1 of 7)	133	NM_145021	220972	Hs.499489	NM_145021	ENSG00000165406	MARCH8	CMIR|MARCH-VIII|MIR|RNF178|c-MIR	membrane associated ring-CH-type finger 8	protein-coding
Peak_10588	chr10	45672245	45673311	273.21	0.172408	0.175097	0.984638	0.324802	0.752393	No-change	promoter-TSS (NM_001282905)	promoter-TSS (NM_001282905)	-6	NM_174890	93550	Hs.89029	NM_174890	ENSG00000172671	ZFAND4	ANUBL1	zinc finger AN1-type containing 4	protein-coding
Peak_10589	chr10	45726849	45727461	83.7701	0.333789	0.23366	1.42853	0.15314	0.55692	No-change	promoter-TSS (NR_159966)	promoter-TSS (NR_159966)	-111	NM_001367414	253725	Hs.365286	NM_015262	ENSG00000172661	WASHC2C	FAM21A|FAM21C|VPEF	WASH complex subunit 2C	protein-coding
Peak_1059	chr1	16366892	16368122	297.001	-0.0792426	0.157644	-0.50267	0.615196	0.904889	No-change	intron (NR_073500, intron 1 of 1)	CpG	265	NM_001271869	26099	Hs.252967	NM_001114600	ENSG00000055070	SZRD1	C1orf144	SUZ RNA binding domain containing 1	protein-coding
Peak_10590	chr10	45971930	45972720	86.754	-0.0776936	0.211991	-0.366494	0.713996	0.935455	No-change	promoter-TSS (NR_073029)	promoter-TSS (NR_073029)	49	NR_160518	114004351		NR_160518		PARGP1-AGAP4	-	PARGP1-AGAP4 readthrough	pseudo
Peak_10591	chr10	46023131	46023778	128.498	0.175151	0.22975	0.762355	0.445848	0.829245	No-change	promoter-TSS (NM_005437)	promoter-TSS (NM_005437)	4	NM_005437	8031	Hs.643658	NM_005437	ENSG00000266412	NCOA4	ARA70|ELE1|PTC3|RFG	nuclear receptor coactivator 4	protein-coding
Peak_10592	chr10	46030108	46030994	154.604	0.0317422	0.185406	0.171204	0.864064	0.972143	No-change	5' UTR (NM_001145263, exon 1 of 10)	5' UTR (NM_001145263, exon 1 of 10)	163	NM_001145261	8031	Hs.643658	NM_005437	ENSG00000266412	NCOA4	ARA70|ELE1|PTC3|RFG	nuclear receptor coactivator 4	protein-coding
Peak_10593	chr10	46052206	46052690	13.6523	0.95097	0.506861	1.8762	0.0606282	0.345548	No-change	Intergenic	Intergenic	-6179	NM_138634	4477	Hs.255462	NM_002443	ENSG00000263639	MSMB	HPC13|IGBF|MSP|MSPB|PN44|PRPS|PSP|PSP-94|PSP57|PSP94	microseminoprotein beta	protein-coding
Peak_10594	chr10	46095260	46095832	38.393	0.200204	0.300299	0.666681	0.504976	0.860254	No-change	Intergenic	Intergenic	-13949	NR_126580	653268	Hs.447454	NM_001077685		AGAP7P	AGAP-7|AGAP7|CTGLF4|bA109G10.1	ArfGAP with GTPase domain, ankyrin repeat and PH domain 7, pseudogene	pseudo
Peak_10595	chr10	46106037	46107128	123.051	0.0586141	0.207515	0.282457	0.777593	0.951638	No-change	Intergenic	CpG	-2913	NR_126580	653268	Hs.447454	NM_001077685		AGAP7P	AGAP-7|AGAP7|CTGLF4|bA109G10.1	ArfGAP with GTPase domain, ankyrin repeat and PH domain 7, pseudogene	pseudo
Peak_10596	chr10	46228361	46229525	145.939	-0.253672	0.201641	-1.25804	0.208379	0.635735	No-change	intron (NR_103828, intron 2 of 2)	L1PA17|LINE|L1	40665	NR_103827	100996567	Hs.546758	NR_103827		ANTXRLP1	-	ANTXR like pseudogene 1	pseudo
Peak_10597	chr10	46256090	46256410	38.2726	0.045551	0.296651	0.153551	0.877964	0.975102	No-change	intron (NR_103828, intron 1 of 2)	intron (NR_103828, intron 1 of 2)	13358	NR_103827	100996567	Hs.546758	NR_103827		ANTXRLP1	-	ANTXR like pseudogene 1	pseudo
Peak_10598	chr10	46273645	46273945	11.4222	-0.0641946	0.55367	-0.115944	0.907697	0.981495	No-change	Intergenic	Intergenic	-4187	NR_103828	100996567	Hs.546758	NR_103827		ANTXRLP1	-	ANTXR like pseudogene 1	pseudo
Peak_10599	chr10	46282708	46283188	73.0633	0.218225	0.248059	0.879727	0.379007	0.78992	No-change	Intergenic	CpG	-1902	NR_160731	105378577	Hs.646293	NR_160731		LOC105378577	-	uncharacterized LOC105378577	ncRNA
Peak_106	chr1	1780022	1780576	84.0938	0.601926	0.215373	2.7948	0.00519315	0.0696512	No-change	promoter-TSS (NM_001198994)	promoter-TSS (NM_001198994)	-268	NM_001198994	65220	Hs.654792	NM_023018	ENSG00000008130	NADK	dJ283E3.1	NAD kinase	protein-coding
Peak_1060	chr1	16392975	16393490	26.6149	1.01994	0.371614	2.74463	0.00605796	0.077838	Accessibility gain	exon (NM_001271869, exon 3 of 4)	exon (NM_001271869, exon 3 of 4)	25990	NM_001271869	26099	Hs.252967	NM_001114600	ENSG00000055070	SZRD1	C1orf144	SUZ RNA binding domain containing 1	protein-coding
Peak_10600	chr10	46284345	46285084	77.0947	-0.0521524	0.23421	-0.222673	0.82379	0.96325	No-change	promoter-TSS (NR_160731)	promoter-TSS (NR_160731)	-136	NR_160731	105378577	Hs.646293	NR_160731		LOC105378577	-	uncharacterized LOC105378577	ncRNA
Peak_10601	chr10	46299458	46300186	75.9183	0.0393136	0.222718	0.176518	0.859887	0.971235	No-change	intron (NM_001278688, intron 9 of 16)	intron (NM_001278688, intron 9 of 16)	12825	NM_001354208	195977	Hs.538515	NM_001278688	ENSG00000274209	ANTXRL	-	ANTXR like	protein-coding
Peak_10602	chr10	46329466	46330046	30.4723	0.295998	0.332621	0.889896	0.373522	0.786052	No-change	exon (NM_001354208, exon 19 of 19)	exon (NM_001354208, exon 19 of 19)	-39331	NR_104039	100132929	Hs.645212	NM_001137556		FAM25BP	FAM25A|FAM25B|FAM25C|FAM25G	protein FAM25	pseudo
Peak_10603	chr10	46468224	46468393	24.2708	-0.0017396	0.362498	-0.00479892	0.996171	0.999321	No-change	Intergenic	Intergenic	-2350	NM_005972	5540	Hs.524719	NM_005972	ENSG00000204174	NPY4R	NPY4-R|PP1|PPYR1|Y4	neuropeptide Y receptor Y4	protein-coding
Peak_10604	chr10	46514672	46515248	16.6571	-0.285575	0.450476	-0.63394	0.52612	0.870165	No-change	Intergenic	Intergenic	41111	NM_014696	9721	Hs.523375	NM_014696	ENSG00000204175	GPRIN2	GRIN2|KIAA0514	G protein regulated inducer of neurite outgrowth 2	protein-coding
Peak_10605	chr10	46523134	46523746	65.9579	-0.0956166	0.234463	-0.407811	0.683412	0.926681	No-change	Intergenic	Intergenic	32631	NM_014696	9721	Hs.523375	NM_014696	ENSG00000204175	GPRIN2	GRIN2|KIAA0514	G protein regulated inducer of neurite outgrowth 2	protein-coding
Peak_10606	chr10	46524815	46525113	34.9639	-0.297047	0.331916	-0.894947	0.370816	0.784628	No-change	Intergenic	Intergenic	31107	NM_014696	9721	Hs.523375	NM_014696	ENSG00000204175	GPRIN2	GRIN2|KIAA0514	G protein regulated inducer of neurite outgrowth 2	protein-coding
Peak_10607	chr10	46535058	46535364	22.7986	-0.0280152	0.374198	-0.0748673	0.94032	0.987701	No-change	Intergenic	Intergenic	20860	NM_014696	9721	Hs.523375	NM_014696	ENSG00000204175	GPRIN2	GRIN2|KIAA0514	G protein regulated inducer of neurite outgrowth 2	protein-coding
Peak_10608	chr10	46541053	46541784	197.486	-0.189725	0.18791	-1.00966	0.312658	0.742852	No-change	Intergenic	CpG	14653	NM_014696	9721	Hs.523375	NM_014696	ENSG00000204175	GPRIN2	GRIN2|KIAA0514	G protein regulated inducer of neurite outgrowth 2	protein-coding
Peak_10609	chr10	46555475	46556491	264.307	0.0298978	0.162525	0.183959	0.854046	0.970173	No-change	promoter-TSS (NM_014696)	promoter-TSS (NM_014696)	88	NM_014696	9721	Hs.523375	NM_014696	ENSG00000204175	GPRIN2	GRIN2|KIAA0514	G protein regulated inducer of neurite outgrowth 2	protein-coding
Peak_1061	chr1	16409433	16410186	52.0117	0.109371	0.276622	0.395379	0.692563	0.929429	No-change	non-coding (NR_148413, exon 7 of 16)	non-coding (NR_148413, exon 7 of 16)	27615	NM_001353349	374955	Hs.705501	NM_198546	ENSG00000187144	SPATA21	spergen-2|spergen2	spermatogenesis associated 21	protein-coding
Peak_10610	chr10	46565642	46565923	30.0113	0.125969	0.338648	0.371974	0.709912	0.934227	No-change	Intergenic	Intergenic	-9711	NM_014696	9721	Hs.523375	NM_014696	ENSG00000204175	GPRIN2	GRIN2|KIAA0514	G protein regulated inducer of neurite outgrowth 2	protein-coding
Peak_10611	chr10	46597557	46597803	27.7981	0.221014	0.339034	0.651895	0.514469	0.864689	No-change	intron (NR_155740, intron 1 of 1)	intron (NR_155740, intron 1 of 1)	465	NR_155740	101927699	Hs.663831	NR_155739		LOC101927699	-	uncharacterized LOC101927699	ncRNA
Peak_10612	chr10	46786691	46787066	65.0405	-0.0292287	0.238636	-0.122482	0.902517	0.980509	No-change	promoter-TSS (NR_111968)	promoter-TSS (NR_111968)	-108	NR_111968	414212	Hs.661155	NR_048574	ENSG00000265366	GLUD1P2	GLUD1P7|GLUDP2|GLUDP7	glutamate dehydrogenase 1 pseudogene 2	pseudo
Peak_10613	chr10	46993044	46993401	15.8189	0.101231	0.447081	0.226426	0.82087	0.962537	No-change	intron (NM_001042357, intron 9 of 10)	L1P4a|LINE|L1	81500	NM_001352546	26095	Hs.440733	NM_015605	ENSG00000204179	PTPN20	CT126|PTPN20A|PTPN20B|bA142I17.1|bA42B19.1	protein tyrosine phosphatase non-receptor type 20	protein-coding
Peak_10614	chr10	47013828	47014172	14.9967	-0.949253	0.463643	-2.04738	0.0406207	0.273242	No-change	Intergenic	Intergenic	102278	NM_001352546	26095	Hs.440733	NM_015605	ENSG00000204179	PTPN20	CT126|PTPN20A|PTPN20B|bA142I17.1|bA42B19.1	protein tyrosine phosphatase non-receptor type 20	protein-coding
Peak_10615	chr10	47024731	47025131	58.9469	-0.295248	0.258647	-1.14151	0.253658	0.687727	No-change	Intergenic	Intergenic	113209	NM_001352546	26095	Hs.440733	NM_015605	ENSG00000204179	PTPN20	CT126|PTPN20A|PTPN20B|bA142I17.1|bA42B19.1	protein tyrosine phosphatase non-receptor type 20	protein-coding
Peak_10616	chr10	47047530	47047940	32.6147	-0.137272	0.33109	-0.414606	0.67843	0.9248	No-change	Intergenic	Intergenic	136013	NM_001352546	26095	Hs.440733	NM_015605	ENSG00000204179	PTPN20	CT126|PTPN20A|PTPN20B|bA142I17.1|bA42B19.1	protein tyrosine phosphatase non-receptor type 20	protein-coding
Peak_10617	chr10	47048647	47048847	17.8955	-0.657346	0.42277	-1.55485	0.119981	0.495901	No-change	Intergenic	Intergenic	137025	NM_001352546	26095	Hs.440733	NM_015605	ENSG00000204179	PTPN20	CT126|PTPN20A|PTPN20B|bA142I17.1|bA42B19.1	protein tyrosine phosphatase non-receptor type 20	protein-coding
Peak_10618	chr10	47078877	47079162	12.887	-0.64316	0.484701	-1.32692	0.184535	0.604115	No-change	Intergenic	Intergenic	167297	NM_001352546	26095	Hs.440733	NM_015605	ENSG00000204179	PTPN20	CT126|PTPN20A|PTPN20B|bA142I17.1|bA42B19.1	protein tyrosine phosphatase non-receptor type 20	protein-coding
Peak_10619	chr10	47135539	47135814	13.2452	-0.738652	0.482201	-1.53183	0.125563	0.507251	No-change	Intergenic	Intergenic	-164521	NM_004962	2662	Hs.2171	NM_004962	ENSG00000266524	GDF10	BIP|BMP-3b|BMP3B	growth differentiation factor 10	protein-coding
Peak_1062	chr1	16430528	16430977	39.4131	-0.03337	0.323389	-0.103189	0.917813	0.983477	No-change	intron (NR_148413, intron 2 of 15)	MLT1K|LTR|ERVL-MaLR	6672	NM_001353349	374955	Hs.705501	NM_198546	ENSG00000187144	SPATA21	spergen-2|spergen2	spermatogenesis associated 21	protein-coding
Peak_10620	chr10	47175056	47175951	162.727	-0.767495	0.200907	-3.82016	0.000133365	0.00438056	No-change	Intergenic	Intergenic	-124694	NM_004962	2662	Hs.2171	NM_004962	ENSG00000266524	GDF10	BIP|BMP-3b|BMP3B	growth differentiation factor 10	protein-coding
Peak_10621	chr10	47184447	47184814	15.9193	-0.803444	0.449232	-1.78848	0.0736979	0.385606	No-change	Intergenic	Intergenic	-115567	NM_004962	2662	Hs.2171	NM_004962	ENSG00000266524	GDF10	BIP|BMP-3b|BMP3B	growth differentiation factor 10	protein-coding
Peak_10622	chr10	47207188	47207591	16.4286	-0.77471	0.447912	-1.7296	0.0837014	0.413385	No-change	Intergenic	Intergenic	-92808	NM_004962	2662	Hs.2171	NM_004962	ENSG00000266524	GDF10	BIP|BMP-3b|BMP3B	growth differentiation factor 10	protein-coding
Peak_10623	chr10	47223322	47223655	24.1852	-0.223586	0.37372	-0.59827	0.54966	0.879876	No-change	Intergenic	Intergenic	-76709	NM_004962	2662	Hs.2171	NM_004962	ENSG00000266524	GDF10	BIP|BMP-3b|BMP3B	growth differentiation factor 10	protein-coding
Peak_10624	chr10	47243909	47244289	21.4863	-0.0325985	0.384888	-0.0846961	0.932503	0.986184	No-change	Intergenic	Intergenic	-56098	NM_004962	2662	Hs.2171	NM_004962	ENSG00000266524	GDF10	BIP|BMP-3b|BMP3B	growth differentiation factor 10	protein-coding
Peak_10625	chr10	47253838	47254259	19.365	-0.0852882	0.404196	-0.211007	0.832882	0.965522	No-change	Intergenic	Intergenic	-46149	NM_004962	2662	Hs.2171	NM_004962	ENSG00000266524	GDF10	BIP|BMP-3b|BMP3B	growth differentiation factor 10	protein-coding
Peak_10626	chr10	47277939	47278224	9.92061	-0.826567	0.569399	-1.45165	0.146599	0.545941	No-change	Intergenic	Intergenic	-22116	NM_004962	2662	Hs.2171	NM_004962	ENSG00000266524	GDF10	BIP|BMP-3b|BMP3B	growth differentiation factor 10	protein-coding
Peak_10627	chr10	47312083	47312528	67.4578	-0.208745	0.244574	-0.853506	0.393379	0.799257	No-change	intron (NM_004962, intron 2 of 2)	intron (NM_004962, intron 2 of 2)	-10149	NM_016204	2658	Hs.279463	NM_016204	ENSG00000263761	GDF2	BMP-9|BMP9|HHT5	growth differentiation factor 2	protein-coding
Peak_10628	chr10	47322404	47322733	15.4127	-0.529323	0.459025	-1.15315	0.24885	0.682289	No-change	5' UTR (NM_016204, exon 1 of 2)	5' UTR (NM_016204, exon 1 of 2)	114	NM_016204	2658	Hs.279463	NM_016204	ENSG00000263761	GDF2	BMP-9|BMP9|HHT5	growth differentiation factor 2	protein-coding
Peak_10629	chr10	47339830	47340403	27.6637	-0.601571	0.346632	-1.73547	0.0826568	0.410613	No-change	Intergenic	Intergenic	-8247	NM_002900	5949	Hs.591928	NM_002900	ENSG00000265203	RBP3	D10S64|D10S65|D10S66|IRBP|RBPI|RP66	retinol binding protein 3	protein-coding
Peak_1063	chr1	16440185	16441305	209.398	-0.0903754	0.166516	-0.542742	0.587307	0.895058	No-change	promoter-TSS (NM_001145278)	promoter-TSS (NM_001145278)	21	NM_018090	55707	Hs.437385	NM_018090	ENSG00000157191	NECAP2	-	NECAP endocytosis associated 2	protein-coding
Peak_10630	chr10	47340448	47340824	24.3427	-0.347394	0.367308	-0.945783	0.344259	0.76641	No-change	Intergenic	Intergenic	-7727	NM_002900	5949	Hs.591928	NM_002900	ENSG00000265203	RBP3	D10S64|D10S65|D10S66|IRBP|RBPI|RP66	retinol binding protein 3	protein-coding
Peak_10631	chr10	47346649	47347185	24.2913	-1.29323	0.383582	-3.37145	0.000747742	0.0165198	Accessibility loss	Intergenic	Intergenic	-1446	NM_002900	5949	Hs.591928	NM_002900	ENSG00000265203	RBP3	D10S64|D10S65|D10S66|IRBP|RBPI|RP66	retinol binding protein 3	protein-coding
Peak_10632	chr10	47352368	47352729	28.1078	-0.0223896	0.349839	-0.0639996	0.948971	0.989436	No-change	intron (NM_002900, intron 1 of 3)	MIRb|SINE|MIR	4185	NM_002900	5949	Hs.591928	NM_002900	ENSG00000265203	RBP3	D10S64|D10S65|D10S66|IRBP|RBPI|RP66	retinol binding protein 3	protein-coding
Peak_10633	chr10	47361299	47361652	34.0524	-0.216492	0.307324	-0.704443	0.481157	0.849	No-change	Intergenic	Intergenic	13112	NM_002900	5949	Hs.591928	NM_002900	ENSG00000265203	RBP3	D10S64|D10S65|D10S66|IRBP|RBPI|RP66	retinol binding protein 3	protein-coding
Peak_10634	chr10	47372172	47372426	11.6789	0.293338	0.507227	0.578316	0.563051	0.886007	No-change	intron (NM_153034, intron 1 of 1)	intron (NM_153034, intron 1 of 1)	11994	NM_001346935	118738	Hs.27788	NM_153034	ENSG00000265763	ZNF488	-	zinc finger protein 488	protein-coding
Peak_10635	chr10	47383749	47384913	191.356	0.183266	0.177272	1.03381	0.301224	0.733211	No-change	promoter-TSS (NM_153034)	promoter-TSS (NM_153034)	-38	NM_001346936	118738	Hs.27788	NM_153034	ENSG00000265763	ZNF488	-	zinc finger protein 488	protein-coding
Peak_10636	chr10	47402619	47403250	114.232	-0.344341	0.219473	-1.56895	0.11666	0.488841	No-change	Intergenic	Intergenic	-4231	NR_134500	107001062	Hs.576719	NR_134500		LOC107001062	-	uncharacterized LOC107001062	ncRNA
Peak_10637	chr10	47403504	47403855	37.478	-0.193403	0.30406	-0.636067	0.524733	0.869472	No-change	Intergenic	Intergenic	-3486	NR_134500	107001062	Hs.576719	NR_134500		LOC107001062	-	uncharacterized LOC107001062	ncRNA
Peak_10638	chr10	47409262	47409649	26.4065	-0.26954	0.36052	-0.747643	0.454676	0.835443	No-change	intron (NR_134500, intron 2 of 3)	intron (NR_134500, intron 2 of 3)	2290	NR_134500	107001062	Hs.576719	NR_134500		LOC107001062	-	uncharacterized LOC107001062	ncRNA
Peak_10639	chr10	47420342	47420958	35.1673	0.699627	0.312063	2.24194	0.0249651	0.203111	No-change	Intergenic	Intergenic	-6175	NR_134499	105378292	Hs.131331	NR_134499		LOC105378292	-	uncharacterized LOC105378292	ncRNA
Peak_1064	chr1	16474969	16475212	13.8242	0.0483746	0.510894	0.0946862	0.924564	0.984509	No-change	intron (NR_023386, intron 14 of 14)	intron (NR_023386, intron 14 of 14)	13283	NR_147211	107984921	Hs.528312	NR_147210	ENSG00000226029	LINC01772	-	long intergenic non-protein coding RNA 1772	ncRNA
Peak_10640	chr10	47438905	47439243	18.2306	0.286267	0.408668	0.700487	0.483623	0.850365	No-change	Intergenic	L1PA17|LINE|L1	-24599	NR_134499	105378292	Hs.131331	NR_134499		LOC105378292	-	uncharacterized LOC105378292	ncRNA
Peak_10641	chr10	47447643	47447852	16.822	-0.633575	0.457105	-1.38606	0.165729	0.576671	No-change	Intergenic	Intergenic	-33272	NR_134499	105378292	Hs.131331	NR_134499		LOC105378292	-	uncharacterized LOC105378292	ncRNA
Peak_10642	chr10	47452446	47452945	32.1843	0.30462	0.321258	0.948209	0.343023	0.765476	No-change	Intergenic	Intergenic	31420	NM_001040084	653145	Hs.535306	NM_001040084	ENSG00000265190	ANXA8	ANX8|CH17-360D5.2	annexin A8	protein-coding
Peak_10643	chr10	47461232	47461715	79.9862	0.0541899	0.219296	0.247108	0.804824	0.958299	No-change	Intergenic	CpG	22642	NM_001040084	653145	Hs.535306	NM_001040084	ENSG00000265190	ANXA8	ANX8|CH17-360D5.2	annexin A8	protein-coding
Peak_10644	chr10	47553287	47553698	89.6678	0.077327	0.212627	0.363675	0.716101	0.936059	No-change	promoter-TSS (NR_024495)	promoter-TSS (NR_024495)	8	NR_160415	113939912	Hs.463017	NR_160414		BMS1P2-AGAP9	-	BMS1P2-AGAP9 readthrough	pseudo
Peak_10645	chr10	47744024	47744384	31.9157	-0.0986255	0.320638	-0.307592	0.758393	0.946861	No-change	TTS (NM_001370184)	TTS (NM_001370184)	505	NR_134489	102724593	Hs.663831	NR_134489		LOC102724593	-	uncharacterized LOC102724593	ncRNA
Peak_10646	chr10	48188158	48188479	19.1261	-0.270842	0.406569	-0.666166	0.505305	0.860419	No-change	intron (NM_001018071, intron 16 of 28)	intron (NM_001018071, intron 16 of 28)	-13175	NM_001042512	143162	Hs.664786	NM_152428	ENSG00000170324	FRMPD2	PDZD5C|PDZK4|PDZK5C	FERM and PDZ domain containing 2	protein-coding
[truncated: 97,821 more rows]

## Sheet: HOX-GENES
Gene.Name	padj	regulation	Annotation	Distance.to.TSS
[truncated: 22 more rows]

## Sheet: Accessibility Loss
name	Chr.x	Start.x	End.x	baseMean	log2FoldChange	lfcSE	stat	pvalue	padj	regulation	Annotation	Detailed.Annotation	Distance.to.TSS	Nearest.PromoterID	Entrez.ID	Nearest.Unigene	Nearest.Refseq	Nearest.Ensembl	Gene.Name	Gene.Alias	Gene.Description	Gene.Type
[truncated: 4,421 more rows]

[truncated: 6 more sheets: Accessibility Loss padj 0.05, GO-Accessibility Loss, Accessibility gain, Accessibility gain padj 0.05, GO-Accessibility gain, ATAC-RNA seq integration]
