# Supplementary material for: Early anteroposterior regionalisation of human neural crest is shaped by a pro-mesodermal factor
Source: eLife. 2022 Sep 26;11:e74263. doi: 10.7554/eLife.74263 (PMC9536837; doi:10.7554/eLife.74263)
Supplement: Supplementary file 9. — Includes: (i) Summary: Summary of detected peak numbers; (ii) all_peaks: List of all the peaks with P-value <0.05 (gained open, gained close, no change) with the relative annotations; (iii) Accessibility Loss padj <0.05: Significant Gained close peaks (pvalue adjusted (padj) <0.05); (iv) HOX genes: Peaks in HOX gene regions, yellow colour highlights the significant peaks (padj <0.05); (v) Enrichment-Accessibility Loss: Enrichment of Significant Gained close peaks (pvalue adjusted <0.05); (vi) Accessibility gain padj <0.05: Significant Gained close peaks (pvalue adjusted (padj) <0.05). [file elife-74263-supp9.xlsx]

## Sheet: Summary
Gained-close (logFC > |1|, pvalue < 0.05)	1007
Gained-close sig (logFC > |1|, p.adj < 0.05)	319 peaks, 316 genes
Gained-open (logFC > |1|, pvalue < 0.05)	2112
Gained-open sig (logFC > |1|, p.adj < 0.05)	621

## Sheet: all_annotated
name	Chr.x	Start.x	End.x	baseMean	log2FoldChange	lfcSE	stat	pvalue	padj	regulation	Chr.y	Start.y	End.y	Strand	Peak.Score	Focus.Ratio.Region.Size	Annotation	Detailed.Annotation	Distance.to.TSS	Nearest.PromoterID	Entrez.ID	Nearest.Unigene	Nearest.Refseq	Nearest.Ensembl	Gene.Name	Gene.Alias	Gene.Description	Gene.Type
Peak_1	chr1	10056	10323	401.266	0.33212	0.133165	2.49406	0.0126293	0.171032	No-change	chr1	10056	10323	+	0	NA	Intergenic	(TAACCC)n|Simple_repeat|Simple_repeat	-1685	NR_046018	100287102	Hs.618434	NR_046018	ENSG00000223972	DDX11L1	-	DEAD/H-box helicase 11 like 1	pseudo
Peak_10	chr1	997206	997517	25.561	0.356077	0.369004	0.964969	0.334561	0.789918	No-change	chr1	997206	997517	+	0	NA	Intergenic	Intergenic	2736	NM_001142467	57801	Hs.154029	NM_021170	ENSG00000188290	HES4	bHLHb42	hes family bHLH transcription factor 4	protein-coding
Peak_100	chr1	3219246	3219634	50.2327	-0.249824	0.257028	-0.971973	0.331064	0.78774	No-change	chr1	3219246	3219634	+	0	NA	intron (NM_022114, intron 2 of 16)	intron (NM_022114, intron 2 of 16)	91465	NR_036215	100422968		NR_036215	ENSG00000283572	MIR4251	-	microRNA 4251	ncRNA
Peak_1000	chr1	29182006	29182254	14.7963	-0.207997	0.456354	-0.45578	0.648548	0.931968	No-change	chr1	29182006	29182254	+	0	NA	promoter-TSS (NM_005626)	promoter-TSS (NM_005626)	-230	NM_005626	6429	Hs.469970	NM_005626	ENSG00000116350	SRSF4	SFRS4|SRP75	serine and arginine rich splicing factor 4	protein-coding
Peak_10000	chr12	94041883	94042131	9.88662	-0.570822	0.569037	-1.00314	0.315795	0.776632	No-change	chr12	94041883	94042131	+	0	NA	Intergenic	Intergenic	-98401	NR_135017	105369911	Hs.577495	NR_135017	ENSG00000257283	LOC105369911	-	uncharacterized LOC105369911	ncRNA
Peak_10001	chr12	94101395	94101652	18.4024	-0.699756	0.430123	-1.62688	0.103763	0.501965	No-change	chr12	94101395	94101652	+	0	NA	Intergenic	Intergenic	-47054	NM_005761	10154	Hs.584845	NM_005761	ENSG00000136040	PLXNC1	CD232|PLXN-C1|VESPR	plexin C1	protein-coding
Peak_10002	chr12	94247396	94247622	9.36323	-0.215537	0.575222	-0.374701	0.707883	0.948595	No-change	chr12	94247396	94247622	+	0	NA	intron (NM_005761, intron 12 of 30)	intron (NM_005761, intron 12 of 30)	-15012	NR_037687	10154	Hs.584845	NM_005761	ENSG00000136040	PLXNC1	CD232|PLXN-C1|VESPR	plexin C1	protein-coding
Peak_10003	chr12	94286788	94287003	10.6028	-0.539928	0.54464	-0.991348	0.321516	0.780723	No-change	chr12	94286788	94287003	+	0	NA	intron (NM_005761, intron 23 of 30)	intron (NM_005761, intron 23 of 30)	24374	NR_037687	10154	Hs.584845	NM_005761	ENSG00000136040	PLXNC1	CD232|PLXN-C1|VESPR	plexin C1	protein-coding
Peak_10004	chr12	94459594	94460391	51.7564	-0.0397695	0.271858	-0.146288	0.883694	0.9861	No-change	chr12	94459594	94460391	+	0	NA	promoter-TSS (NM_001346459)	promoter-TSS (NM_001346459)	-4	NM_001042399	51134	Hs.279209	NM_016122	ENSG00000173588	CEP83	CCDC41|NPHP18|NY-REN-58	centrosomal protein 83	protein-coding
Peak_10005	chr12	94535171	94535854	57.3567	0.167094	0.244167	0.684344	0.493758	0.875933	No-change	chr12	94535171	94535854	+	0	NA	Intergenic	Intergenic	-26277	NR_049885	100847031		NR_049885	ENSG00000266099	MIR5700	-	microRNA 5700	ncRNA
Peak_10006	chr12	94562154	94562421	18.6559	0.082355	0.424395	0.194053	0.846134	0.980428	No-change	chr12	94562154	94562421	+	0	NA	TTS (NR_049885)	TTS (NR_049885)	498	NR_049885	100847031		NR_049885	ENSG00000266099	MIR5700	-	microRNA 5700	ncRNA
Peak_10007	chr12	94615939	94616673	33.358	-0.317397	0.319532	-0.993318	0.320555	0.780038	No-change	chr12	94615939	94616673	+	0	NA	promoter-TSS (NM_001301036)	promoter-TSS (NM_001301036)	-305	NM_001301036	57458	Hs.370410	NM_020698	ENSG00000057704	TMCC3	-	transmembrane and coiled-coil domain family 3	protein-coding
Peak_10008	chr12	94712916	94713343	17.2772	1.27585	0.431354	2.95777	0.00309873	0.0774393	gained-open	chr12	94712916	94713343	+	0	NA	Intergenic	Intergenic	-62572	NM_020698	57458	Hs.370410	NM_020698	ENSG00000057704	TMCC3	-	transmembrane and coiled-coil domain family 3	protein-coding
Peak_10009	chr12	94832817	94833258	29.2832	0.594103	0.330622	1.79692	0.0723476	0.426504	No-change	chr12	94832817	94833258	+	0	NA	Intergenic	AluJb|SINE|Alu	-1361	NR_030171	574449		NR_030171	ENSG00000283998	MIR492	MIRN492|hsa-mir-492	microRNA 492	ncRNA
Peak_1001	chr1	29202861	29203211	24.7265	0.412354	0.35492	1.16183	0.245306	0.717695	No-change	chr1	29202861	29203211	+	0	NA	intron (NR_146214, intron 5 of 10)	intron (NR_146214, intron 5 of 10)	-21136	NM_005626	6429	Hs.469970	NM_005626	ENSG00000116350	SRSF4	SFRS4|SRP75	serine and arginine rich splicing factor 4	protein-coding
Peak_10010	chr12	95003236	95003897	33.4652	0.0536709	0.323324	0.165997	0.868159	0.984273	No-change	chr12	95003236	95003897	+	0	NA	intron (NM_018838, intron 1 of 3)	intron (NM_018838, intron 1 of 3)	131	NM_018838	55967	Hs.506374	NM_018838	ENSG00000184752	NDUFA12	B17.2|DAP13|MC1DN23	NADH:ubiquinone oxidoreductase subunit A12	protein-coding
Peak_10011	chr12	95073427	95073722	11.5103	-0.252425	0.516112	-0.489091	0.624778	0.923849	No-change	chr12	95073427	95073722	+	0	NA	promoter-TSS (NM_003297)	promoter-TSS (NM_003297)	44	NM_001127362	7181	Hs.108301	NM_003297	ENSG00000120798	NR2C1	TR2	nuclear receptor subfamily 2 group C member 1	protein-coding
Peak_10012	chr12	95083947	95084316	20.2171	0.149273	0.392479	0.380333	0.703698	0.94825	No-change	chr12	95083947	95084316	+	0	NA	intron (NM_018351, intron 20 of 20)	intron (NM_018351, intron 20 of 20)	-10513	NM_003297	7181	Hs.108301	NM_003297	ENSG00000120798	NR2C1	TR2	nuclear receptor subfamily 2 group C member 1	protein-coding
Peak_10013	chr12	95205707	95206116	16.5446	0.36413	0.43986	0.827832	0.407766	0.836039	No-change	chr12	95205707	95206116	+	0	NA	intron (NM_018351, intron 2 of 20)	intron (NM_018351, intron 2 of 20)	11556	NM_018351	55785	Hs.506381	NM_018351	ENSG00000180263	FGD6	ZFYVE24	FYVE, RhoGEF and PH domain containing 6	protein-coding
Peak_10014	chr12	95217275	95218287	92.0796	0.0698422	0.193222	0.361462	0.717754	0.951544	No-change	chr12	95217275	95218287	+	0	NA	promoter-TSS (NM_001352101)	promoter-TSS (NM_001352101)	-26	NR_147921	55591	Hs.24135	NM_017599	ENSG00000028203	VEZT	VEZATIN	vezatin, adherens junctions transmembrane protein	protein-coding
Peak_10015	chr12	95336519	95336775	20.4098	-0.0404365	0.387731	-0.10429	0.916939	0.990665	No-change	chr12	95336519	95336775	+	0	NA	Intergenic	Intergenic	26724	NR_037456	100500802		NR_037456	ENSG00000265917	MIR3685	-	microRNA 3685	ncRNA
Peak_10016	chr12	95446485	95446820	15.4451	-0.161081	0.462235	-0.348482	0.727478	0.954164	No-change	chr12	95446485	95446820	+	0	NA	Intergenic	Intergenic	-27500	NM_006838	10988	Hs.444986	NM_006838	ENSG00000111142	METAP2	MAP2|MNPEP|p67eIF2	methionyl aminopeptidase 2	protein-coding
Peak_10017	chr12	95473819	95474296	67.576	0.271428	0.22731	1.19409	0.232443	0.70293	No-change	chr12	95473819	95474296	+	0	NA	promoter-TSS (NM_001330246)	promoter-TSS (NM_001330246)	-95	NM_006838	10988	Hs.444986	NM_006838	ENSG00000111142	METAP2	MAP2|MNPEP|p67eIF2	methionyl aminopeptidase 2	protein-coding
Peak_10018	chr12	95858712	95858994	27.2198	-0.142582	0.356271	-0.400208	0.689004	0.944686	No-change	chr12	95858712	95858994	+	0	NA	promoter-TSS (NR_135014)	promoter-TSS (NR_135014)	-14	NR_135014	105369921	Hs.125549	NR_135014	ENSG00000258343	LOC105369921	-	uncharacterized LOC105369921	ncRNA
Peak_10019	chr12	95942531	95943241	40.409	-0.361276	0.29789	-1.21278	0.225214	0.694785	No-change	chr12	95942531	95943241	+	0	NA	promoter-TSS (NM_182496)	promoter-TSS (NM_182496)	-272	NM_182496	120935	Hs.210377	NM_182496	ENSG00000165972	CCDC38	-	coiled-coil domain containing 38	protein-coding
Peak_1002	chr1	29230744	29231144	28.9375	0.152913	0.358953	0.425997	0.67011	0.938408	No-change	chr1	29230744	29231144	+	0	NA	promoter-TSS (NM_001024732)	promoter-TSS (NM_001024732)	-10	NM_001349717	51102	Hs.183646	NM_016011	ENSG00000116353	MECR	CGI-63|DYTOABG|ETR1|FASN2B|NRBF1	mitochondrial trans-2-enoyl-CoA reductase	protein-coding
Peak_10020	chr12	95943301	95943666	25.1729	0.0489206	0.377784	0.129494	0.896967	0.987498	No-change	chr12	95943301	95943666	+	0	NA	promoter-TSS (NM_182496)	promoter-TSS (NM_182496)	152	NM_152435	144193	Hs.424907	NM_152435	ENSG00000139344	AMDHD1	HMFT1272	amidohydrolase domain containing 1	protein-coding
Peak_10021	chr12	95986992	95987270	11.6894	0.481761	0.551244	0.873952	0.382145	0.820352	No-change	chr12	95986992	95987270	+	0	NA	exon (NM_001258334, exon 12 of 20)	exon (NM_001258334, exon 12 of 20)	9213	NM_002108	3034	Hs.190783	NM_002108	ENSG00000084110	HAL	HIS|HSTD	histidine ammonia-lyase	protein-coding
Peak_10022	chr12	96035043	96035816	89.3872	0.295588	0.205324	1.43962	0.149975	0.59047	No-change	chr12	96035043	96035816	+	0	NA	exon (NM_000895, exon 1 of 19)	exon (NM_000895, exon 1 of 19)	158	NM_000895	4048	Hs.524648	NM_000895	ENSG00000111144	LTA4H	-	leukotriene A4 hydrolase	protein-coding
Peak_10023	chr12	96070750	96071119	16.6949	0.5178	0.441815	1.17198	0.241204	0.712442	No-change	chr12	96070750	96071119	+	0	NA	Intergenic	Intergenic	-27414	NM_001256644	4048	Hs.524648	NM_000895	ENSG00000111144	LTA4H	-	leukotriene A4 hydrolase	protein-coding
Peak_10024	chr12	96120793	96120998	16.4851	0.543097	0.439818	1.23482	0.216896	0.685781	No-change	chr12	96120793	96120998	+	0	NA	Intergenic	L2|LINE|L2	-73480	NM_005230	2004	Hs.46523	NM_005230	ENSG00000111145	ELK3	ERP|NET|SAP-2|SAP2	ETS transcription factor ELK3	protein-coding
Peak_10025	chr12	96136034	96136413	20.6048	0.181238	0.386097	0.46941	0.638777	0.928578	No-change	chr12	96136034	96136413	+	0	NA	Intergenic	Intergenic	-58152	NM_005230	2004	Hs.46523	NM_005230	ENSG00000111145	ELK3	ERP|NET|SAP-2|SAP2	ETS transcription factor ELK3	protein-coding
Peak_10026	chr12	96442922	96443242	14.3171	-0.0299479	0.486812	-0.0615183	0.950946	0.994324	No-change	chr12	96442922	96443242	+	0	NA	Intergenic	Intergenic	-42643	NM_002595	5128	Hs.506415	NM_002595	ENSG00000059758	CDK17	PCTAIRE2|PCTK2	cyclin dependent kinase 17	protein-coding
Peak_10027	chr12	96489433	96489739	17.2611	0.451039	0.430732	1.04715	0.295032	0.760427	No-change	chr12	96489433	96489739	+	0	NA	promoter-TSS (NM_001367885)	promoter-TSS (NM_001367885)	9	NM_001306084	144535	Hs.382121	NM_198520	ENSG00000188596	CFAP54	C12orf55|C12orf63	cilia and flagella associated protein 54	protein-coding
Peak_10028	chr12	96799231	96799591	25.983	0.59138	0.345783	1.71026	0.0872179	0.46356	No-change	chr12	96799231	96799591	+	0	NA	intron (NM_001306084, intron 63 of 67)	intron (NM_001306084, intron 63 of 67)	-107846	NM_001135176	121441	Hs.270084	NM_152905	ENSG00000139350	NEDD1	GCP-WD|TUBGCP7	NEDD1 gamma-tubulin ring complex targeting factor	protein-coding
Peak_10029	chr12	96907034	96907522	29.7709	0.0118747	0.346408	0.0342795	0.972654	0.996899	No-change	chr12	96907034	96907522	+	0	NA	promoter-TSS (NM_152905)	promoter-TSS (NM_152905)	21	NM_001135177	121441	Hs.270084	NM_152905	ENSG00000139350	NEDD1	GCP-WD|TUBGCP7	NEDD1 gamma-tubulin ring complex targeting factor	protein-coding
Peak_1003	chr1	29249254	29249591	38.2464	0.0171334	0.296323	0.0578202	0.953892	0.994906	No-change	chr1	29249254	29249591	+	0	NA	intron (NM_133177, intron 1 of 30)	intron (NM_133177, intron 1 of 30)	12900	NM_133177	10076	Hs.19718	NM_005704	ENSG00000060656	PTPRU	FMI|PCP-2|PTP|PTP-J|PTP-PI|PTP-RO|PTPPSI|PTPRO|PTPU2|R-PTP-PSI|R-PTP-U|hPTP-J	protein tyrosine phosphatase receptor type U	protein-coding
Peak_10030	chr12	97149058	97149219	9.95188	-0.425485	0.57523	-0.739678	0.459495	0.859013	No-change	chr12	97149058	97149219	+	0	NA	Intergenic	MamGypLTR3a|LTR|Gypsy	241672	NM_001135175	121441	Hs.270084	NM_152905	ENSG00000139350	NEDD1	GCP-WD|TUBGCP7	NEDD1 gamma-tubulin ring complex targeting factor	protein-coding
Peak_10031	chr12	97160102	97160666	17.8769	0.311277	0.446947	0.696451	0.486146	0.872078	No-change	chr12	97160102	97160666	+	0	NA	Intergenic	MER77|LTR|ERVL	252918	NM_001135175	121441	Hs.270084	NM_152905	ENSG00000139350	NEDD1	GCP-WD|TUBGCP7	NEDD1 gamma-tubulin ring complex targeting factor	protein-coding
Peak_10032	chr12	97203533	97203717	7.35307	-0.0704682	0.686856	-0.102595	0.918284	0.990859	No-change	chr12	97203533	97203717	+	0	NA	Intergenic	L1PB1|LINE|L1	-259151	NR_152618	196475	Hs.652568	NR_024037	ENSG00000255794	RMST	LINC00054|NCRMS|NCRNA00054	rhabdomyosarcoma 2 associated transcript	ncRNA
Peak_10033	chr12	97275260	97276049	56.0231	-0.128001	0.245427	-0.521543	0.601989	0.917877	No-change	chr12	97275260	97276049	+	0	NA	Intergenic	Intergenic	-187122	NR_152618	196475	Hs.652568	NR_024037	ENSG00000255794	RMST	LINC00054|NCRMS|NCRNA00054	rhabdomyosarcoma 2 associated transcript	ncRNA
Peak_10034	chr12	97276107	97276500	24.4394	-0.124488	0.407323	-0.305625	0.75989	0.963214	No-change	chr12	97276107	97276500	+	0	NA	Intergenic	Intergenic	-186473	NR_152618	196475	Hs.652568	NR_024037	ENSG00000255794	RMST	LINC00054|NCRMS|NCRNA00054	rhabdomyosarcoma 2 associated transcript	ncRNA
Peak_10035	chr12	97397075	97397259	13.4647	0.378748	0.526442	0.71945	0.471864	0.864718	No-change	chr12	97397075	97397259	+	0	NA	Intergenic	Intergenic	-65609	NR_152618	196475	Hs.652568	NR_024037	ENSG00000255794	RMST	LINC00054|NCRMS|NCRNA00054	rhabdomyosarcoma 2 associated transcript	ncRNA
Peak_10036	chr12	97462695	97462975	15.7018	1.32679	0.465706	2.849	0.00438575	0.0947935	gained-open	chr12	97462695	97462975	+	0	NA	promoter-TSS (NR_152618)	promoter-TSS (NR_152618)	59	NR_152618	196475	Hs.652568	NR_024037	ENSG00000255794	RMST	LINC00054|NCRMS|NCRNA00054	rhabdomyosarcoma 2 associated transcript	ncRNA
Peak_10038	chr12	98182861	98183224	20.7616	-0.964037	0.408774	-2.35836	0.0183558	0.210208	No-change	chr12	98182861	98183224	+	0	NA	Intergenic	Intergenic	-187594	NR_036189	100422924		NR_036189	ENSG00000263890	MIR4303	-	microRNA 4303	ncRNA
Peak_10039	chr12	98418364	98418574	12.7491	0.909706	0.493028	1.84514	0.0650169	0.406535	No-change	chr12	98418364	98418574	+	0	NA	Intergenic	Intergenic	38676	NR_033801	121456	Hs.620643	NR_033801	ENSG00000227825	SLC9A7P1	-	solute carrier family 9 member 7 pseudogene 1	pseudo
Peak_1004	chr1	29259265	29259599	30.4545	0.175107	0.330943	0.529116	0.596725	0.916226	No-change	chr1	29259265	29259599	+	0	NA	intron (NM_133177, intron 4 of 30)	CpG	22910	NM_133177	10076	Hs.19718	NM_005704	ENSG00000060656	PTPRU	FMI|PCP-2|PTP|PTP-J|PTP-PI|PTP-RO|PTPPSI|PTPRO|PTPU2|R-PTP-PSI|R-PTP-U|hPTP-J	protein tyrosine phosphatase receptor type U	protein-coding
Peak_10041	chr12	98515263	98515778	30.1895	0.249889	0.337814	0.739724	0.459467	0.859013	No-change	chr12	98515263	98515778	+	0	NA	promoter-TSS (NM_003276)	promoter-TSS (NM_003276)	-53	NM_003276	7112	Hs.11355	NM_003276	ENSG00000120802	TMPO	CMD1T|LAP2|LEMD4|PRO0868|TP	thymopoietin	protein-coding
Peak_10042	chr12	98593445	98593939	54.7972	0.307726	0.245042	1.25581	0.209186	0.676245	No-change	chr12	98593445	98593939	+	0	NA	promoter-TSS (NM_002635)	promoter-TSS (NM_002635)	6	NM_002635	5250	Hs.290404	NM_002635	ENSG00000075415	SLC25A3	OK/SW-cl.48|PHC|PTP	solute carrier family 25 member 3	protein-coding
Peak_10043	chr12	98612872	98613240	14.054	-0.270899	0.483259	-0.560567	0.575093	0.909223	No-change	chr12	98612872	98613240	+	0	NA	TTS (NM_201612)	TTS (NM_201612)	13421	NR_003015	677832	Hs.693250	NR_003015	ENSG00000212443	SNORA53	ACA53	small nucleolar RNA, H/ACA box 53	snoRNA
Peak_10044	chr12	98644509	98645503	78.7561	0.146558	0.231441	0.63324	0.526577	0.891185	No-change	chr12	98644509	98645503	+	0	NA	promoter-TSS (NM_153687)	promoter-TSS (NM_153687)	-218	NM_201612	121457	Hs.252543	NM_153687	ENSG00000166130	IKBIP	IKIP	IKBKB interacting protein	protein-coding
Peak_10045	chr12	98725399	98725761	32.4283	-0.864017	0.331458	-2.60672	0.0091414	0.143765	No-change	chr12	98725399	98725761	+	0	NA	intron (NM_001160, intron 24 of 25)	intron (NM_001160, intron 24 of 25)	80280	NM_181869	317	Hs.552567	NM_001160	ENSG00000120868	APAF1	APAF-1|CED4	apoptotic peptidase activating factor 1	protein-coding
Peak_10046	chr12	98725873	98726097	13.2403	-0.470863	0.49531	-0.950643	0.341786	0.795209	No-change	chr12	98725873	98726097	+	0	NA	intron (NM_001160, intron 24 of 25)	intron (NM_001160, intron 24 of 25)	80685	NM_181869	317	Hs.552567	NM_001160	ENSG00000120868	APAF1	APAF-1|CED4	apoptotic peptidase activating factor 1	protein-coding
Peak_10047	chr12	98940104	98940424	10.2253	1.51097	0.579781	2.60611	0.00915762	0.143956	gained-open	chr12	98940104	98940424	+	0	NA	intron (NM_152788, intron 17 of 25)	intron (NM_152788, intron 17 of 25)	-44973	NM_001352212	56899	Hs.506458	NM_020140	ENSG00000185046	ANKS1B	AIDA|AIDA-1|ANKS2|EB-1|EB1|cajalin-2	ankyrin repeat and sterile alpha motif domain containing 1B	protein-coding
Peak_10048	chr12	99121542	99121862	15.6664	0.0835907	0.468282	0.178505	0.858326	0.982991	No-change	chr12	99121542	99121862	+	0	NA	intron (NM_152788, intron 15 of 25)	intron (NM_152788, intron 15 of 25)	28343	NR_110095	101928937	Hs.555499	NR_110095	ENSG00000258039	LOC101928937	-	uncharacterized LOC101928937	ncRNA
Peak_10049	chr12	99131746	99132165	20.1859	0.0769562	0.398218	0.193251	0.846762	0.980584	No-change	chr12	99131746	99132165	+	0	NA	intron (NM_152788, intron 15 of 25)	intron (NM_152788, intron 15 of 25)	22811	NM_001352200	56899	Hs.506458	NM_020140	ENSG00000185046	ANKS1B	AIDA|AIDA-1|ANKS2|EB-1|EB1|cajalin-2	ankyrin repeat and sterile alpha motif domain containing 1B	protein-coding
Peak_1005	chr1	29271771	29272092	28.2932	0.708537	0.370198	1.91394	0.0556276	0.3769	No-change	chr1	29271771	29272092	+	0	NA	intron (NM_133177, intron 7 of 30)	intron (NM_133177, intron 7 of 30)	35409	NM_133177	10076	Hs.19718	NM_005704	ENSG00000060656	PTPRU	FMI|PCP-2|PTP|PTP-J|PTP-PI|PTP-RO|PTPPSI|PTPRO|PTPU2|R-PTP-PSI|R-PTP-U|hPTP-J	protein tyrosine phosphatase receptor type U	protein-coding
Peak_10050	chr12	99238249	99238551	14.6136	-0.781137	0.477508	-1.63586	0.101868	0.497303	No-change	chr12	99238249	99238551	+	0	NA	intron (NM_152788, intron 14 of 25)	L1PA6|LINE|L1	-83310	NM_001352190	56899	Hs.506458	NM_020140	ENSG00000185046	ANKS1B	AIDA|AIDA-1|ANKS2|EB-1|EB1|cajalin-2	ankyrin repeat and sterile alpha motif domain containing 1B	protein-coding
Peak_10051	chr12	99259555	99259927	20.7122	0.128857	0.41411	0.311166	0.755674	0.962232	No-change	chr12	99259555	99259927	+	0	NA	intron (NM_152788, intron 12 of 25)	intron (NM_152788, intron 12 of 25)	-104651	NM_001352190	56899	Hs.506458	NM_020140	ENSG00000185046	ANKS1B	AIDA|AIDA-1|ANKS2|EB-1|EB1|cajalin-2	ankyrin repeat and sterile alpha motif domain containing 1B	protein-coding
Peak_10052	chr12	99455411	99455729	15.5943	0.563372	0.469131	1.20088	0.229797	0.700087	No-change	chr12	99455411	99455729	+	0	NA	intron (NM_152788, intron 10 of 25)	L1PB1|LINE|L1	-192183	NM_153364	196472	Hs.591011	NM_153364	ENSG00000180219	FAM71C	-	family with sequence similarity 71 member C	protein-coding
Peak_10053	chr12	99619567	99620096	15.0205	0.1228	0.485111	0.253139	0.800161	0.972068	No-change	chr12	99619567	99620096	+	0	NA	intron (NM_152788, intron 9 of 25)	L1PA17|LINE|L1	-27922	NM_153364	196472	Hs.591011	NM_153364	ENSG00000180219	FAM71C	-	family with sequence similarity 71 member C	protein-coding
Peak_10054	chr12	99723103	99723608	24.2421	0.626463	0.364581	1.71831	0.08574	0.460289	No-change	chr12	99723103	99723608	+	0	NA	intron (NM_152788, intron 8 of 25)	L1PA8A|LINE|L1	75602	NM_153364	196472	Hs.591011	NM_153364	ENSG00000180219	FAM71C	-	family with sequence similarity 71 member C	protein-coding
Peak_10055	chr12	99847977	99848313	14.235	0.859295	0.470794	1.82521	0.06797	0.41518	No-change	chr12	99847977	99848313	+	0	NA	intron (NM_152788, intron 1 of 25)	intron (NM_152788, intron 1 of 25)	136509	NM_001352185	56899	Hs.506458	NM_020140	ENSG00000185046	ANKS1B	AIDA|AIDA-1|ANKS2|EB-1|EB1|cajalin-2	ankyrin repeat and sterile alpha motif domain containing 1B	protein-coding
Peak_10056	chr12	99852726	99853023	14.188	0.565906	0.474041	1.19379	0.232559	0.703057	No-change	chr12	99852726	99853023	+	0	NA	intron (NM_152788, intron 1 of 25)	L1PB1|LINE|L1	131780	NM_001352185	56899	Hs.506458	NM_020140	ENSG00000185046	ANKS1B	AIDA|AIDA-1|ANKS2|EB-1|EB1|cajalin-2	ankyrin repeat and sterile alpha motif domain containing 1B	protein-coding
Peak_10057	chr12	99984333	99984595	10.1782	-0.034078	0.603767	-0.0564424	0.954989	0.995244	No-change	chr12	99984333	99984595	+	0	NA	5' UTR (NM_001352185, exon 1 of 26)	5' UTR (NM_001352185, exon 1 of 26)	190	NM_001352185	56899	Hs.506458	NM_020140	ENSG00000185046	ANKS1B	AIDA|AIDA-1|ANKS2|EB-1|EB1|cajalin-2	ankyrin repeat and sterile alpha motif domain containing 1B	protein-coding
Peak_10058	chr12	99985030	99985344	9.93797	-0.452392	0.607343	-0.744871	0.45635	0.857447	No-change	chr12	99985030	99985344	+	0	NA	promoter-TSS (NM_001352185)	promoter-TSS (NM_001352185)	-533	NM_001352188	56899	Hs.506458	NM_020140	ENSG00000185046	ANKS1B	AIDA|AIDA-1|ANKS2|EB-1|EB1|cajalin-2	ankyrin repeat and sterile alpha motif domain containing 1B	protein-coding
Peak_10059	chr12	100142723	100143130	29.9825	0.27495	0.378742	0.725956	0.467866	0.862982	No-change	chr12	100142723	100143130	+	0	NA	promoter-TSS (NM_015054)	promoter-TSS (NM_015054)	-52	NM_015054	23074	Hs.572154	NM_015054	ENSG00000111647	UHRF1BP1L	SHIP164	UHRF1 binding protein 1 like	protein-coding
Peak_1006	chr1	29282971	29283713	97.3694	0.126631	0.191361	0.661736	0.50814	0.882627	No-change	chr1	29282971	29283713	+	0	NA	intron (NM_133177, intron 12 of 30)	intron (NM_133177, intron 12 of 30)	46820	NM_133177	10076	Hs.19718	NM_005704	ENSG00000060656	PTPRU	FMI|PCP-2|PTP|PTP-J|PTP-PI|PTP-RO|PTPPSI|PTPRO|PTPU2|R-PTP-PSI|R-PTP-U|hPTP-J	protein tyrosine phosphatase receptor type U	protein-coding
Peak_10060	chr12	100154853	100155109	9.4632	-0.722764	0.60624	-1.19221	0.23318	0.703465	No-change	chr12	100154853	100155109	+	0	NA	Intergenic	Intergenic	-12107	NM_015054	23074	Hs.572154	NM_015054	ENSG00000111647	UHRF1BP1L	SHIP164	UHRF1 binding protein 1 like	protein-coding
Peak_10061	chr12	100163941	100164251	30.0463	0.27825	0.331522	0.839312	0.401294	0.832421	No-change	chr12	100163941	100164251	+	0	NA	TTS (NR_024261)	TTS (NR_024261)	9247	NR_036632	55592	Hs.524660	NM_017600	ENSG00000238105	GOLGA2P5	GOLGA2B|GOLGA2L1	GOLGA2 pseudogene 5	pseudo
Peak_10062	chr12	100200558	100200915	20.7012	-0.000412491	0.394753	-0.00104494	0.999166	0.999825	No-change	chr12	100200558	100200915	+	0	NA	promoter-TSS (NR_048568)	promoter-TSS (NR_048568)	-79	NR_048569	64431	Hs.115088	NM_022496	ENSG00000075089	ACTR6	ARP6|CDA12|HSPC281|MSTP136|hARP6|hARPX	actin related protein 6	protein-coding
Peak_10063	chr12	100266579	100267569	40.704	0.0564353	0.312347	0.180681	0.856618	0.982897	No-change	chr12	100266579	100267569	+	0	NA	promoter-TSS (NR_135073)	promoter-TSS (NR_135073)	5	NR_135073	120863	Hs.653118	NM_152317	ENSG00000166153	DEPDC4	DEP.4	DEP domain containing 4	protein-coding
Peak_10064	chr12	100267652	100267968	12.135	0.359845	0.558663	0.644117	0.519499	0.888064	No-change	chr12	100267652	100267968	+	0	NA	promoter-TSS (NR_135073)	promoter-TSS (NR_135073)	426	NM_001330253	55681	Hs.506481	NM_017988	ENSG00000136021	SCYL2	CVAK104	SCY1 like pseudokinase 2	protein-coding
Peak_10065	chr12	100279866	100280121	11.7577	1.09914	0.540608	2.03316	0.042036	0.326951	gained-open	chr12	100279866	100280121	+	0	NA	intron (NM_017988, intron 1 of 17)	L1MEc|LINE|L1	12609	NM_001330253	55681	Hs.506481	NM_017988	ENSG00000136021	SCYL2	CVAK104	SCY1 like pseudokinase 2	protein-coding
Peak_10066	chr12	100356864	100357211	24.2363	-0.0906927	0.363652	-0.249394	0.803056	0.97306	No-change	chr12	100356864	100357211	+	0	NA	promoter-TSS (NM_139319)	promoter-TSS (NM_139319)	-37	NM_001145288	246213	Hs.116871	NM_139319	ENSG00000179520	SLC17A8	DFNA25|VGLUT3	solute carrier family 17 member 8	protein-coding
Peak_10067	chr12	100573332	100574549	75.9089	0.0217715	0.21957	0.099155	0.921015	0.990985	No-change	chr12	100573332	100574549	+	0	NA	intron (NM_001303130, intron 1 of 8)	CpG	256	NM_174942	283431	Hs.20575	NM_174942	ENSG00000139354	GAS2L3	G2L3	growth arrest specific 2 like 3	protein-coding
Peak_10068	chr12	100794604	100795256	36.7427	-0.452471	0.295722	-1.53006	0.126003	0.545968	No-change	chr12	100794604	100795256	+	0	NA	5' UTR (NM_178826, exon 1 of 27)	5' UTR (NM_178826, exon 1 of 27)	154	NM_178826	121601	Hs.58785	NM_178826	ENSG00000151572	ANO4	TMEM16D	anoctamin 4	protein-coding
Peak_10069	chr12	100987885	100988076	6.1862	-1.2642	0.781574	-1.61751	0.105769	0.505346	No-change	chr12	100987885	100988076	+	0	NA	intron (NM_001286616, intron 7 of 26)	MLT1J2|LTR|ERVL-MaLR	86334	NM_001286616	121601	Hs.58785	NM_178826	ENSG00000151572	ANO4	TMEM16D	anoctamin 4	protein-coding
Peak_1007	chr1	29364868	29365106	17.4124	1.41104	0.471021	2.9957	0.00273818	0.0714646	gained-open	chr1	29364868	29365106	+	0	NA	Intergenic	Intergenic	-14873	NR_110758	101928460	Hs.434659	NR_110758	ENSG00000230523	LINC01756	-	long intergenic non-protein coding RNA 1756	ncRNA
Peak_10070	chr12	101209522	101209953	14.4654	0.56372	0.533101	1.05744	0.290313	0.757469	No-change	chr12	101209522	101209953	+	0	NA	exon (NM_145913, exon 1 of 15).2	exon (NM_145913, exon 1 of 15).2	501	NM_145913	160728	Hs.444536	NM_145913	ENSG00000256870	SLC5A8	AIT|SMCT|SMCT1	solute carrier family 5 member 8	protein-coding
Peak_10071	chr12	101653532	101653908	16.6556	-0.62646	0.452011	-1.38594	0.165765	0.61666	No-change	chr12	101653532	101653908	+	0	NA	intron (NM_206821, intron 16 of 28)	L2a|LINE|L2	-43920	NM_020244	56994	Hs.293077	NM_020244	ENSG00000111666	CHPT1	CPT|CPT1	choline phosphotransferase 1	protein-coding
Peak_10072	chr12	101654478	101654749	7.80609	-0.699002	0.639299	-1.09339	0.274223	0.744972	No-change	chr12	101654478	101654749	+	0	NA	intron (NM_206821, intron 16 of 28)	L1MCa|LINE|L1	-43027	NM_020244	56994	Hs.293077	NM_020244	ENSG00000111666	CHPT1	CPT|CPT1	choline phosphotransferase 1	protein-coding
Peak_10073	chr12	101697175	101697529	26.8284	0.133433	0.346822	0.384731	0.700437	0.947127	No-change	chr12	101697175	101697529	+	0	NA	promoter-TSS (NM_020244)	promoter-TSS (NM_020244)	-288	NM_020244	56994	Hs.293077	NM_020244	ENSG00000111666	CHPT1	CPT|CPT1	choline phosphotransferase 1	protein-coding
Peak_10074	chr12	101698263	101698512	14.1057	0.653063	0.485785	1.34435	0.178836	0.636174	No-change	chr12	101698263	101698512	+	0	NA	intron (NM_020244, intron 1 of 8)	CpG	747	NM_020244	56994	Hs.293077	NM_020244	ENSG00000111666	CHPT1	CPT|CPT1	choline phosphotransferase 1	protein-coding
Peak_10075	chr12	101713138	101713690	60.276	0.194283	0.242451	0.801329	0.422941	0.843427	No-change	chr12	101713138	101713690	+	0	NA	intron (NM_020244, intron 1 of 8)	L1MEc|LINE|L1	15774	NM_020244	56994	Hs.293077	NM_020244	ENSG00000111666	CHPT1	CPT|CPT1	choline phosphotransferase 1	protein-coding
Peak_10076	chr12	101777424	101777721	11.0736	-0.157787	0.538539	-0.29299	0.76953	0.966393	No-change	chr12	101777424	101777721	+	0	NA	intron (NM_024312, intron 7 of 20)	L2c|LINE|L2	-38100	NM_001177948	50511	Hs.506504	NM_153694	ENSG00000139351	SYCP3	COR1|RPRGL4|SCP3|SPGF4	synaptonemal complex protein 3	protein-coding
Peak_10077	chr12	101824013	101824175	9.46443	-0.0655481	0.58779	-0.111516	0.911207	0.989965	No-change	chr12	101824013	101824175	+	0	NA	intron (NM_024312, intron 1 of 20)	MLT1K|LTR|ERVL-MaLR	6865	NM_024312	79158	Hs.46850	NM_024312	ENSG00000111670	GNPTAB	GNPTA|ICD	N-acetylglucosamine-1-phosphate transferase subunits alpha and beta	protein-coding
Peak_10078	chr12	101830918	101831235	17.1575	-0.440566	0.437143	-1.00783	0.313536	0.775079	No-change	chr12	101830918	101831235	+	0	NA	promoter-TSS (NM_024312)	promoter-TSS (NM_024312)	-117	NM_024312	79158	Hs.46850	NM_024312	ENSG00000111670	GNPTAB	GNPTA|ICD	N-acetylglucosamine-1-phosphate transferase subunits alpha and beta	protein-coding
Peak_10079	chr12	102061981	102062214	12.9702	0.0360362	0.48443	0.0743888	0.940701	0.993868	No-change	chr12	102061981	102062214	+	0	NA	promoter-TSS (NM_001301107)	promoter-TSS (NM_001301107)	27	NM_001301107	51019	Hs.405692	NM_016053	ENSG00000120860	WASHC3	CCDC53|CGI-116	WASH complex subunit 3	protein-coding
Peak_1008	chr1	29471975	29472312	25.3035	-0.425817	0.370935	-1.14795	0.250987	0.723573	No-change	chr1	29471975	29472312	+	0	NA	Intergenic	Intergenic	-122029	NR_110758	101928460	Hs.434659	NR_110758	ENSG00000230523	LINC01756	-	long intergenic non-protein coding RNA 1756	ncRNA
Peak_10080	chr12	102119969	102120615	60.2854	0.0127616	0.238064	0.0536056	0.957249	0.995404	No-change	chr12	102119969	102120615	+	0	NA	promoter-TSS (NM_024057)	promoter-TSS (NM_024057)	109	NM_001319995	55010	Hs.330663	NM_017915	ENSG00000185480	PARPBP	AROM|C12orf48|PARI	PARP1 binding protein	protein-coding
Peak_10081	chr12	102824478	102824775	13.3446	0.062391	0.490527	0.127192	0.898789	0.987992	No-change	chr12	102824478	102824775	+	0	NA	promoter-TSS (NR_033855)	promoter-TSS (NR_033855)	-227	NR_033855	283432	Hs.382110	NR_033855	ENSG00000258169	LINC00485	-	long intergenic non-protein coding RNA 485	ncRNA
Peak_10082	chr12	102834212	102834471	20.1247	-0.188229	0.402963	-0.467111	0.64042	0.929093	No-change	chr12	102834212	102834471	+	0	NA	Intergenic	Intergenic	-9942	NR_033855	283432	Hs.382110	NR_033855	ENSG00000258169	LINC00485	-	long intergenic non-protein coding RNA 485	ncRNA
Peak_10083	chr12	102842017	102842229	8.34676	0.612324	0.647579	0.94556	0.344373	0.796735	No-change	chr12	102842017	102842229	+	0	NA	intron (NM_000277, intron 11 of 12)	intron (NM_000277, intron 11 of 12)	-17724	NR_033855	283432	Hs.382110	NR_033855	ENSG00000258169	LINC00485	-	long intergenic non-protein coding RNA 485	ncRNA
Peak_10085	chr12	102866299	102866635	10.2615	-0.81192	0.59455	-1.36561	0.172063	0.626468	No-change	chr12	102866299	102866635	+	0	NA	intron (NM_000277, intron 5 of 12)	(AC)n|Simple_repeat|Simple_repeat	-42068	NR_033855	283432	Hs.382110	NR_033855	ENSG00000258169	LINC00485	-	long intergenic non-protein coding RNA 485	ncRNA
Peak_10086	chr12	102874807	102875103	23.5205	-0.875576	0.383596	-2.28255	0.0224571	0.236019	No-change	chr12	102874807	102875103	+	0	NA	intron (NM_000277, intron 4 of 12)	intron (NM_000277, intron 4 of 12)	42289	NM_000277	5053	Hs.560019	NM_000277	ENSG00000171759	PAH	PH|PKU|PKU1	phenylalanine hydroxylase	protein-coding
Peak_10087	chr12	102885430	102885987	28.1132	-0.210388	0.342456	-0.614352	0.538983	0.897108	No-change	chr12	102885430	102885987	+	0	NA	intron (NM_000277, intron 3 of 12)	intron (NM_000277, intron 3 of 12)	31536	NM_000277	5053	Hs.560019	NM_000277	ENSG00000171759	PAH	PH|PKU|PKU1	phenylalanine hydroxylase	protein-coding
Peak_10088	chr12	102891184	102891479	14.4309	0.473361	0.459441	1.0303	0.302871	0.768065	No-change	chr12	102891184	102891479	+	0	NA	intron (NM_000277, intron 3 of 12)	intron (NM_000277, intron 3 of 12)	25913	NM_000277	5053	Hs.560019	NM_000277	ENSG00000171759	PAH	PH|PKU|PKU1	phenylalanine hydroxylase	protein-coding
Peak_10089	chr12	102891750	102892135	15.6371	1.17419	0.458931	2.55853	0.0105114	0.155393	gained-open	chr12	102891750	102892135	+	0	NA	intron (NM_000277, intron 3 of 12)	intron (NM_000277, intron 3 of 12)	25302	NM_000277	5053	Hs.560019	NM_000277	ENSG00000171759	PAH	PH|PKU|PKU1	phenylalanine hydroxylase	protein-coding
Peak_1009	chr1	29577639	29577835	10.1544	-0.285597	0.584325	-0.488764	0.625009	0.923849	No-change	chr1	29577639	29577835	+	0	NA	Intergenic	Intergenic	-227623	NR_110758	101928460	Hs.434659	NR_110758	ENSG00000230523	LINC01756	-	long intergenic non-protein coding RNA 1756	ncRNA
Peak_10090	chr12	102962129	102962350	21.244	-1.0329	0.40594	-2.54447	0.0109444	0.158819	gained-close	chr12	102962129	102962350	+	0	NA	Intergenic	Intergenic	-3798	NM_001354304	5053	Hs.560019	NM_000277	ENSG00000171759	PAH	PH|PKU|PKU1	phenylalanine hydroxylase	protein-coding
Peak_10091	chr12	102965493	102965783	17.2612	-0.01411	0.438852	-0.032152	0.974351	0.997101	No-change	chr12	102965493	102965783	+	0	NA	Intergenic	CpG	-7197	NM_001354304	5053	Hs.560019	NM_000277	ENSG00000171759	PAH	PH|PKU|PKU1	phenylalanine hydroxylase	protein-coding
Peak_10092	chr12	102966592	102966840	11.5957	-0.108095	0.515083	-0.209859	0.833778	0.978001	No-change	chr12	102966592	102966840	+	0	NA	Intergenic	Intergenic	-8275	NM_001354304	5053	Hs.560019	NM_000277	ENSG00000171759	PAH	PH|PKU|PKU1	phenylalanine hydroxylase	protein-coding
Peak_10093	chr12	102978038	102978244	14.5991	0.320697	0.472081	0.679326	0.496932	0.877309	No-change	chr12	102978038	102978244	+	0	NA	Intergenic	Intergenic	-19700	NM_001354304	5053	Hs.560019	NM_000277	ENSG00000171759	PAH	PH|PKU|PKU1	phenylalanine hydroxylase	protein-coding
Peak_10094	chr12	102990590	102990770	10.387	0.323819	0.53938	0.600353	0.548271	0.901135	No-change	chr12	102990590	102990770	+	0	NA	Intergenic	MLT1H|LTR|ERVL-MaLR	-32239	NM_001354304	5053	Hs.560019	NM_000277	ENSG00000171759	PAH	PH|PKU|PKU1	phenylalanine hydroxylase	protein-coding
Peak_10095	chr12	103012846	103013298	58.3898	-0.207189	0.245171	-0.845078	0.398067	0.830156	No-change	chr12	103012846	103013298	+	0	NA	Intergenic	Intergenic	-54631	NM_001354304	5053	Hs.560019	NM_000277	ENSG00000171759	PAH	PH|PKU|PKU1	phenylalanine hydroxylase	protein-coding
Peak_10096	chr12	103013711	103014062	19.6868	-0.167602	0.42845	-0.391182	0.695663	0.945747	No-change	chr12	103013711	103014062	+	0	NA	Intergenic	Intergenic	-55445	NM_001354304	5053	Hs.560019	NM_000277	ENSG00000171759	PAH	PH|PKU|PKU1	phenylalanine hydroxylase	protein-coding
Peak_10097	chr12	103043594	103044514	44.4713	-0.283484	0.281525	-1.00696	0.313955	0.775311	No-change	chr12	103043594	103044514	+	0	NA	Intergenic	Intergenic	-85613	NM_001354304	5053	Hs.560019	NM_000277	ENSG00000171759	PAH	PH|PKU|PKU1	phenylalanine hydroxylase	protein-coding
Peak_10098	chr12	103162047	103162318	8.13627	-0.71136	0.696633	-1.02114	0.307187	0.770934	No-change	chr12	103162047	103162318	+	0	NA	intron (NR_126333, intron 3 of 6)	UCON8|DNA|DNA	10340	NR_126333	101929058	Hs.171310	NR_126333	ENSG00000257860	LOC101929058	-	uncharacterized LOC101929058	ncRNA
Peak_10099	chr12	103302073	103302579	22.6795	-0.0917065	0.449061	-0.204218	0.838183	0.978767	No-change	chr12	103302073	103302579	+	0	NA	exon (NM_001278420, exon 7 of 7)	exon (NM_001278420, exon 7 of 7)	150484	NR_126333	101929058	Hs.171310	NR_126333	ENSG00000257860	LOC101929058	-	uncharacterized LOC101929058	ncRNA
Peak_101	chr1	3227092	3227719	66.6601	-0.0128152	0.223814	-0.0572582	0.95434	0.995065	No-change	chr1	3227092	3227719	+	0	NA	intron (NM_022114, intron 2 of 16)	MIRc|SINE|MIR	99430	NR_036215	100422968		NR_036215	ENSG00000283572	MIR4251	-	microRNA 4251	ncRNA
Peak_1010	chr1	29706906	29707234	14.9852	-0.0518463	0.479579	-0.108108	0.91391	0.990143	No-change	chr1	29706906	29707234	+	0	NA	Intergenic	Intergenic	330542	NR_110790	101929406	Hs.639413	NR_110790	ENSG00000233399	LINC01648	-	long intergenic non-protein coding RNA 1648	ncRNA
Peak_10100	chr12	103422911	103423452	50.9434	-0.213417	0.267784	-0.796974	0.425466	0.844392	No-change	chr12	103422911	103423452	+	0	NA	intron (NR_103526, intron 2 of 10)	intron (NR_103526, intron 2 of 10)	72787	NM_001278419	374470	Hs.534649	NM_198521	ENSG00000179088	C12orf42	-	chromosome 12 open reading frame 42	protein-coding
Peak_10101	chr12	103495612	103495837	8.05468	1.24555	0.663237	1.87799	0.0603822	0.391224	No-change	chr12	103495612	103495837	+	0	NA	promoter-TSS (NR_135004)	promoter-TSS (NR_135004)	244	NM_001278419	374470	Hs.534649	NM_198521	ENSG00000179088	C12orf42	-	chromosome 12 open reading frame 42	protein-coding
Peak_10102	chr12	103571343	103571752	15.5201	-0.922668	0.463083	-1.99245	0.0463222	0.343734	No-change	chr12	103571343	103571752	+	0	NA	Intergenic	Intergenic	-15726	NM_017564	55576	Hs.408249	NM_017564	ENSG00000136011	STAB2	FEEL2|FELE-2|FELL2|FEX2|HARE|SCARH1	stabilin 2	protein-coding
Peak_10103	chr12	103575317	103575636	12.1896	-0.227902	0.501568	-0.454378	0.649557	0.931997	No-change	chr12	103575317	103575636	+	0	NA	Intergenic	MamGypLTR3|LTR|Gypsy	-11797	NM_017564	55576	Hs.408249	NM_017564	ENSG00000136011	STAB2	FEEL2|FELE-2|FELL2|FEX2|HARE|SCARH1	stabilin 2	protein-coding
Peak_10104	chr12	103649970	103650458	24.4939	0.637448	0.368649	1.72915	0.0837831	0.456475	No-change	chr12	103649970	103650458	+	0	NA	intron (NM_017564, intron 10 of 68)	intron (NM_017564, intron 10 of 68)	62941	NM_017564	55576	Hs.408249	NM_017564	ENSG00000136011	STAB2	FEEL2|FELE-2|FELL2|FEX2|HARE|SCARH1	stabilin 2	protein-coding
Peak_10105	chr12	103668695	103668924	12.2451	1.14263	0.512822	2.22813	0.0258722	0.25438	gained-open	chr12	103668695	103668924	+	0	NA	intron (NM_017564, intron 20 of 68)	intron (NM_017564, intron 20 of 68)	81536	NM_017564	55576	Hs.408249	NM_017564	ENSG00000136011	STAB2	FEEL2|FELE-2|FELL2|FEX2|HARE|SCARH1	stabilin 2	protein-coding
Peak_10106	chr12	103769216	103769462	17.589	0.477018	0.462467	1.03146	0.302324	0.767531	No-change	chr12	103769216	103769462	+	0	NA	Intergenic	Intergenic	71895	NM_001031701	51559	Hs.48428	NM_016575	ENSG00000111696	NT5DC3	TU12B1-TY|TU12B1TY	5'-nucleotidase domain containing 3	protein-coding
Peak_10107	chr12	103773120	103773754	33.1919	-0.60829	0.319592	-1.90333	0.0569974	0.380535	No-change	chr12	103773120	103773754	+	0	NA	3' UTR (NM_001031701, exon 14 of 14)	3' UTR (NM_001031701, exon 14 of 14)	67797	NM_001031701	51559	Hs.48428	NM_016575	ENSG00000111696	NT5DC3	TU12B1-TY|TU12B1TY	5'-nucleotidase domain containing 3	protein-coding
Peak_10108	chr12	103841506	103842237	48.716	0.129801	0.262776	0.493961	0.621334	0.922571	No-change	chr12	103841506	103842237	+	0	NA	promoter-TSS (NM_001031701)	promoter-TSS (NM_001031701)	-637	NM_001031701	51559	Hs.48428	NM_016575	ENSG00000111696	NT5DC3	TU12B1-TY|TU12B1TY	5'-nucleotidase domain containing 3	protein-coding
Peak_10109	chr12	103929414	103930445	118.259	0.173611	0.173213	1.0023	0.3162	0.776739	No-change	chr12	103929414	103930445	+	0	NA	promoter-TSS (NR_037425)	promoter-TSS (NR_037425)	282	NR_027249	253724	Hs.506549	NR_027249	ENSG00000214198	TTC41P	GNN|GNNP	tetratricopeptide repeat domain 41, pseudogene	pseudo
Peak_1011	chr1	29793149	29793296	9.25571	0.499226	0.595719	0.838024	0.402017	0.832856	No-change	chr1	29793149	29793296	+	0	NA	Intergenic	LTR41B|LTR|ERVL	244390	NR_110790	101929406	Hs.639413	NR_110790	ENSG00000233399	LINC01648	-	long intergenic non-protein coding RNA 1648	ncRNA
Peak_10110	chr12	103956753	103957379	55.3369	0.0188319	0.252963	0.0744451	0.940656	0.993868	No-change	chr12	103956753	103957379	+	0	NA	intron (NM_001135570, intron 1 of 2)	CpG	149	NM_001135570	728568	Hs.42547	NM_001135570	ENSG00000204954	C12orf73	-	chromosome 12 open reading frame 73	protein-coding
Peak_10111	chr12	103957420	103957782	22.8962	-0.345016	0.38524	-0.895586	0.370474	0.813813	No-change	chr12	103957420	103957782	+	0	NA	promoter-TSS (NM_001135570)	promoter-TSS (NM_001135570)	-386	NM_001135570	728568	Hs.42547	NM_001135570	ENSG00000204954	C12orf73	-	chromosome 12 open reading frame 73	protein-coding
Peak_10112	chr12	103965571	103966281	56.1845	-0.267745	0.253207	-1.05742	0.290321	0.757469	No-change	chr12	103965571	103966281	+	0	NA	promoter-TSS (NM_003211)	promoter-TSS (NM_003211)	54	NM_003211	6996	Hs.584809	NM_003211	ENSG00000139372	TDG	hTDG	thymine DNA glycosylase	protein-coding
Peak_10113	chr12	104045115	104045528	17.6815	-0.163455	0.436778	-0.374229	0.708234	0.948595	No-change	chr12	104045115	104045528	+	0	NA	intron (NM_031302, intron 2 of 11)	intron (NM_031302, intron 2 of 11)	18856	NM_001316967	83468	Hs.631650	NM_031302	ENSG00000120820	GLT8D2	-	glycosyltransferase 8 domain containing 2	protein-coding
Peak_10114	chr12	104091149	104091455	10.2841	0.1625	0.549906	0.295506	0.767608	0.965868	No-change	chr12	104091149	104091455	+	0	NA	intron (NM_013320, intron 9 of 14)	HAL1|LINE|L1	26771	NM_013320	29915	Hs.506558	NM_013320	ENSG00000111727	HCFC2	HCF-2|HCF2	host cell factor C2	protein-coding
Peak_10115	chr12	104138012	104138250	18.2727	0.202171	0.418451	0.483141	0.628996	0.925138	No-change	chr12	104138012	104138250	+	0	NA	promoter-TSS (NM_006166)	promoter-TSS (NM_006166)	79	NM_006166	4801	Hs.84928	NM_006166	ENSG00000120837	NFYB	CBF-A|CBF-B|HAP3|NF-YB	nuclear transcription factor Y subunit beta	protein-coding
Peak_10116	chr12	104204809	104205141	12.0852	-1.23879	0.536242	-2.31013	0.0208809	0.226543	gained-close	chr12	104204809	104205141	+	0	NA	Intergenic	LTR1A1|LTR|ERV1	-10804	NM_001093771	7296	Hs.654922	NM_003330	ENSG00000198431	TXNRD1	GRIM-12|TR|TR1|TRXR1|TXNR	thioredoxin reductase 1	protein-coding
Peak_10117	chr12	104215657	104216235	26.8331	-0.0677708	0.357148	-0.189756	0.849501	0.981249	No-change	chr12	104215657	104216235	+	0	NA	intron (NM_001093771, intron 1 of 16)	CpG	167	NM_001093771	7296	Hs.654922	NM_003330	ENSG00000198431	TXNRD1	GRIM-12|TR|TR1|TRXR1|TXNR	thioredoxin reductase 1	protein-coding
Peak_10118	chr12	104286616	104287388	59.1798	0.0384967	0.264488	0.145552	0.884275	0.986308	No-change	chr12	104286616	104287388	+	0	NA	promoter-TSS (NM_001261446)	promoter-TSS (NM_001261446)	-30	NM_182729	7296	Hs.654922	NM_003330	ENSG00000198431	TXNRD1	GRIM-12|TR|TR1|TRXR1|TXNR	thioredoxin reductase 1	protein-coding
Peak_10119	chr12	104288649	104289127	41.4377	-0.24077	0.283963	-0.847892	0.396498	0.829578	No-change	chr12	104288649	104289127	+	0	NA	intron (NM_001261445, intron 1 of 14)	CpG	1856	NM_001261445	7296	Hs.654922	NM_003330	ENSG00000198431	TXNRD1	GRIM-12|TR|TR1|TRXR1|TXNR	thioredoxin reductase 1	protein-coding
Peak_1012	chr1	29801695	29801907	12.1349	0.483309	0.504687	0.95764	0.338244	0.792695	No-change	chr1	29801695	29801907	+	0	NA	Intergenic	Intergenic	235811	NR_110790	101929406	Hs.639413	NR_110790	ENSG00000233399	LINC01648	-	long intergenic non-protein coding RNA 1648	ncRNA
Peak_10120	chr12	104303714	104304081	9.206	1.33534	0.604483	2.20906	0.0271704	0.260474	gained-open	chr12	104303714	104304081	+	0	NA	5' UTR (NM_001008394, exon 1 of 1)	5' UTR (NM_001008394, exon 1 of 1)	158	NM_001008394	493861	Hs.659857	NM_001008394	ENSG00000255150	EID3	NS4EB|NSE4B|NSMCE4B	EP300 interacting inhibitor of differentiation 3	protein-coding
Peak_10121	chr12	104320032	104320492	35.507	-0.713761	0.307694	-2.31971	0.0203567	0.22353	No-change	chr12	104320032	104320492	+	0	NA	intron (NM_001093771, intron 9 of 16)	intron (NM_001093771, intron 9 of 16)	16523	NM_001008394	493861	Hs.659857	NM_001008394	ENSG00000255150	EID3	NS4EB|NSE4B|NSMCE4B	EP300 interacting inhibitor of differentiation 3	protein-coding
Peak_10122	chr12	104456350	104456539	16.4194	0.27507	0.441355	0.623238	0.533128	0.894796	No-change	chr12	104456350	104456539	+	0	NA	promoter-TSS (NM_001173982)	promoter-TSS (NM_001173982)	-504	NM_001173982	50515	Hs.17569	NM_018413	ENSG00000171310	CHST11	C4ST|C4ST-1|C4ST1|HSA269537|OCBMD	carbohydrate sulfotransferase 11	protein-coding
Peak_10123	chr12	104456621	104456999	34.857	-0.449499	0.310879	-1.44589	0.148207	0.587228	No-change	chr12	104456621	104456999	+	0	NA	promoter-TSS (NM_001173982)	promoter-TSS (NM_001173982)	-138	NM_001173982	50515	Hs.17569	NM_018413	ENSG00000171310	CHST11	C4ST|C4ST-1|C4ST1|HSA269537|OCBMD	carbohydrate sulfotransferase 11	protein-coding
Peak_10124	chr12	104520545	104520887	35.4569	-0.0147058	0.300213	-0.0489848	0.960931	0.995752	No-change	chr12	104520545	104520887	+	0	NA	intron (NM_018413, intron 1 of 2)	intron (NM_018413, intron 1 of 2)	63768	NM_018413	50515	Hs.17569	NM_018413	ENSG00000171310	CHST11	C4ST|C4ST-1|C4ST1|HSA269537|OCBMD	carbohydrate sulfotransferase 11	protein-coding
Peak_10125	chr12	104526390	104526720	16.2718	-0.510911	0.458554	-1.11418	0.265203	0.735894	No-change	chr12	104526390	104526720	+	0	NA	intron (NM_018413, intron 1 of 2)	intron (NM_018413, intron 1 of 2)	-65078	NR_037487	100500843		NR_037487	ENSG00000264295	MIR3922	-	microRNA 3922	ncRNA
Peak_10126	chr12	104668958	104669689	48.2877	-1.22989	0.283196	-4.34289	1.40621e-05	0.00256925	gained-close	chr12	104668958	104669689	+	0	NA	intron (NM_018413, intron 2 of 2)	intron (NM_018413, intron 2 of 2)	77690	NR_037487	100500843		NR_037487	ENSG00000264295	MIR3922	-	microRNA 3922	ncRNA
Peak_10127	chr12	104737740	104738149	26.8706	-0.510414	0.379115	-1.34633	0.178196	0.635505	No-change	chr12	104737740	104738149	+	0	NA	intron (NM_018413, intron 2 of 2)	intron (NM_018413, intron 2 of 2)	146311	NR_037487	100500843		NR_037487	ENSG00000264295	MIR3922	-	microRNA 3922	ncRNA
Peak_10128	chr12	104788873	104789284	22.1934	0.0905277	0.411122	0.220197	0.825718	0.976241	No-change	chr12	104788873	104789284	+	0	NA	Intergenic	MER74B|LTR|ERVL	169212	NM_001352170	84102	Hs.577463	NM_032148	ENSG00000136052	SLC41A2	SLC41A1-L1	solute carrier family 41 member 2	protein-coding
Peak_10129	chr12	104799428	104800292	63.0978	0.685872	0.250013	2.74334	0.00608168	0.114351	No-change	chr12	104799428	104800292	+	0	NA	Intergenic	MER65-int|LTR|ERV1	158430	NM_001352170	84102	Hs.577463	NM_032148	ENSG00000136052	SLC41A2	SLC41A1-L1	solute carrier family 41 member 2	protein-coding
Peak_1013	chr1	29856589	29857216	39.657	-0.127717	0.317724	-0.401975	0.687702	0.944439	No-change	chr1	29856589	29857216	+	0	NA	Intergenic	Intergenic	180710	NR_110790	101929406	Hs.639413	NR_110790	ENSG00000233399	LINC01648	-	long intergenic non-protein coding RNA 1648	ncRNA
Peak_10130	chr12	104824265	104824949	95.7884	-0.261745	0.199092	-1.3147	0.188611	0.648896	No-change	chr12	104824265	104824949	+	0	NA	intron (NM_032148, intron 11 of 11)	LTR1A2|LTR|ERV1	133683	NM_001352170	84102	Hs.577463	NM_032148	ENSG00000136052	SLC41A2	SLC41A1-L1	solute carrier family 41 member 2	protein-coding
Peak_10131	chr12	104986170	104986624	45.526	0.107552	0.279228	0.385176	0.700107	0.947002	No-change	chr12	104986170	104986624	+	0	NA	promoter-TSS (NM_152318)	promoter-TSS (NM_152318)	81	NM_152318	121053	Hs.295563	NM_152318	ENSG00000151131	C12orf45	-	chromosome 12 open reading frame 45	protein-coding
Peak_10132	chr12	105025035	105025215	7.6306	-0.355275	0.641609	-0.553725	0.579767	0.910998	No-change	chr12	105025035	105025215	+	0	NA	intron (NR_027752, intron 22 of 22)	intron (NR_027752, intron 22 of 22)	38809	NM_152318	121053	Hs.295563	NM_152318	ENSG00000151131	C12orf45	-	chromosome 12 open reading frame 45	protein-coding
Peak_10133	chr12	105084213	105084642	21.5835	-0.265721	0.402664	-0.659908	0.509313	0.883444	No-change	chr12	105084213	105084642	+	0	NA	promoter-TSS (NM_001034173)	promoter-TSS (NM_001034173)	31	NR_027752	160428	Hs.42572	NM_001034173	ENSG00000136010	ALDH1L2	mtFDH	aldehyde dehydrogenase 1 family member L2	protein-coding
Peak_10134	chr12	105084669	105084958	12.4526	0.180031	0.509888	0.353079	0.724029	0.95313	No-change	chr12	105084669	105084958	+	0	NA	promoter-TSS (NM_001034173)	promoter-TSS (NM_001034173)	-355	NM_001034173	160428	Hs.42572	NM_001034173	ENSG00000136010	ALDH1L2	mtFDH	aldehyde dehydrogenase 1 family member L2	protein-coding
Peak_10135	chr12	105107473	105108275	57.5659	-0.00116836	0.246797	-0.0047341	0.996223	0.999475	No-change	chr12	105107473	105108275	+	0	NA	promoter-TSS (NR_121211)	promoter-TSS (NR_121211)	143	NM_001293640	23325	Hs.12144	NM_015275	ENSG00000136051	WASHC4	KIAA1033|MRT43|SWIP	WASH complex subunit 4	protein-coding
Peak_10136	chr12	105235753	105236359	29.0685	0.233913	0.340744	0.686478	0.492412	0.87528	No-change	chr12	105235753	105236359	+	0	NA	5' UTR (NM_018171, exon 1 of 21)	5' UTR (NM_018171, exon 1 of 21)	118	NM_018171	55198	Hs.506603	NM_018171	ENSG00000136044	APPL2	DIP13B	adaptor protein, phosphotyrosine interacting with PH domain and leucine zipper 2	protein-coding
Peak_10137	chr12	105267749	105268049	17.2715	1.60477	0.452994	3.54259	0.00039622	0.0226202	gained-open	chr12	105267749	105268049	+	0	NA	Intergenic	Intergenic	-31669	NM_001251904	55198	Hs.506603	NM_018171	ENSG00000136044	APPL2	DIP13B	adaptor protein, phosphotyrosine interacting with PH domain and leucine zipper 2	protein-coding
Peak_10138	chr12	105330388	105330715	18.7356	-0.284294	0.411899	-0.690203	0.490066	0.873917	No-change	chr12	105330388	105330715	+	0	NA	promoter-TSS (NM_001145199)	promoter-TSS (NM_001145199)	-140	NM_001145199	387882	Hs.368938	NM_207376	ENSG00000235162	C12orf75	AGD3|OCC-1|OCC1	chromosome 12 open reading frame 75	protein-coding
Peak_10139	chr12	105410273	105410612	22.7424	0.333816	0.36953	0.903354	0.366338	0.811375	No-change	chr12	105410273	105410612	+	0	NA	Intergenic	Intergenic	79751	NM_001145199	387882	Hs.368938	NM_207376	ENSG00000235162	C12orf75	AGD3|OCC-1|OCC1	chromosome 12 open reading frame 75	protein-coding
Peak_1014	chr1	29960829	29961275	32.1783	-0.303354	0.31863	-0.952057	0.341068	0.79477	No-change	chr1	29960829	29961275	+	0	NA	Intergenic	Intergenic	76560	NR_110790	101929406	Hs.639413	NR_110790	ENSG00000233399	LINC01648	-	long intergenic non-protein coding RNA 1648	ncRNA
Peak_10140	chr12	105429604	105429904	14.7028	-0.37053	0.473552	-0.782448	0.433951	0.847693	No-change	chr12	105429604	105429904	+	0	NA	Intergenic	Intergenic	99063	NM_001145199	387882	Hs.368938	NM_207376	ENSG00000235162	C12orf75	AGD3|OCC-1|OCC1	chromosome 12 open reading frame 75	protein-coding
Peak_10141	chr12	105548758	105549178	22.5953	-0.4094	0.404566	-1.01195	0.311563	0.774252	No-change	chr12	105548758	105549178	+	0	NA	Intergenic	Intergenic	-155235	NR_110109	101929110	Hs.145944	NR_110108	ENSG00000257859	CASC18	-	cancer susceptibility 18	ncRNA
Peak_10142	chr12	105659746	105660071	15.7646	-0.216424	0.45034	-0.48058	0.630815	0.92613	No-change	chr12	105659746	105660071	+	0	NA	Intergenic	Intergenic	-44295	NR_110109	101929110	Hs.145944	NR_110108	ENSG00000257859	CASC18	-	cancer susceptibility 18	ncRNA
Peak_10143	chr12	105706309	105706589	16.7851	-0.0356214	0.463405	-0.0768689	0.938728	0.993811	No-change	chr12	105706309	105706589	+	0	NA	promoter-TSS (NR_110110)	promoter-TSS (NR_110110)	-325	NR_110110	101929110	Hs.145944	NR_110108	ENSG00000257859	CASC18	-	cancer susceptibility 18	ncRNA
Peak_10144	chr12	105706833	105707082	13.2546	0.674792	0.495589	1.3616	0.173325	0.628748	No-change	chr12	105706833	105707082	+	0	NA	intron (NR_110111, intron 1 of 1)	intron (NR_110111, intron 1 of 1)	183	NR_110111	101929110	Hs.145944	NR_110108	ENSG00000257859	CASC18	-	cancer susceptibility 18	ncRNA
Peak_10145	chr12	105793498	105793911	26.1704	1.50619	0.37024	4.06815	4.73873e-05	0.00569017	gained-open	chr12	105793498	105793911	+	0	NA	Intergenic	Intergenic	86930	NR_110111	101929110	Hs.145944	NR_110108	ENSG00000257859	CASC18	-	cancer susceptibility 18	ncRNA
Peak_10146	chr12	105805042	105805221	6.64841	-0.38358	0.698029	-0.549518	0.58265	0.912136	No-change	chr12	105805042	105805221	+	0	NA	Intergenic	Intergenic	98357	NR_110111	101929110	Hs.145944	NR_110108	ENSG00000257859	CASC18	-	cancer susceptibility 18	ncRNA
Peak_10147	chr12	105813301	105813658	39.1705	-0.130708	0.287427	-0.454752	0.649288	0.931968	No-change	chr12	105813301	105813658	+	0	NA	Intergenic	Intergenic	106705	NR_110111	101929110	Hs.145944	NR_110108	ENSG00000257859	CASC18	-	cancer susceptibility 18	ncRNA
Peak_10148	chr12	105865991	105866240	13.1264	-0.592833	0.513256	-1.15505	0.248072	0.720026	No-change	chr12	105865991	105866240	+	0	NA	Intergenic	Intergenic	159341	NR_110111	101929110	Hs.145944	NR_110108	ENSG00000257859	CASC18	-	cancer susceptibility 18	ncRNA
Peak_10149	chr12	105920280	105920537	14.1322	0.496458	0.497786	0.997332	0.318603	0.778411	No-change	chr12	105920280	105920537	+	0	NA	Intergenic	Intergenic	213634	NR_110111	101929110	Hs.145944	NR_110108	ENSG00000257859	CASC18	-	cancer susceptibility 18	ncRNA
Peak_1015	chr1	29987073	29987291	10.4294	1.72285	0.595147	2.89484	0.00379356	0.0872108	gained-open	chr1	29987073	29987291	+	0	NA	Intergenic	L2a|LINE|L2	50430	NR_110790	101929406	Hs.639413	NR_110790	ENSG00000233399	LINC01648	-	long intergenic non-protein coding RNA 1648	ncRNA
Peak_10150	chr12	105945994	105946432	15.2279	-1.28912	0.496911	-2.59428	0.00947897	0.147252	gained-close	chr12	105945994	105946432	+	0	NA	Intergenic	Intergenic	193820	NM_014840	9891	Hs.524692	NM_014840	ENSG00000074590	NUAK1	ARK5	NUAK family kinase 1	protein-coding
Peak_10151	chr12	105946538	105946835	10.4915	-1.28308	0.585361	-2.19195	0.028383	0.265912	gained-close	chr12	105946538	105946835	+	0	NA	Intergenic	Intergenic	193347	NM_014840	9891	Hs.524692	NM_014840	ENSG00000074590	NUAK1	ARK5	NUAK family kinase 1	protein-coding
Peak_10152	chr12	105978407	105978769	15.6472	-0.291053	0.451677	-0.644383	0.519327	0.887944	No-change	chr12	105978407	105978769	+	0	NA	Intergenic	Intergenic	161445	NM_014840	9891	Hs.524692	NM_014840	ENSG00000074590	NUAK1	ARK5	NUAK family kinase 1	protein-coding
Peak_10153	chr12	105978863	105979123	13.1222	-0.573814	0.496386	-1.15598	0.247688	0.719498	No-change	chr12	105978863	105979123	+	0	NA	Intergenic	L2b|LINE|L2	161040	NM_014840	9891	Hs.524692	NM_014840	ENSG00000074590	NUAK1	ARK5	NUAK family kinase 1	protein-coding
Peak_10154	chr12	105995940	105996292	21.1814	1.58942	0.431019	3.68757	0.000226402	0.0156111	gained-open	chr12	105995940	105996292	+	0	NA	Intergenic	L1M3b|LINE|L1	143917	NM_014840	9891	Hs.524692	NM_014840	ENSG00000074590	NUAK1	ARK5	NUAK family kinase 1	protein-coding
Peak_10155	chr12	106033203	106033686	27.3632	0.813777	0.357246	2.27791	0.0227317	0.237268	No-change	chr12	106033203	106033686	+	0	NA	Intergenic	L2b|LINE|L2	106589	NM_014840	9891	Hs.524692	NM_014840	ENSG00000074590	NUAK1	ARK5	NUAK family kinase 1	protein-coding
Peak_10156	chr12	106080080	106080409	26.6243	0.0927663	0.346264	0.267906	0.788772	0.970341	No-change	chr12	106080080	106080409	+	0	NA	intron (NM_014840, intron 4 of 6)	intron (NM_014840, intron 4 of 6)	59789	NM_014840	9891	Hs.524692	NM_014840	ENSG00000074590	NUAK1	ARK5	NUAK family kinase 1	protein-coding
Peak_10157	chr12	106106943	106107174	11.265	-0.644226	0.540351	-1.19223	0.233169	0.703465	No-change	chr12	106106943	106107174	+	0	NA	intron (NM_014840, intron 1 of 6)	intron (NM_014840, intron 1 of 6)	32975	NM_014840	9891	Hs.524692	NM_014840	ENSG00000074590	NUAK1	ARK5	NUAK family kinase 1	protein-coding
Peak_10158	chr12	106112327	106112591	13.4243	-0.757177	0.497698	-1.52136	0.12817	0.550575	No-change	chr12	106112327	106112591	+	0	NA	intron (NM_014840, intron 1 of 6)	intron (NM_014840, intron 1 of 6)	27574	NM_014840	9891	Hs.524692	NM_014840	ENSG00000074590	NUAK1	ARK5	NUAK family kinase 1	protein-coding
Peak_10159	chr12	106115434	106115791	21.0081	0.0745905	0.398697	0.187086	0.851594	0.981804	No-change	chr12	106115434	106115791	+	0	NA	intron (NM_014840, intron 1 of 6)	intron (NM_014840, intron 1 of 6)	24421	NM_014840	9891	Hs.524692	NM_014840	ENSG00000074590	NUAK1	ARK5	NUAK family kinase 1	protein-coding
Peak_1016	chr1	30061616	30061937	13.3141	-0.999395	0.521007	-1.9182	0.0550858	0.374579	No-change	chr1	30061616	30061937	+	0	NA	Intergenic	ERVL-E-int|LTR|ERVL	-24164	NR_110790	101929406	Hs.639413	NR_110790	ENSG00000233399	LINC01648	-	long intergenic non-protein coding RNA 1648	ncRNA
Peak_10160	chr12	106179069	106179413	16.4836	1.63414	0.470287	3.47477	0.000511284	0.0266534	gained-open	chr12	106179069	106179413	+	0	NA	Intergenic	Intergenic	-39208	NM_014840	9891	Hs.524692	NM_014840	ENSG00000074590	NUAK1	ARK5	NUAK family kinase 1	protein-coding
Peak_10161	chr12	106187254	106187452	17.0334	0.213897	0.431386	0.495837	0.62001	0.922571	No-change	chr12	106187254	106187452	+	0	NA	Intergenic	Intergenic	-47320	NM_014840	9891	Hs.524692	NM_014840	ENSG00000074590	NUAK1	ARK5	NUAK family kinase 1	protein-coding
Peak_10162	chr12	106188215	106188754	64.6993	0.886928	0.230909	3.84103	0.000122519	0.0105772	No-change	chr12	106188215	106188754	+	0	NA	Intergenic	Intergenic	-48451	NM_014840	9891	Hs.524692	NM_014840	ENSG00000074590	NUAK1	ARK5	NUAK family kinase 1	protein-coding
Peak_10163	chr12	106214560	106214773	11.8786	1.24003	0.519356	2.38763	0.0169574	0.200855	gained-open	chr12	106214560	106214773	+	0	NA	Intergenic	Intergenic	33354	NM_006825	10970	Hs.74368	NM_006825	ENSG00000136026	CKAP4	CLIMP-63|ERGIC-63|p63	cytoskeleton associated protein 4	protein-coding
Peak_10164	chr12	106247060	106247279	15.6712	-0.129865	0.46142	-0.281445	0.778369	0.968461	No-change	chr12	106247060	106247279	+	0	NA	intron (NM_006825, intron 1 of 1)	CpG	851	NM_006825	10970	Hs.74368	NM_006825	ENSG00000136026	CKAP4	CLIMP-63|ERGIC-63|p63	cytoskeleton associated protein 4	protein-coding
Peak_10165	chr12	106345866	106346115	13.5995	0.163019	0.485488	0.335783	0.737034	0.957502	No-change	chr12	106345866	106346115	+	0	NA	intron (NM_152772, intron 9 of 9)	MLT1H|LTR|ERVL-MaLR	-11758	NM_018082	55703	Hs.62696	NM_018082	ENSG00000013503	POLR3B	C128|HLD8|INMAP|RPC2	RNA polymerase III subunit B	protein-coding
Peak_10166	chr12	106357623	106358317	52.3278	0.260528	0.276882	0.940932	0.346739	0.798469	No-change	chr12	106357623	106358317	+	0	NA	promoter-TSS (NM_001160708)	promoter-TSS (NM_001160708)	-112	NM_001160708	55703	Hs.62696	NM_018082	ENSG00000013503	POLR3B	C128|HLD8|INMAP|RPC2	RNA polymerase III subunit B	protein-coding
Peak_10167	chr12	106493558	106493887	22.1488	-0.440888	0.408954	-1.07809	0.280995	0.750127	No-change	chr12	106493558	106493887	+	0	NA	intron (NM_001160708, intron 23 of 27)	intron (NM_001160708, intron 23 of 27)	-89185	NM_213594	5992	Hs.388827	NM_002920	ENSG00000111783	RFX4	NYD-SP10	regulatory factor X4	protein-coding
Peak_10168	chr12	106587005	106587584	48.6962	-0.340672	0.259193	-1.31436	0.188726	0.649057	No-change	chr12	106587005	106587584	+	0	NA	intron (NM_213594, intron 1 of 17)	CpG	4387	NM_213594	5992	Hs.388827	NM_002920	ENSG00000111783	RFX4	NYD-SP10	regulatory factor X4	protein-coding
Peak_10169	chr12	106601098	106601474	13.9368	0.111475	0.473122	0.235615	0.813731	0.974986	No-change	chr12	106601098	106601474	+	0	NA	exon (NM_001206691, exon 1 of 18)	exon (NM_001206691, exon 1 of 18)	138	NM_001206691	5992	Hs.388827	NM_002920	ENSG00000111783	RFX4	NYD-SP10	regulatory factor X4	protein-coding
Peak_1017	chr1	30081897	30082052	13.8691	0.253647	0.481115	0.527206	0.59805	0.91629	No-change	chr1	30081897	30082052	+	0	NA	Intergenic	Intergenic	-44362	NR_110790	101929406	Hs.639413	NR_110790	ENSG00000233399	LINC01648	-	long intergenic non-protein coding RNA 1648	ncRNA
Peak_10170	chr12	106722845	106723154	16.0624	-0.278311	0.440529	-0.631766	0.52754	0.89155	No-change	chr12	106722845	106723154	+	0	NA	intron (NM_001206691, intron 13 of 17)	intron (NM_001206691, intron 13 of 17)	38270	NM_032491	5992	Hs.388827	NM_002920	ENSG00000111783	RFX4	NYD-SP10	regulatory factor X4	protein-coding
Peak_10171	chr12	106757512	106758276	145.787	-0.658422	0.167766	-3.92464	8.68579e-05	0.00883392	No-change	chr12	106757512	106758276	+	0	NA	intron (NM_001206691, intron 17 of 17)	intron (NM_001206691, intron 17 of 17)	-16788	NR_147134	55188	Hs.131306	NM_018157	ENSG00000111785	RIC8B	RIC8|hSyn	RIC8 guanine nucleotide exchange factor B	protein-coding
Peak_10172	chr12	106759848	106760368	89.6568	-0.240389	0.209885	-1.14534	0.252068	0.7243	No-change	chr12	106759848	106760368	+	0	NA	intron (NM_001206691, intron 17 of 17)	intron (NM_001206691, intron 17 of 17)	-14574	NR_147134	55188	Hs.131306	NM_018157	ENSG00000111785	RIC8B	RIC8|hSyn	RIC8 guanine nucleotide exchange factor B	protein-coding
Peak_10173	chr12	106766327	106766712	22.8454	0.826288	0.377347	2.18973	0.028544	0.266639	No-change	chr12	106766327	106766712	+	0	NA	intron (NR_040246, intron 1 of 3)	intron (NR_040246, intron 1 of 3)	-8163	NR_147134	55188	Hs.131306	NM_018157	ENSG00000111785	RIC8B	RIC8|hSyn	RIC8 guanine nucleotide exchange factor B	protein-coding
Peak_10174	chr12	106768012	106768319	17.7483	0.673072	0.423403	1.58967	0.111908	0.51717	No-change	chr12	106768012	106768319	+	0	NA	intron (NR_040246, intron 1 of 3)	intron (NR_040246, intron 1 of 3)	-6517	NR_147134	55188	Hs.131306	NM_018157	ENSG00000111785	RIC8B	RIC8|hSyn	RIC8 guanine nucleotide exchange factor B	protein-coding
Peak_10175	chr12	106773931	106774908	81.3213	-0.131036	0.210512	-0.622464	0.533637	0.895088	No-change	chr12	106773931	106774908	+	0	NA	promoter-TSS (NR_147134)	promoter-TSS (NR_147134)	-263	NR_147134	55188	Hs.131306	NM_018157	ENSG00000111785	RIC8B	RIC8|hSyn	RIC8 guanine nucleotide exchange factor B	protein-coding
Peak_10176	chr12	106898322	106899075	59.1713	-0.585304	0.252522	-2.31783	0.0204585	0.224263	No-change	chr12	106898322	106899075	+	0	NA	Intergenic	Intergenic	-57024	NM_001319663	90488	Hs.257664	NM_152261	ENSG00000151135	TMEM263	C12orf23	transmembrane protein 263	protein-coding
Peak_10177	chr12	106917602	106917946	19.7689	-0.343143	0.400269	-0.857279	0.391291	0.825926	No-change	chr12	106917602	106917946	+	0	NA	Intergenic	Intergenic	-37948	NM_001319663	90488	Hs.257664	NM_152261	ENSG00000151135	TMEM263	C12orf23	transmembrane protein 263	protein-coding
Peak_10178	chr12	106918743	106919056	19.5624	-0.299757	0.401622	-0.746366	0.455446	0.856644	No-change	chr12	106918743	106919056	+	0	NA	Intergenic	MIR3|SINE|MIR	-36823	NM_001319663	90488	Hs.257664	NM_152261	ENSG00000151135	TMEM263	C12orf23	transmembrane protein 263	protein-coding
Peak_10179	chr12	106955403	106956200	47.8772	0.129642	0.264282	0.490544	0.623749	0.923781	No-change	chr12	106955403	106956200	+	0	NA	promoter-TSS (NM_001319664)	promoter-TSS (NM_001319664)	79	NM_001319661	90488	Hs.257664	NM_152261	ENSG00000151135	TMEM263	C12orf23	transmembrane protein 263	protein-coding
Peak_1018	chr1	30111551	30111897	25.4517	0.161961	0.354125	0.457357	0.647415	0.931694	No-change	chr1	30111551	30111897	+	0	NA	Intergenic	Intergenic	-74112	NR_110790	101929406	Hs.639413	NR_110790	ENSG00000233399	LINC01648	-	long intergenic non-protein coding RNA 1648	ncRNA
Peak_10180	chr12	106956671	106956915	20.8797	-0.0880597	0.383355	-0.229708	0.818319	0.975554	No-change	chr12	106956671	106956915	+	0	NA	promoter-TSS (NM_001319662)	promoter-TSS (NM_001319662)	8	NM_001319662	90488	Hs.257664	NM_152261	ENSG00000151135	TMEM263	C12orf23	transmembrane protein 263	protein-coding
Peak_10181	chr12	106986863	106987405	85.0023	-0.10085	0.203495	-0.495589	0.620185	0.922571	No-change	chr12	106986863	106987405	+	0	NA	promoter-TSS (NM_025198)	promoter-TSS (NM_025198)	12	NM_001033050	80298	Hs.5009	NM_025198	ENSG00000120832	MTERF2	MTERFD3|mTERFL	mitochondrial transcription termination factor 2	protein-coding
Peak_10182	chr12	107093386	107094073	46.9995	-0.167645	0.268695	-0.623923	0.532678	0.894254	No-change	chr12	107093386	107094073	+	0	NA	promoter-TSS (NM_004075)	promoter-TSS (NM_004075)	-180	NM_004075	1407	Hs.151573	NM_004075	ENSG00000008405	CRY1	DSPD|PHLL1	cryptochrome circadian regulator 1	protein-coding
Peak_10183	chr12	107318196	107318623	38.8487	0.00457107	0.290373	0.0157421	0.98744	0.998655	No-change	chr12	107318196	107318623	+	0	NA	promoter-TSS (NM_001347943)	promoter-TSS (NM_001347943)	-25	NM_001347943	121551	Hs.271272	NM_152322	ENSG00000151136	BTBD11	ABTB2B	BTB domain containing 11	protein-coding
Peak_10184	chr12	107319056	107319554	32.5493	-0.0781415	0.316447	-0.246934	0.80496	0.973302	No-change	chr12	107319056	107319554	+	0	NA	exon (NM_001347943, exon 1 of 15)	exon (NM_001347943, exon 1 of 15)	871	NM_001018072	121551	Hs.271272	NM_152322	ENSG00000151136	BTBD11	ABTB2B	BTB domain containing 11	protein-coding
Peak_10185	chr12	107405055	107405325	16.0742	0.0313585	0.459337	0.0682691	0.945571	0.993903	No-change	chr12	107405055	107405325	+	0	NA	intron (NM_001347944, intron 1 of 14)	MER91C|DNA|hAT-Tip100	84602	NM_001347944	121551	Hs.271272	NM_152322	ENSG00000151136	BTBD11	ABTB2B	BTB domain containing 11	protein-coding
Peak_10186	chr12	107537632	107538034	14.5639	1.04322	0.479959	2.17357	0.0297376	0.272573	gained-open	chr12	107537632	107538034	+	0	NA	intron (NM_001018072, intron 2 of 16)	LTR88c|LTR|Gypsy?	-43041	NM_001017523	121551	Hs.271272	NM_152322	ENSG00000151136	BTBD11	ABTB2B	BTB domain containing 11	protein-coding
Peak_10187	chr12	107685622	107686107	30.2226	0.220129	0.330466	0.666119	0.505335	0.881364	No-change	chr12	107685622	107686107	+	0	NA	promoter-TSS (NM_001317962)	promoter-TSS (NM_001317962)	65	NM_007062	11137	Hs.506652	NM_007062	ENSG00000136045	PWP1	IEF-SSP-9502	PWP1 homolog, endonuclein	protein-coding
Peak_10188	chr12	107761042	107761399	23.0182	-0.0954996	0.390226	-0.244729	0.806666	0.973325	No-change	chr12	107761042	107761399	+	0	NA	promoter-TSS (NM_012406)	promoter-TSS (NM_012406)	-83	NM_012406	11108	Hs.506655	NM_012406	ENSG00000110851	PRDM4	PFM1	PR/SET domain 4	protein-coding
Peak_10189	chr12	107782087	107782905	45.7992	0.701576	0.315533	2.22346	0.0261846	0.256085	No-change	chr12	107782087	107782905	+	0	NA	Intergenic	Intergenic	8111	NM_203436	121549	Hs.149910	NM_203436	ENSG00000187855	ASCL4	HASH4|bHLHa44	achaete-scute family bHLH transcription factor 4	protein-coding
Peak_1019	chr1	30165642	30165964	28.8459	-0.957054	0.378229	-2.53035	0.0113947	0.162547	No-change	chr1	30165642	30165964	+	0	NA	Intergenic	Intergenic	-128191	NR_110790	101929406	Hs.639413	NR_110790	ENSG00000233399	LINC01648	-	long intergenic non-protein coding RNA 1648	ncRNA
Peak_10190	chr12	107843363	107844479	66.9759	0.00719254	0.240828	0.0298659	0.976174	0.997152	No-change	chr12	107843363	107844479	+	0	NA	Intergenic	CpG	59850	NR_037629	728739	Hs.741995	NR_037629		LOC728739	-	programmed cell death 2 pseudogene	pseudo
Peak_10191	chr12	107903733	107903926	9.1437	0.236918	0.615908	0.384665	0.700486	0.947127	No-change	chr12	107903733	107903926	+	0	NA	promoter-TSS (NR_037629)	promoter-TSS (NR_037629)	-58	NR_037629	728739	Hs.741995	NR_037629		LOC728739	-	programmed cell death 2 pseudogene	pseudo
Peak_10192	chr12	107927684	107927997	11.2378	0.245485	0.538821	0.455597	0.64868	0.931968	No-change	chr12	107927684	107927997	+	0	NA	Intergenic	L2b|LINE|L2	-24069	NR_037629	728739	Hs.741995	NR_037629		LOC728739	-	programmed cell death 2 pseudogene	pseudo
Peak_10193	chr12	107992930	107993213	11.2598	0.365483	0.557944	0.655053	0.512434	0.884633	No-change	chr12	107992930	107993213	+	0	NA	Intergenic	Intergenic	-89300	NR_037629	728739	Hs.741995	NR_037629		LOC728739	-	programmed cell death 2 pseudogene	pseudo
Peak_10194	chr12	108043856	108044094	19.7037	0.8588	0.399543	2.14945	0.0315984	0.28141	No-change	chr12	108043856	108044094	+	0	NA	Intergenic	Intergenic	-85313	NM_014653	9671	Hs.143591	NM_014653	ENSG00000075035	WSCD2	-	WSC domain containing 2	protein-coding
Peak_10195	chr12	108112928	108113562	40.3101	0.00475353	0.288669	0.0164671	0.986862	0.998541	No-change	chr12	108112928	108113562	+	0	NA	Intergenic	Intergenic	-16043	NM_014653	9671	Hs.143591	NM_014653	ENSG00000075035	WSCD2	-	WSC domain containing 2	protein-coding
Peak_10196	chr12	108126522	108126749	11.23	-0.0534416	0.528537	-0.101112	0.919461	0.990957	No-change	chr12	108126522	108126749	+	0	NA	Intergenic	Intergenic	-2653	NM_014653	9671	Hs.143591	NM_014653	ENSG00000075035	WSCD2	-	WSC domain containing 2	protein-coding
Peak_10197	chr12	108129525	108129818	19.6872	-0.524269	0.409571	-1.28005	0.200529	0.664656	No-change	chr12	108129525	108129818	+	0	NA	5' UTR (NM_014653, exon 1 of 9)	5' UTR (NM_014653, exon 1 of 9)	383	NM_014653	9671	Hs.143591	NM_014653	ENSG00000075035	WSCD2	-	WSC domain containing 2	protein-coding
Peak_10198	chr12	108151940	108152197	14.5216	0.207914	0.478528	0.434486	0.663936	0.936701	No-change	chr12	108151940	108152197	+	0	NA	intron (NM_001304447, intron 1 of 9)	intron (NM_001304447, intron 1 of 9)	20282	NM_001304447	9671	Hs.143591	NM_014653	ENSG00000075035	WSCD2	-	WSC domain containing 2	protein-coding
Peak_10199	chr12	108228616	108229178	68.425	-1.02806	0.240992	-4.26595	1.99057e-05	0.00319055	gained-close	chr12	108228616	108229178	+	0	NA	intron (NM_001304447, intron 7 of 9)	intron (NM_001304447, intron 7 of 9)	91765	NM_001142345	1240	Hs.197143	NM_004072	ENSG00000174600	CMKLR1	CHEMERINR|ChemR23|DEZ|RVER1	chemerin chemokine-like receptor 1	protein-coding
Peak_102	chr1	3248811	3249211	33.2378	-0.942747	0.325493	-2.89637	0.0037751	0.0871523	No-change	chr1	3248811	3249211	+	0	NA	intron (NM_022114, intron 3 of 16)	intron (NM_022114, intron 3 of 16)	121036	NR_036215	100422968		NR_036215	ENSG00000283572	MIR4251	-	microRNA 4251	ncRNA
Peak_1020	chr1	30171343	30171738	23.5059	-0.157487	0.415921	-0.378647	0.70495	0.948526	No-change	chr1	30171343	30171738	+	0	NA	Intergenic	Intergenic	-133928	NR_110790	101929406	Hs.639413	NR_110790	ENSG00000233399	LINC01648	-	long intergenic non-protein coding RNA 1648	ncRNA
Peak_10200	chr12	108269600	108269976	18.5859	0.54883	0.414143	1.32522	0.185098	0.644926	No-change	chr12	108269600	108269976	+	0	NA	Intergenic	Intergenic	50874	NM_001142345	1240	Hs.197143	NM_004072	ENSG00000174600	CMKLR1	CHEMERINR|ChemR23|DEZ|RVER1	chemerin chemokine-like receptor 1	protein-coding
Peak_10201	chr12	108289788	108290075	16.7132	-0.679678	0.44536	-1.52613	0.126977	0.547903	No-change	chr12	108289788	108290075	+	0	NA	3' UTR (NM_001142344, exon 3 of 3)	3' UTR (NM_001142344, exon 3 of 3)	30731	NM_001142345	1240	Hs.197143	NM_004072	ENSG00000174600	CMKLR1	CHEMERINR|ChemR23|DEZ|RVER1	chemerin chemokine-like receptor 1	protein-coding
Peak_10202	chr12	108295721	108296114	25.8649	0.650454	0.349552	1.86082	0.0627697	0.399254	No-change	chr12	108295721	108296114	+	0	NA	intron (NM_001142344, intron 1 of 2)	intron (NM_001142344, intron 1 of 2)	24745	NM_001142345	1240	Hs.197143	NM_004072	ENSG00000174600	CMKLR1	CHEMERINR|ChemR23|DEZ|RVER1	chemerin chemokine-like receptor 1	protein-coding
Peak_10203	chr12	108305615	108305906	17.2724	0.177092	0.421099	0.420547	0.674086	0.93924	No-change	chr12	108305615	108305906	+	0	NA	intron (NM_001142344, intron 1 of 2)	intron (NM_001142344, intron 1 of 2)	14902	NM_001142345	1240	Hs.197143	NM_004072	ENSG00000174600	CMKLR1	CHEMERINR|ChemR23|DEZ|RVER1	chemerin chemokine-like receptor 1	protein-coding
Peak_10204	chr12	108305960	108306364	34.4131	0.925444	0.308737	2.99751	0.00272192	0.0714497	No-change	chr12	108305960	108306364	+	0	NA	intron (NM_001142344, intron 1 of 2)	intron (NM_001142344, intron 1 of 2)	14500	NM_001142345	1240	Hs.197143	NM_004072	ENSG00000174600	CMKLR1	CHEMERINR|ChemR23|DEZ|RVER1	chemerin chemokine-like receptor 1	protein-coding
Peak_10205	chr12	108321671	108321922	15.3136	1.32906	0.473126	2.80911	0.00496783	0.102061	gained-open	chr12	108321671	108321922	+	0	NA	intron (NM_001142344, intron 1 of 2)	intron (NM_001142344, intron 1 of 2)	-1134	NM_001142345	1240	Hs.197143	NM_004072	ENSG00000174600	CMKLR1	CHEMERINR|ChemR23|DEZ|RVER1	chemerin chemokine-like receptor 1	protein-coding
Peak_10206	chr12	108337446	108337693	12.2916	0.165927	0.504424	0.328943	0.742199	0.959363	No-change	chr12	108337446	108337693	+	0	NA	intron (NM_004072, intron 1 of 2)	L2b|LINE|L2	1742	NM_001142343	1240	Hs.197143	NM_004072	ENSG00000174600	CMKLR1	CHEMERINR|ChemR23|DEZ|RVER1	chemerin chemokine-like receptor 1	protein-coding
Peak_10207	chr12	108339232	108339628	20.7132	-0.46975	0.420062	-1.11829	0.263445	0.734529	No-change	chr12	108339232	108339628	+	0	NA	promoter-TSS (NM_001142344)	promoter-TSS (NM_001142344)	-119	NM_004072	1240	Hs.197143	NM_004072	ENSG00000174600	CMKLR1	CHEMERINR|ChemR23|DEZ|RVER1	chemerin chemokine-like receptor 1	protein-coding
Peak_10208	chr12	108394409	108394583	8.55637	1.86639	0.67712	2.75636	0.00584487	0.111528	gained-open	chr12	108394409	108394583	+	0	NA	Intergenic	Intergenic	-55185	NM_004072	1240	Hs.197143	NM_004072	ENSG00000174600	CMKLR1	CHEMERINR|ChemR23|DEZ|RVER1	chemerin chemokine-like receptor 1	protein-coding
Peak_10209	chr12	108442095	108442429	12.078	-0.200169	0.501765	-0.398929	0.689945	0.945093	No-change	chr12	108442095	108442429	+	0	NA	Intergenic	Intergenic	31427	NR_120483	102723562	Hs.455693	NR_120483	ENSG00000247213	LINC01498	-	long intergenic non-protein coding RNA 1498	ncRNA
Peak_1021	chr1	30180005	30180371	19.8115	-0.270621	0.403287	-0.671038	0.502196	0.879722	No-change	chr1	30180005	30180371	+	0	NA	Intergenic	MLT1C|LTR|ERVL-MaLR	-142576	NR_110790	101929406	Hs.639413	NR_110790	ENSG00000233399	LINC01648	-	long intergenic non-protein coding RNA 1648	ncRNA
Peak_10210	chr12	108475477	108475918	27.8747	0.136141	0.360086	0.378079	0.705372	0.948595	No-change	chr12	108475477	108475918	+	0	NA	Intergenic	LTR16C|LTR|ERVL	-2008	NR_120483	102723562	Hs.455693	NR_120483	ENSG00000247213	LINC01498	-	long intergenic non-protein coding RNA 1498	ncRNA
Peak_10211	chr12	108515033	108515307	26.8187	0.128181	0.345558	0.370938	0.710684	0.949177	No-change	chr12	108515033	108515307	+	0	NA	promoter-TSS (NM_007076)	promoter-TSS (NM_007076)	-107	NM_007076	11153	Hs.661891	NM_007076	ENSG00000198855	FICD	HIP13|HYPE|UNQ3041	FIC domain containing	protein-coding
Peak_10212	chr12	108562211	108562599	31.7322	0.0360647	0.314443	0.114694	0.908688	0.989375	No-change	chr12	108562211	108562599	+	0	NA	non-coding (NR_135127, exon 1 of 7)	non-coding (NR_135127, exon 1 of 7)	942	NM_213595	23479	Hs.615131	NM_014301	ENSG00000136003	ISCU	2310020H20Rik|HML|ISU2|NIFU|NIFUN|hnifU	iron-sulfur cluster assembly enzyme	protein-coding
Peak_10213	chr12	108597744	108598426	55.6042	0.206552	0.277475	0.744396	0.456637	0.857608	No-change	chr12	108597744	108598426	+	0	NA	promoter-TSS (NM_181724)	promoter-TSS (NM_181724)	-1	NM_181724	338773	Hs.449718	NM_181724	ENSG00000183160	TMEM119	OBIF	transmembrane protein 119	protein-coding
Peak_10214	chr12	108618172	108618362	22.1561	-0.204724	0.381477	-0.536662	0.591501	0.914879	No-change	chr12	108618172	108618362	+	0	NA	Intergenic	Intergenic	13814	NM_001206609	6404	Hs.591014	NM_003006	ENSG00000110876	SELPLG	CD162|CLA|PSGL-1|PSGL1	selectin P ligand	protein-coding
Peak_10215	chr12	108622460	108622684	14.0667	-0.363865	0.490755	-0.741439	0.458427	0.858809	No-change	chr12	108622460	108622684	+	0	NA	3' UTR (NM_003006, exon 2 of 2)	3' UTR (NM_003006, exon 2 of 2)	9509	NM_001206609	6404	Hs.591014	NM_003006	ENSG00000110876	SELPLG	CD162|CLA|PSGL-1|PSGL1	selectin P ligand	protein-coding
Peak_10216	chr12	108638269	108638889	63.5937	-0.414341	0.241875	-1.71304	0.0867052	0.462315	No-change	chr12	108638269	108638889	+	0	NA	Intergenic	Intergenic	2769	NR_039717	100616240		NR_039717	ENSG00000284388	MIR4496	-	microRNA 4496	ncRNA
Peak_10217	chr12	108664934	108665092	11.8612	0.0915766	0.510122	0.179519	0.85753	0.982897	No-change	chr12	108664934	108665092	+	0	NA	intron (NM_001105237, intron 3 of 10)	intron (NM_001105237, intron 3 of 10)	29203	NR_039717	100616240		NR_039717	ENSG00000284388	MIR4496	-	microRNA 4496	ncRNA
Peak_10218	chr12	108666468	108666649	9.13313	0.202846	0.579841	0.34983	0.726467	0.953836	No-change	chr12	108666468	108666649	+	0	NA	intron (NM_001105237, intron 3 of 10)	intron (NM_001105237, intron 3 of 10)	30748	NR_039717	100616240		NR_039717	ENSG00000284388	MIR4496	-	microRNA 4496	ncRNA
Peak_10219	chr12	108689922	108690125	14.7316	-0.758168	0.492385	-1.53979	0.123613	0.54156	No-change	chr12	108689922	108690125	+	0	NA	intron (NM_001105237, intron 2 of 10)	intron (NM_001105237, intron 2 of 10)	12975	NM_001105237	23603	Hs.330384	NM_014325	ENSG00000110880	CORO1C	HCRNN4	coronin 1C	protein-coding
Peak_1022	chr1	30234174	30234479	11.6763	-1.30067	0.568013	-2.28986	0.0220295	0.234278	gained-close	chr1	30234174	30234479	+	0	NA	Intergenic	Intergenic	-196714	NR_110790	101929406	Hs.639413	NR_110790	ENSG00000233399	LINC01648	-	long intergenic non-protein coding RNA 1648	ncRNA
Peak_10220	chr12	108691495	108692095	113.265	-0.256549	0.194115	-1.32163	0.18629	0.646091	No-change	chr12	108691495	108692095	+	0	NA	intron (NM_001105237, intron 2 of 10)	intron (NM_001105237, intron 2 of 10)	11203	NM_001105237	23603	Hs.330384	NM_014325	ENSG00000110880	CORO1C	HCRNN4	coronin 1C	protein-coding
Peak_10221	chr12	108730280	108731515	84.6727	-0.0835596	0.211789	-0.394541	0.693181	0.945378	No-change	chr12	108730280	108731515	+	0	NA	promoter-TSS (NM_001276471)	promoter-TSS (NM_001276471)	-54	NM_001276471	23603	Hs.330384	NM_014325	ENSG00000110880	CORO1C	HCRNN4	coronin 1C	protein-coding
Peak_10222	chr12	108732059	108732487	40.5682	-0.17861	0.283109	-0.630887	0.528114	0.891745	No-change	chr12	108732059	108732487	+	0	NA	promoter-TSS (NM_014325)	promoter-TSS (NM_014325)	-723	NM_014325	23603	Hs.330384	NM_014325	ENSG00000110880	CORO1C	HCRNN4	coronin 1C	protein-coding
Peak_10223	chr12	108773731	108774160	40.161	-0.40514	0.296753	-1.36524	0.172176	0.62665	No-change	chr12	108773731	108774160	+	0	NA	Intergenic	Intergenic	-42395	NM_014325	23603	Hs.330384	NM_014325	ENSG00000110880	CORO1C	HCRNN4	coronin 1C	protein-coding
Peak_10224	chr12	108801856	108802728	144.784	0.152163	0.17555	0.866779	0.386063	0.822447	No-change	chr12	108801856	108802728	+	0	NA	intron (NM_018984, intron 11 of 14)	intron (NM_018984, intron 11 of 14)	25259	NM_001161331	54434	Hs.199763	NM_018984	ENSG00000084112	SSH1	SSH1L	slingshot protein phosphatase 1	protein-coding
Peak_10225	chr12	108812430	108812675	18.3007	-0.0416204	0.425945	-0.097713	0.92216	0.991379	No-change	chr12	108812430	108812675	+	0	NA	intron (NM_018984, intron 5 of 14)	G-rich|Low_complexity|Low_complexity	14999	NM_001161331	54434	Hs.199763	NM_018984	ENSG00000084112	SSH1	SSH1L	slingshot protein phosphatase 1	protein-coding
Peak_10226	chr12	108827352	108827763	22.5624	-0.681838	0.386541	-1.76395	0.0777405	0.440543	No-change	chr12	108827352	108827763	+	0	NA	promoter-TSS (NM_001161331)	promoter-TSS (NM_001161331)	-6	NM_001161331	54434	Hs.199763	NM_018984	ENSG00000084112	SSH1	SSH1L	slingshot protein phosphatase 1	protein-coding
Peak_10227	chr12	108840759	108841044	17.9434	0.90913	0.434285	2.0934	0.0363139	0.302913	No-change	chr12	108840759	108841044	+	0	NA	intron (NM_018984, intron 2 of 14)	intron (NM_018984, intron 2 of 14)	-3895	NR_030350	693204		NR_030350	ENSG00000207622	MIR619	MIRN619|hsa-mir-619	microRNA 619	ncRNA
Peak_10228	chr12	108856193	108857168	66.5658	0.691689	0.225693	3.06474	0.00217863	0.0627797	No-change	chr12	108856193	108857168	+	0	NA	intron (NM_018984, intron 1 of 14)	intron (NM_018984, intron 1 of 14)	903	NM_018984	54434	Hs.199763	NM_018984	ENSG00000084112	SSH1	SSH1L	slingshot protein phosphatase 1	protein-coding
Peak_10229	chr12	109018241	109018416	12.5228	-0.306284	0.526486	-0.58175	0.560735	0.90491	No-change	chr12	109018241	109018416	+	0	NA	intron (NM_018711, intron 1 of 15)	intron (NM_018711, intron 1 of 15)	2740	NM_018711	55530	Hs.4221	NM_018711	ENSG00000166111	SVOP	-	SV2 related protein	protein-coding
Peak_1023	chr1	30300082	30300283	7.93702	1.21986	0.719165	1.69622	0.0898446	0.469768	No-change	chr1	30300082	30300283	+	0	NA	Intergenic	Intergenic	-262570	NR_110790	101929406	Hs.639413	NR_110790	ENSG00000233399	LINC01648	-	long intergenic non-protein coding RNA 1648	ncRNA
Peak_10230	chr12	109020774	109021302	31.5829	0.519444	0.330032	1.57392	0.115506	0.52473	No-change	chr12	109020774	109021302	+	0	NA	promoter-TSS (NM_018711)	promoter-TSS (NM_018711)	30	NM_018711	55530	Hs.4221	NM_018711	ENSG00000166111	SVOP	-	SV2 related protein	protein-coding
Peak_10231	chr12	109052333	109052574	16.7152	0.611938	0.427396	1.43178	0.152207	0.593919	No-change	chr12	109052333	109052574	+	0	NA	promoter-TSS (NM_032663)	promoter-TSS (NM_032663)	-123	NM_032663	84749	Hs.486434	NM_032663	ENSG00000135093	USP30	-	ubiquitin specific peptidase 30	protein-coding
Peak_10232	chr12	109097258	109097760	36.0779	-0.194986	0.327118	-0.596072	0.551127	0.901885	No-change	chr12	109097258	109097760	+	0	NA	promoter-TSS (NM_080911)	promoter-TSS (NM_080911)	-88	NM_080911	7374	Hs.191334	NM_003362	ENSG00000076248	UNG	DGU|HIGM4|HIGM5|UDG|UNG1|UNG15|UNG2	uracil DNA glycosylase	protein-coding
Peak_10233	chr12	109097829	109098502	75.687	-0.234217	0.220282	-1.06326	0.287665	0.755846	No-change	chr12	109097829	109098502	+	0	NA	promoter-TSS (NM_003362)	promoter-TSS (NM_003362)	-7	NM_003362	7374	Hs.191334	NM_003362	ENSG00000076248	UNG	DGU|HIGM4|HIGM5|UDG|UNG1|UNG15|UNG2	uracil DNA glycosylase	protein-coding
Peak_10234	chr12	109111005	109111487	38.3926	-0.08629	0.299432	-0.288179	0.77321	0.967338	No-change	chr12	109111005	109111487	+	0	NA	TTS (NM_080911)	TTS (NM_080911)	-5341	NM_001093	32	Hs.234898	NM_001093	ENSG00000076555	ACACB	ACC2|ACCB|HACC275	acetyl-CoA carboxylase beta	protein-coding
Peak_10235	chr12	109115871	109116083	18.3314	-0.187341	0.414423	-0.452052	0.651231	0.93251	No-change	chr12	109115871	109116083	+	0	NA	promoter-TSS (NM_001093)	promoter-TSS (NM_001093)	-610	NM_001093	32	Hs.234898	NM_001093	ENSG00000076555	ACACB	ACC2|ACCB|HACC275	acetyl-CoA carboxylase beta	protein-coding
Peak_10236	chr12	109154680	109154878	12.6364	0.69683	0.508179	1.37123	0.170303	0.623637	No-change	chr12	109154680	109154878	+	0	NA	intron (NM_001093, intron 2 of 52)	CpG	38192	NM_001093	32	Hs.234898	NM_001093	ENSG00000076555	ACACB	ACC2|ACCB|HACC275	acetyl-CoA carboxylase beta	protein-coding
Peak_10237	chr12	109154980	109155282	14.4448	0.0874735	0.47305	0.184914	0.853296	0.982323	No-change	chr12	109154980	109155282	+	0	NA	intron (NM_001093, intron 2 of 52)	intron (NM_001093, intron 2 of 52)	38544	NM_001093	32	Hs.234898	NM_001093	ENSG00000076555	ACACB	ACC2|ACCB|HACC275	acetyl-CoA carboxylase beta	protein-coding
Peak_10238	chr12	109208952	109209263	8.80119	-0.493213	0.639816	-0.770868	0.440785	0.850421	No-change	chr12	109208952	109209263	+	0	NA	intron (NM_001093, intron 20 of 52)	intron (NM_001093, intron 20 of 52)	92520	NM_001093	32	Hs.234898	NM_001093	ENSG00000076555	ACACB	ACC2|ACCB|HACC275	acetyl-CoA carboxylase beta	protein-coding
Peak_10239	chr12	109291361	109291889	43.5979	-0.965045	0.284185	-3.39583	0.000684198	0.0319005	No-change	chr12	109291361	109291889	+	0	NA	intron (NM_213596, intron 2 of 9)	intron (NM_213596, intron 2 of 9)	17659	NM_213596	121643	Hs.528316	NM_213596	ENSG00000139445	FOXN4	-	forkhead box N4	protein-coding
Peak_1024	chr1	30379149	30379486	31.9698	0.131103	0.317707	0.412654	0.67986	0.941503	No-change	chr1	30379149	30379486	+	0	NA	Intergenic	Intergenic	-339455	NR_034182	100129196	Hs.659751	NR_034182	ENSG00000186056	MATN1-AS1	-	MATN1 antisense RNA 1	ncRNA
Peak_10240	chr12	109304421	109304783	30.4069	0.087803	0.324464	0.270609	0.786692	0.969678	No-change	chr12	109304421	109304783	+	0	NA	intron (NM_213596, intron 2 of 9)	intron (NM_213596, intron 2 of 9)	4682	NM_213596	121643	Hs.528316	NM_213596	ENSG00000139445	FOXN4	-	forkhead box N4	protein-coding
Peak_10241	chr12	109461209	109461450	19.327	-0.15685	0.408971	-0.383522	0.701333	0.947403	No-change	chr12	109461209	109461450	+	0	NA	intron (NR_133898, intron 1 of 5)	intron (NR_133898, intron 1 of 5)	15971	NM_001317399	83892	Hs.524731	NM_031954	ENSG00000110906	KCTD10	BTBD28|MSTP028|ULRO61|hBACURD3	potassium channel tetramerization domain containing 10	protein-coding
Peak_10242	chr12	109463166	109463530	28.739	0.127292	0.337742	0.37689	0.706255	0.948595	No-change	chr12	109463166	109463530	+	0	NA	intron (NR_133898, intron 1 of 5)	intron (NR_133898, intron 1 of 5)	13952	NM_001317399	83892	Hs.524731	NM_031954	ENSG00000110906	KCTD10	BTBD28|MSTP028|ULRO61|hBACURD3	potassium channel tetramerization domain containing 10	protein-coding
Peak_10243	chr12	109477048	109477519	23.3498	-0.518017	0.396767	-1.30559	0.191691	0.652695	No-change	chr12	109477048	109477519	+	0	NA	promoter-TSS (NM_001317399)	promoter-TSS (NM_001317399)	17	NM_001317399	83892	Hs.524731	NM_031954	ENSG00000110906	KCTD10	BTBD28|MSTP028|ULRO61|hBACURD3	potassium channel tetramerization domain containing 10	protein-coding
Peak_10244	chr12	109573255	109573851	77.7465	0.00492887	0.212457	0.0231994	0.981491	0.997768	No-change	chr12	109573255	109573851	+	0	NA	promoter-TSS (NM_001114185)	promoter-TSS (NM_001114185)	-49	NR_038118	326625	Hs.12106	NM_052845	ENSG00000139428	MMAB	ATR|CFAP23|cblB|cob	metabolism of cobalamin associated B	protein-coding
Peak_10245	chr12	109591158	109591538	29.7723	0.812301	0.332805	2.44077	0.0146558	0.185325	No-change	chr12	109591158	109591538	+	0	NA	exon (NM_001114185, exon 9 of 11)	exon (NM_001114185, exon 9 of 11)	17554	NM_001114185	4598	Hs.130607	NM_000431	ENSG00000110921	MVK	LRBP|MK|MVLK|POROK3	mevalonate kinase	protein-coding
Peak_10246	chr12	109597808	109598251	40.2055	0.0492659	0.285442	0.172595	0.86297	0.983486	No-change	chr12	109597808	109598251	+	0	NA	TTS (NM_001114185)	TTS (NM_001114185)	24235	NM_001114185	4598	Hs.130607	NM_000431	ENSG00000110921	MVK	LRBP|MK|MVLK|POROK3	mevalonate kinase	protein-coding
Peak_10247	chr12	109678599	109679075	19.6147	-0.63618	0.431488	-1.47439	0.140378	0.573125	No-change	chr12	109678599	109679075	+	0	NA	Intergenic	Intergenic	-34988	NM_032829	84915	Hs.661785	NM_032829	ENSG00000139438	FAM222A	C12orf34	family with sequence similarity 222 member A	protein-coding
Peak_10248	chr12	109695927	109696466	55.9749	-1.03043	0.260649	-3.95332	7.7074e-05	0.00804353	gained-close	chr12	109695927	109696466	+	0	NA	Intergenic	Intergenic	-17629	NM_032829	84915	Hs.661785	NM_032829	ENSG00000139438	FAM222A	C12orf34	family with sequence similarity 222 member A	protein-coding
Peak_10249	chr12	109710626	109711440	99.2055	-0.700241	0.207898	-3.3682	0.000756615	0.0338643	No-change	chr12	109710626	109711440	+	0	NA	Intergenic	L2c|LINE|L2	-2792	NM_032829	84915	Hs.661785	NM_032829	ENSG00000139438	FAM222A	C12orf34	family with sequence similarity 222 member A	protein-coding
Peak_1025	chr1	30379946	30380313	31.1631	-0.128419	0.319704	-0.401681	0.687919	0.944439	No-change	chr1	30379946	30380313	+	0	NA	Intergenic	LTR41|LTR|ERVL	-338643	NR_034182	100129196	Hs.659751	NR_034182	ENSG00000186056	MATN1-AS1	-	MATN1 antisense RNA 1	ncRNA
Peak_10250	chr12	109719454	109719782	54.8227	-0.300207	0.251104	-1.19555	0.231873	0.701982	No-change	chr12	109719454	109719782	+	0	NA	intron (NM_032829, intron 1 of 2)	intron (NM_032829, intron 1 of 2)	5793	NM_032829	84915	Hs.661785	NM_032829	ENSG00000139438	FAM222A	C12orf34	family with sequence similarity 222 member A	protein-coding
Peak_10251	chr12	109719818	109720570	119.432	-0.558672	0.183595	-3.04296	0.00234266	0.0655065	No-change	chr12	109719818	109720570	+	0	NA	intron (NM_032829, intron 1 of 2)	intron (NM_032829, intron 1 of 2)	6369	NM_032829	84915	Hs.661785	NM_032829	ENSG00000139438	FAM222A	C12orf34	family with sequence similarity 222 member A	protein-coding
Peak_10252	chr12	109727045	109727667	129.031	-0.589676	0.18551	-3.17867	0.00147952	0.0497567	No-change	chr12	109727045	109727667	+	0	NA	intron (NM_032829, intron 1 of 2)	intron (NM_032829, intron 1 of 2)	13531	NM_032829	84915	Hs.661785	NM_032829	ENSG00000139438	FAM222A	C12orf34	family with sequence similarity 222 member A	protein-coding
Peak_10253	chr12	109736649	109736891	21.8285	0.351624	0.403896	0.870582	0.383983	0.82086	No-change	chr12	109736649	109736891	+	0	NA	intron (NR_026662, intron 1 of 2)	intron (NR_026662, intron 1 of 2)	22945	NM_032829	84915	Hs.661785	NM_032829	ENSG00000139438	FAM222A	C12orf34	family with sequence similarity 222 member A	protein-coding
Peak_10254	chr12	109775348	109775564	28.5712	-0.27143	0.358539	-0.757044	0.449024	0.853372	No-change	chr12	109775348	109775564	+	0	NA	Intergenic	Intergenic	-1969	NR_026662	84983	Hs.675961	NM_032897	ENSG00000255650	FAM222A-AS1	-	FAM222A antisense RNA 1	ncRNA
Peak_10255	chr12	109827931	109828305	42.8959	-0.762264	0.287498	-2.65138	0.00801645	0.133844	No-change	chr12	109827931	109828305	+	0	NA	intron (NM_021625, intron 1 of 15)	intron (NM_021625, intron 1 of 15)	-5230	NR_039718	100616454		NR_039718	ENSG00000263510	MIR4497	mir-4497	microRNA 4497	ncRNA
Peak_10256	chr12	109845281	109845583	18.8052	-0.500193	0.417741	-1.19737	0.231161	0.701375	No-change	chr12	109845281	109845583	+	0	NA	Intergenic	Intergenic	-12025	NM_021625	59341	Hs.506713	NM_021625	ENSG00000111199	TRPV4	BCYM3|CMT2C|HMSN2C|OTRPC4|SMAL|SPSMA|SSQTL1|TRP12|VRL2|VROAC	transient receptor potential cation channel subfamily V member 4	protein-coding
Peak_10257	chr12	109863920	109864364	28.6707	0.525076	0.342266	1.53412	0.125001	0.54394	No-change	chr12	109863920	109864364	+	0	NA	intron (NM_016433, intron 1 of 4)	intron (NM_016433, intron 1 of 4)	16399	NM_016433	51228	Hs.381256	NM_016433	ENSG00000139433	GLTP	-	glycolipid transfer protein	protein-coding
Peak_10258	chr12	109877881	109878508	44.5015	-0.576992	0.285081	-2.02396	0.0429741	0.330256	No-change	chr12	109877881	109878508	+	0	NA	intron (NM_016433, intron 1 of 4)	intron (NM_016433, intron 1 of 4)	2347	NM_016433	51228	Hs.381256	NM_016433	ENSG00000139433	GLTP	-	glycolipid transfer protein	protein-coding
Peak_10259	chr12	109900782	109901172	22.9635	0.543425	0.381868	1.42307	0.154717	0.598319	No-change	chr12	109900782	109901172	+	0	NA	intron (NM_032300, intron 1 of 12)	MIR3|SINE|MIR	400	NM_032300	84260	Hs.410924	NM_032300	ENSG00000139437	TCHP	TpMs	trichoplein keratin filament binding	protein-coding
Peak_1026	chr1	30422177	30422589	27.158	0.685489	0.352909	1.9424	0.0520891	0.363301	No-change	chr1	30422177	30422589	+	0	NA	Intergenic	MIR|SINE|MIR	-296389	NR_034182	100129196	Hs.659751	NR_034182	ENSG00000186056	MATN1-AS1	-	MATN1 antisense RNA 1	ncRNA
Peak_10260	chr12	109925523	109925750	17.7916	0.212961	0.417916	0.50958	0.610346	0.919861	No-change	chr12	109925523	109925750	+	0	NA	Intergenic	Intergenic	25059	NM_032300	84260	Hs.410924	NM_032300	ENSG00000139437	TCHP	TpMs	trichoplein keratin filament binding	protein-coding
Peak_10261	chr12	109945015	109945402	45.0627	0.0972696	0.273217	0.356015	0.721829	0.952607	No-change	chr12	109945015	109945402	+	0	NA	intron (NM_057170, intron 14 of 17)	intron (NM_057170, intron 14 of 17)	44631	NM_032300	84260	Hs.410924	NM_032300	ENSG00000139437	TCHP	TpMs	trichoplein keratin filament binding	protein-coding
Peak_10262	chr12	109995653	109996525	59.0259	-0.261675	0.243117	-1.07633	0.281778	0.750648	No-change	chr12	109995653	109996525	+	0	NA	intron (NM_001330153, intron 1 of 18)	CpG	279	NM_001330154	9815	Hs.434996	NM_014776	ENSG00000139436	GIT2	CAT-2|CAT2|PKL	GIT ArfGAP 2	protein-coding
Peak_10263	chr12	109999285	109999586	15.9685	-0.627409	0.461248	-1.36024	0.173753	0.62915	No-change	chr12	109999285	109999586	+	0	NA	promoter-TSS (NM_033121)	promoter-TSS (NM_033121)	5	NM_033121	88455	Hs.528703	NM_033121	ENSG00000076513	ANKRD13A	ANKRD13|NY-REN-25	ankyrin repeat domain 13A	protein-coding
Peak_10264	chr12	110024567	110024794	12.6073	-0.0802185	0.496689	-0.161506	0.871695	0.98489	No-change	chr12	110024567	110024794	+	0	NA	intron (NM_033121, intron 7 of 14)	Tigger14a|DNA|TcMar-Tigger	23967	NR_148516	400073	Hs.44817	NM_207435	ENSG00000174456	C12orf76	-	chromosome 12 open reading frame 76	protein-coding
Peak_10265	chr12	110037418	110037721	15.1416	0.079515	0.487272	0.163184	0.870374	0.984746	No-change	chr12	110037418	110037721	+	0	NA	3' UTR (NM_033121, exon 15 of 15)	3' UTR (NM_033121, exon 15 of 15)	11078	NR_148516	400073	Hs.44817	NM_207435	ENSG00000174456	C12orf76	-	chromosome 12 open reading frame 76	protein-coding
Peak_10266	chr12	110048288	110048755	54.1312	-0.16502	0.246922	-0.668307	0.503938	0.880762	No-change	chr12	110048288	110048755	+	0	NA	non-coding (NR_148516, exon 1 of 2)	non-coding (NR_148516, exon 1 of 2)	126	NR_148516	400073	Hs.44817	NM_207435	ENSG00000174456	C12orf76	-	chromosome 12 open reading frame 76	protein-coding
Peak_10267	chr12	110109207	110109749	34.3509	0.557266	0.323048	1.72502	0.0845232	0.457895	No-change	chr12	110109207	110109749	+	0	NA	Intergenic	(TC)n|Simple_repeat|Simple_repeat	-14879	NM_001143779	28981	Hs.528382	NM_014055	ENSG00000122970	IFT81	CDV-1|CDV-1R|CDV1|CDV1R|DV1|SRTD19	intraflagellar transport 81	protein-coding
Peak_10268	chr12	110124373	110124896	25.0752	-0.218719	0.361793	-0.604543	0.545482	0.900435	No-change	chr12	110124373	110124896	+	0	NA	non-coding (NR_144952, exon 1 of 20)	non-coding (NR_144952, exon 1 of 20)	277	NR_144949	28981	Hs.528382	NM_014055	ENSG00000122970	IFT81	CDV-1|CDV-1R|CDV1|CDV1R|DV1|SRTD19	intraflagellar transport 81	protein-coding
Peak_10269	chr12	110171731	110171963	7.62729	-0.579388	0.664658	-0.871709	0.383367	0.82065	No-change	chr12	110171731	110171963	+	0	NA	intron (NR_144950, intron 11 of 18)	intron (NR_144950, intron 11 of 18)	47490	NR_144949	28981	Hs.528382	NM_014055	ENSG00000122970	IFT81	CDV-1|CDV-1R|CDV1|CDV1R|DV1|SRTD19	intraflagellar transport 81	protein-coding
Peak_1027	chr1	30524854	30525053	16.0701	0.677484	0.450737	1.50306	0.132824	0.559524	No-change	chr1	30524854	30525053	+	0	NA	Intergenic	Intergenic	-193819	NR_034182	100129196	Hs.659751	NR_034182	ENSG00000186056	MATN1-AS1	-	MATN1 antisense RNA 1	ncRNA
Peak_10270	chr12	110280513	110280841	14.8024	-0.291488	0.475831	-0.612587	0.540149	0.897111	No-change	chr12	110280513	110280841	+	0	NA	promoter-TSS (NM_001681)	promoter-TSS (NM_001681)	-570	NM_001681	488	Hs.506759	NM_001681	ENSG00000174437	ATP2A2	ATP2B|DAR|DD|SERCA2	ATPase sarcoplasmic/endoplasmic reticulum Ca2+ transporting 2	protein-coding
Peak_10271	chr12	110316762	110317020	9.7957	0.662973	0.566301	1.17071	0.241717	0.713129	No-change	chr12	110316762	110317020	+	0	NA	intron (NM_170665, intron 5 of 19)	intron (NM_170665, intron 5 of 19)	35644	NM_170665	488	Hs.506759	NM_001681	ENSG00000174437	ATP2A2	ATP2B|DAR|DD|SERCA2	ATPase sarcoplasmic/endoplasmic reticulum Ca2+ transporting 2	protein-coding
Peak_10272	chr12	110431555	110431886	17.3146	-0.696472	0.433353	-1.60717	0.108017	0.509828	No-change	chr12	110431555	110431886	+	0	NA	Intergenic	AluY|SINE|Alu	18617	NM_001278556	10094	Hs.524741	NM_001278556	ENSG00000111229	ARPC3	ARC21|p21-Arc	actin related protein 2/3 complex subunit 3	protein-coding
Peak_10273	chr12	110450068	110450620	45.2905	0.0440298	0.276926	0.158995	0.873673	0.98503	No-change	chr12	110450068	110450620	+	0	NA	promoter-TSS (NM_001287222)	promoter-TSS (NM_001287222)	-7	NM_001278556	10094	Hs.524741	NM_001278556	ENSG00000111229	ARPC3	ARC21|p21-Arc	actin related protein 2/3 complex subunit 3	protein-coding
Peak_10274	chr12	110468093	110468414	26.041	-0.148016	0.374549	-0.395185	0.692706	0.945378	No-change	chr12	110468093	110468414	+	0	NA	promoter-TSS (NM_016301)	promoter-TSS (NM_016301)	4	NM_016301	51184	Hs.634680	NM_016301	ENSG00000111231	GPN3	ATPBD1C	GPN-loop GTPase 3	protein-coding
Peak_10275	chr12	110468679	110469045	16.2028	-0.226161	0.449166	-0.503512	0.614604	0.921609	No-change	chr12	110468679	110469045	+	0	NA	promoter-TSS (NM_016301)	promoter-TSS (NM_016301)	17	NM_013300	29902	Hs.436618	NM_013300	ENSG00000204856	FAM216A	C12orf24|HSU79274	family with sequence similarity 216 member A	protein-coding
Peak_10276	chr12	110469050	110469569	38.7148	0.0671847	0.297943	0.225495	0.821594	0.976027	No-change	chr12	110469050	110469569	+	0	NA	promoter-TSS (NM_001164372)	promoter-TSS (NM_001164372)	464	NM_013300	29902	Hs.436618	NM_013300	ENSG00000204856	FAM216A	C12orf24|HSU79274	family with sequence similarity 216 member A	protein-coding
Peak_10277	chr12	110501680	110502375	56.1364	-0.025159	0.243853	-0.103173	0.917826	0.990665	No-change	chr12	110501680	110502375	+	0	NA	promoter-TSS (NM_001286535)	promoter-TSS (NM_001286535)	84	NM_016226	51699	Hs.600114	NM_016226	ENSG00000111237	VPS29	DC15|DC7|PEP11	VPS29 retromer complex component	protein-coding
Peak_10278	chr12	110583281	110583578	36.8839	-0.233647	0.315135	-0.741418	0.45844	0.858809	No-change	chr12	110583281	110583578	+	0	NA	promoter-TSS (NM_139283)	promoter-TSS (NM_139283)	-111	NR_138550	160760	Hs.13854	NM_139283	ENSG00000196850	PPTC7	TA-PP2C|TAPP2C	PTC7 protein phosphatase homolog	protein-coding
Peak_10279	chr12	110613750	110614497	76.5756	-0.325203	0.230606	-1.41021	0.158478	0.604578	No-change	chr12	110613750	110614497	+	0	NA	promoter-TSS (NM_001082537)	promoter-TSS (NM_001082537)	-6	NM_001173976	79600	Hs.211511	NM_024549	ENSG00000204852	TCTN1	JBTS13|TECT1	tectonic family member 1	protein-coding
Peak_1028	chr1	30544633	30544971	31.0168	-0.0776794	0.324158	-0.239634	0.810614	0.974108	No-change	chr1	30544633	30544971	+	0	NA	Intergenic	LTR41B|LTR|ERVL	-173970	NR_034182	100129196	Hs.659751	NR_034182	ENSG00000186056	MATN1-AS1	-	MATN1 antisense RNA 1	ncRNA
Peak_10280	chr12	110649482	110649863	34.3336	-0.165373	0.311234	-0.531347	0.595178	0.915895	No-change	chr12	110649482	110649863	+	0	NA	TTS (NM_001082537)	TTS (NM_001082537)	35543	NM_001319682	79600	Hs.211511	NM_024549	ENSG00000204852	TCTN1	JBTS13|TECT1	tectonic family member 1	protein-coding
Peak_10281	chr12	110689303	110689885	42.3711	-0.220001	0.297762	-0.738848	0.46	0.859013	No-change	chr12	110689303	110689885	+	0	NA	promoter-TSS (NM_032369)	promoter-TSS (NM_032369)	183	NM_001040107	84329	Hs.211511	NM_032369	ENSG00000122986	HVCN1	HV1|VSOP	hydrogen voltage gated channel 1	protein-coding
Peak_10282	chr12	110698379	110698543	12.0371	0.507068	0.546095	0.928536	0.35313	0.802376	No-change	chr12	110698379	110698543	+	0	NA	Intergenic	Intergenic	-8684	NM_001256413	84329	Hs.211511	NM_032369	ENSG00000122986	HVCN1	HV1|VSOP	hydrogen voltage gated channel 1	protein-coding
Peak_10283	chr12	110794925	110795239	19.228	0.276646	0.404932	0.683191	0.494486	0.875978	No-change	chr12	110794925	110795239	+	0	NA	Intergenic	Intergenic	-51905	NM_001286244	160762	Hs.437141	NM_152591	ENSG00000173093	CCDC63	ODA5	coiled-coil domain containing 63	protein-coding
Peak_10284	chr12	110826727	110827051	21.6176	0.384909	0.391772	0.982482	0.325862	0.784335	No-change	chr12	110826727	110827051	+	0	NA	Intergenic	Intergenic	-20098	NM_001286244	160762	Hs.437141	NM_152591	ENSG00000173093	CCDC63	ODA5	coiled-coil domain containing 63	protein-coding
Peak_10285	chr12	110835704	110835918	8.6867	1.25171	0.646062	1.93745	0.0526908	0.365538	No-change	chr12	110835704	110835918	+	0	NA	Intergenic	Intergenic	-11176	NM_001286244	160762	Hs.437141	NM_152591	ENSG00000173093	CCDC63	ODA5	coiled-coil domain containing 63	protein-coding
Peak_10286	chr12	110888004	110888316	31.3788	-0.523122	0.326365	-1.60287	0.108963	0.51212	No-change	chr12	110888004	110888316	+	0	NA	intron (NM_152591, intron 8 of 11)	intron (NM_152591, intron 8 of 11)	32440	NM_000432	4633	Hs.75535	NM_000432	ENSG00000111245	MYL2	CMH10|MLC-2s/v|MLC2	myosin light chain 2	protein-coding
Peak_10287	chr12	110894494	110894727	12.0956	0.621688	0.509316	1.22063	0.222224	0.692008	No-change	chr12	110894494	110894727	+	0	NA	intron (NM_152591, intron 9 of 11)	intron (NM_152591, intron 9 of 11)	25990	NM_000432	4633	Hs.75535	NM_000432	ENSG00000111245	MYL2	CMH10|MLC-2s/v|MLC2	myosin light chain 2	protein-coding
Peak_10288	chr12	110908615	110909099	29.0722	0.358531	0.350065	1.02418	0.305749	0.769672	No-change	chr12	110908615	110909099	+	0	NA	Intergenic	Intergenic	11743	NM_000432	4633	Hs.75535	NM_000432	ENSG00000111245	MYL2	CMH10|MLC-2s/v|MLC2	myosin light chain 2	protein-coding
Peak_10289	chr12	111160891	111161379	32.5651	1.67084	0.32935	5.07313	3.91315e-07	0.000212242	gained-open	chr12	111160891	111161379	+	0	NA	intron (NM_001370598, intron 1 of 21)	intron (NM_001370598, intron 1 of 21)	61131	NM_001370598	23316	Hs.124953	NM_015267	ENSG00000111249	CUX2	CDP2|CUTL2|EIEE67	cut like homeobox 2	protein-coding
Peak_1029	chr1	30545392	30545707	22.4416	-0.335782	0.386493	-0.868793	0.38496	0.821655	No-change	chr1	30545392	30545707	+	0	NA	Intergenic	Intergenic	-173223	NR_034182	100129196	Hs.659751	NR_034182	ENSG00000186056	MATN1-AS1	-	MATN1 antisense RNA 1	ncRNA
Peak_10290	chr12	111298033	111298507	36.6415	0.261436	0.297176	0.879733	0.379004	0.818342	No-change	chr12	111298033	111298507	+	0	NA	intron (NM_015267, intron 8 of 21)	intron (NM_015267, intron 8 of 21)	-5872	NR_106818	102465455		NR_106818	ENSG00000273700	MIR6760	hsa-mir-6760	microRNA 6760	ncRNA
Peak_10291	chr12	111298602	111299207	38.8245	-0.144168	0.291769	-0.494118	0.621223	0.922571	No-change	chr12	111298602	111299207	+	0	NA	intron (NM_015267, intron 9 of 21)	L2b|LINE|L2	-5238	NR_106818	102465455		NR_106818	ENSG00000273700	MIR6760	hsa-mir-6760	microRNA 6760	ncRNA
Peak_10292	chr12	111313732	111314043	18.3509	-0.176865	0.43165	-0.409742	0.681995	0.94216	No-change	chr12	111313732	111314043	+	0	NA	intron (NM_015267, intron 16 of 21)	intron (NM_015267, intron 16 of 21)	9745	NR_106818	102465455		NR_106818	ENSG00000273700	MIR6760	hsa-mir-6760	microRNA 6760	ncRNA
Peak_10293	chr12	111368948	111369390	30.2441	-0.658102	0.3601	-1.82755	0.067617	0.414017	No-change	chr12	111368948	111369390	+	0	NA	promoter-TSS (NM_001177996)	promoter-TSS (NM_001177996)	-74	NM_001177997	144717	Hs.173088	NM_144671	ENSG00000198324	PHETA1	FAM109A|IPIP27A|SES1	PH domain containing endocytic trafficking adaptor 1	protein-coding
Peak_10294	chr12	111396992	111397382	23.0625	-0.149198	0.371958	-0.401116	0.688334	0.944439	No-change	chr12	111396992	111397382	+	0	NA	Intergenic	CpG	-8761	NM_005475	10019	Hs.506784	NM_005475	ENSG00000111252	SH2B3	IDDM20|LNK	SH2B adaptor protein 3	protein-coding
Peak_10295	chr12	111412056	111412604	50.1827	0.0429857	0.271529	0.15831	0.874213	0.98503	No-change	chr12	111412056	111412604	+	0	NA	intron (NM_005475, intron 1 of 7)	intron (NM_005475, intron 1 of 7)	6382	NM_005475	10019	Hs.506784	NM_005475	ENSG00000111252	SH2B3	IDDM20|LNK	SH2B adaptor protein 3	protein-coding
Peak_10296	chr12	111597688	111597956	15.1314	-0.132512	0.449572	-0.294751	0.768184	0.966121	No-change	chr12	111597688	111597956	+	0	NA	intron (NM_001310121, intron 1 of 25)	CpG	1493	NM_002973	6311	Hs.76253	NM_002973	ENSG00000204842	ATXN2	ATX2|SCA2|TNRC13	ataxin 2	protein-coding
Peak_10297	chr12	111599558	111600036	32.4684	-0.298472	0.316234	-0.943833	0.345255	0.79743	No-change	chr12	111599558	111600036	+	0	NA	promoter-TSS (NM_002973)	promoter-TSS (NM_002973)	-121	NR_132311	6311	Hs.76253	NM_002973	ENSG00000204842	ATXN2	ATX2|SCA2|TNRC13	ataxin 2	protein-coding
Peak_10298	chr12	111636202	111636492	15.252	-0.0392144	0.460547	-0.0851474	0.932144	0.992984	No-change	chr12	111636202	111636492	+	0	NA	Intergenic	Intergenic	-36671	NR_132311	6311	Hs.76253	NM_002973	ENSG00000204842	ATXN2	ATX2|SCA2|TNRC13	ataxin 2	protein-coding
Peak_10299	chr12	111685798	111686304	42.2217	-0.16524	0.294729	-0.560651	0.575035	0.909195	No-change	chr12	111685798	111686304	+	0	NA	promoter-TSS (NM_001136538)	promoter-TSS (NM_001136538)	-2	NM_001136538	80724	Hs.331141	NM_025247	ENSG00000111271	ACAD10	-	acyl-CoA dehydrogenase family member 10	protein-coding
Peak_103	chr1	3270920	3271504	69.1401	-0.0513304	0.23168	-0.221557	0.824659	0.976098	No-change	chr1	3270920	3271504	+	0	NA	intron (NM_022114, intron 3 of 16)	intron (NM_022114, intron 3 of 16)	143237	NR_036215	100422968		NR_036215	ENSG00000283572	MIR4251	-	microRNA 4251	ncRNA
Peak_1030	chr1	30546310	30546629	21.569	-0.562388	0.401511	-1.40068	0.16131	0.608871	No-change	chr1	30546310	30546629	+	0	NA	Intergenic	Intergenic	-172303	NR_034182	100129196	Hs.659751	NR_034182	ENSG00000186056	MATN1-AS1	-	MATN1 antisense RNA 1	ncRNA
Peak_10300	chr12	111753194	111753613	29.9695	-0.00589398	0.322513	-0.0182752	0.985419	0.9985	No-change	chr12	111753194	111753613	+	0	NA	intron (NM_025247, intron 18 of 20)	intron (NM_025247, intron 18 of 20)	-13530	NM_001204889	217	Hs.604551	NM_000690	ENSG00000111275	ALDH2	ALDH-E2|ALDHI|ALDM	aldehyde dehydrogenase 2 family member	protein-coding
Peak_10301	chr12	111766679	111767200	36.58	-0.220844	0.308016	-0.716989	0.473381	0.86575	No-change	chr12	111766679	111767200	+	0	NA	promoter-TSS (NM_001204889)	promoter-TSS (NM_001204889)	6	NM_000690	217	Hs.604551	NM_000690	ENSG00000111275	ALDH2	ALDH-E2|ALDHI|ALDM	aldehyde dehydrogenase 2 family member	protein-coding
Peak_10302	chr12	111767409	111767595	9.07064	-0.512813	0.605896	-0.84637	0.397346	0.829864	No-change	chr12	111767409	111767595	+	0	NA	intron (NM_000690, intron 1 of 12)	intron (NM_000690, intron 1 of 12)	569	NM_000690	217	Hs.604551	NM_000690	ENSG00000111275	ALDH2	ALDH-E2|ALDHI|ALDM	aldehyde dehydrogenase 2 family member	protein-coding
Peak_10303	chr12	111813114	111813357	12.322	0.38208	0.552532	0.691507	0.489247	0.873599	No-change	chr12	111813114	111813357	+	0	NA	3' UTR (NM_001204889, exon 12 of 12)	3' UTR (NM_001204889, exon 12 of 12)	13401	NR_106819	102465456		NR_106819	ENSG00000274697	MIR6761	hsa-mir-6761	microRNA 6761	ncRNA
Peak_10304	chr12	111841749	111842165	25.6576	-0.472592	0.364922	-1.29505	0.195303	0.657626	No-change	chr12	111841749	111842165	+	0	NA	promoter-TSS (NR_152608)	promoter-TSS (NR_152608)	-27	NR_152608	51275	Hs.333120	NR_015404	ENSG00000234608	MAPKAPK5-AS1	C12orf47	MAPKAPK5 antisense RNA 1	ncRNA
Peak_10305	chr12	112012740	112013093	20.8379	0.405731	0.411522	0.985928	0.324169	0.783037	No-change	chr12	112012740	112013093	+	0	NA	promoter-TSS (NM_001034025)	promoter-TSS (NM_001034025)	249	NM_001193531	89894	Hs.506815	NM_138341	ENSG00000198270	TMEM116	-	transmembrane protein 116	protein-coding
Peak_10306	chr12	112026128	112026353	7.88922	-0.405331	0.686173	-0.590713	0.554713	0.903592	No-change	chr12	112026128	112026353	+	0	NA	TTS (NM_024953)	TTS (NM_024953)	11475	NR_037430	100500889		NR_037430	ENSG00000266370	MIR3657	-	microRNA 3657	ncRNA
Peak_10307	chr12	112108700	112108954	16.9139	-0.116323	0.437277	-0.266017	0.790226	0.970674	No-change	chr12	112108700	112108954	+	0	NA	promoter-TSS (NM_024953)	promoter-TSS (NM_024953)	-44	NM_024953	80018	Hs.530941	NM_024953	ENSG00000111300	NAA25	C12orf30|MDM20|NAP1	N(alpha)-acetyltransferase 25, NatB auxiliary subunit	protein-coding
Peak_10308	chr12	112116519	112116869	34.7151	-0.0159563	0.314517	-0.0507325	0.959539	0.995718	No-change	chr12	112116519	112116869	+	0	NA	Intergenic	Intergenic	-7911	NM_024953	80018	Hs.530941	NM_024953	ENSG00000111300	NAA25	C12orf30|MDM20|NAP1	N(alpha)-acetyltransferase 25, NatB auxiliary subunit	protein-coding
Peak_10309	chr12	112125279	112125869	97.7692	-0.0208382	0.192717	-0.108128	0.913894	0.990143	No-change	chr12	112125279	112125869	+	0	NA	promoter-TSS (NM_001143906)	promoter-TSS (NM_001143906)	14	NM_006700	10906	Hs.5148	NM_006700	ENSG00000135148	TRAFD1	FLN29	TRAF-type zinc finger domain containing 1	protein-coding
Peak_1031	chr1	30685545	30685823	16.4416	0.294964	0.450372	0.654936	0.512509	0.884633	No-change	chr1	30685545	30685823	+	0	NA	Intergenic	Intergenic	-33088	NR_034182	100129196	Hs.659751	NR_034182	ENSG00000186056	MATN1-AS1	-	MATN1 antisense RNA 1	ncRNA
Peak_10310	chr12	112182599	112182999	25.9368	-0.922239	0.385486	-2.39241	0.0167383	0.199764	No-change	chr12	112182599	112182999	+	0	NA	intron (NM_001109662, intron 62 of 75)	intron (NM_001109662, intron 62 of 75)	-19478	NR_106921	102465519		NR_106921	ENSG00000283793	MIR6861	hsa-mir-6861	microRNA 6861	ncRNA
Peak_10311	chr12	112198263	112198554	16.4664	0.5073	0.448598	1.13086	0.258116	0.728966	No-change	chr12	112198263	112198554	+	0	NA	intron (NM_001109662, intron 55 of 75)	intron (NM_001109662, intron 55 of 75)	-35087	NR_106921	102465519		NR_106921	ENSG00000283793	MIR6861	hsa-mir-6861	microRNA 6861	ncRNA
Peak_10312	chr12	112251061	112251258	9.29873	0.241333	0.568394	0.424587	0.671138	0.938766	No-change	chr12	112251061	112251258	+	0	NA	intron (NM_001109662, intron 23 of 75)	intron (NM_001109662, intron 23 of 75)	-87838	NR_106921	102465519		NR_106921	ENSG00000283793	MIR6861	hsa-mir-6861	microRNA 6861	ncRNA
Peak_10313	chr12	112364519	112364767	14.436	-0.207821	0.469485	-0.442657	0.658014	0.935067	No-change	chr12	112364519	112364767	+	0	NA	intron (NM_001109662, intron 1 of 75)	AluJb|SINE|Alu	17788	NM_001109662	283450	Hs.530943	NM_173813	ENSG00000173064	HECTD4	C12ord51|C12orf51|HEEL|POTAGE	HECT domain E3 ubiquitin protein ligase 4	protein-coding
Peak_10314	chr12	112382365	112382761	30.9525	-0.559077	0.330381	-1.69222	0.0906044	0.471188	No-change	chr12	112382365	112382761	+	0	NA	promoter-TSS (NM_001109662)	promoter-TSS (NM_001109662)	-132	NM_001109662	283450	Hs.530943	NM_173813	ENSG00000173064	HECTD4	C12ord51|C12orf51|HEEL|POTAGE	HECT domain E3 ubiquitin protein ligase 4	protein-coding
Peak_10315	chr12	112409474	112409887	20.6632	-0.11729	0.398311	-0.294468	0.7684	0.966178	No-change	chr12	112409474	112409887	+	0	NA	promoter-TSS (NM_001320138)	promoter-TSS (NM_001320138)	-66	NM_001320137	6128	Hs.528668	NM_000970	ENSG00000089009	RPL6	L6|SHUJUN-2|TAXREB107|TXREB1	ribosomal protein L6	protein-coding
Peak_10316	chr12	112418710	112419172	25.793	0.250927	0.350625	0.715657	0.474203	0.865816	No-change	chr12	112418710	112419172	+	0	NA	promoter-TSS (NM_080601)	promoter-TSS (NM_080601)	-6	NM_080601	5781	Hs.506852	NM_002834	ENSG00000179295	PTPN11	BPTP3|CFC|JMML|METCDS|NS1|PTP-1D|PTP2C|SH-PTP2|SH-PTP3|SHP2	protein tyrosine phosphatase non-receptor type 11	protein-coding
Peak_10317	chr12	112456122	112456352	8.09518	-0.20995	0.623976	-0.336472	0.736515	0.957281	No-change	chr12	112456122	112456352	+	0	NA	intron (NM_001330437, intron 6 of 15)	intron (NM_001330437, intron 6 of 15)	37290	NM_080601	5781	Hs.506852	NM_002834	ENSG00000179295	PTPN11	BPTP3|CFC|JMML|METCDS|NS1|PTP-1D|PTP2C|SH-PTP2|SH-PTP3|SHP2	protein tyrosine phosphatase non-receptor type 11	protein-coding
Peak_10318	chr12	112577903	112578366	36.2367	-0.00432311	0.304418	-0.0142012	0.988669	0.998775	No-change	chr12	112577903	112578366	+	0	NA	intron (NM_001347952, intron 1 of 21)	intron (NM_001347952, intron 1 of 21)	2898	NM_001347952	22895	Hs.21239	NM_014954	ENSG00000089169	RPH3A	-	rabphilin 3A	protein-coding
Peak_1032	chr1	30717976	30718437	74.7539	-0.27079	0.214221	-1.26407	0.206205	0.672142	No-change	chr1	30717976	30718437	+	0	NA	promoter-TSS (NR_034182)	promoter-TSS (NR_034182)	-566	NR_034182	100129196	Hs.659751	NR_034182	ENSG00000186056	MATN1-AS1	-	MATN1 antisense RNA 1	ncRNA
Peak_10320	chr12	113062676	113063205	47.9446	0.787671	0.279671	2.81642	0.00485624	0.100472	No-change	chr12	113062676	113063205	+	0	NA	intron (NM_004416, intron 1 of 8)	intron (NM_004416, intron 1 of 8)	5083	NM_004416	1840	Hs.372152	NM_004416	ENSG00000135144	DTX1	RNF140|hDx-1	deltex E3 ubiquitin ligase 1	protein-coding
Peak_10321	chr12	113149484	113149856	31.0903	0.375784	0.31649	1.18735	0.235091	0.705544	No-change	chr12	113149484	113149856	+	0	NA	promoter-TSS (NM_001144872)	promoter-TSS (NM_001144872)	-188	NM_001144872	387885	Hs.486856	NM_001144872	ENSG00000186710	CFAP73	CCDC42B|MIA2	cilia and flagella associated protein 73	protein-coding
Peak_10322	chr12	113153152	113153554	27.2824	0.1465	0.354226	0.413578	0.679183	0.941186	No-change	chr12	113153152	113153554	+	0	NA	exon (NM_001144872, exon 4 of 8)	exon (NM_001144872, exon 4 of 8)	3495	NM_001144872	387885	Hs.486856	NM_001144872	ENSG00000186710	CFAP73	CCDC42B|MIA2	cilia and flagella associated protein 73	protein-coding
Peak_10323	chr12	113184810	113185160	29.4808	0.0776416	0.346804	0.223877	0.822853	0.976098	No-change	chr12	113184810	113185160	+	0	NA	promoter-TSS (NM_001286215)	promoter-TSS (NM_001286215)	493	NM_024072	79039	Hs.506861	NM_024072	ENSG00000123064	DDX54	DP97	DEAD-box helicase 54	protein-coding
Peak_10324	chr12	113185625	113185883	21.5792	0.128194	0.38072	0.336715	0.736332	0.957272	No-change	chr12	113185625	113185883	+	0	NA	promoter-TSS (NM_032848)	promoter-TSS (NM_032848)	33	NM_032848	84934	Hs.524762	NM_032848	ENSG00000139405	RITA1	C12orf52|RITA	RBPJ interacting and tubulin associated 1	protein-coding
Peak_10325	chr12	113190746	113191101	22.8779	0.294071	0.375388	0.783379	0.433404	0.847566	No-change	chr12	113190746	113191101	+	0	NA	intron (NM_032848, intron 3 of 3)	MLT1K|LTR|ERVL-MaLR	5202	NM_032848	84934	Hs.524762	NM_032848	ENSG00000139405	RITA1	C12orf52|RITA	RBPJ interacting and tubulin associated 1	protein-coding
Peak_10326	chr12	113196967	113197226	21.3335	0.117366	0.385372	0.304553	0.760707	0.963526	No-change	chr12	113196967	113197226	+	0	NA	intron (NM_138451, intron 2 of 2)	intron (NM_138451, intron 2 of 2)	11375	NM_032848	84934	Hs.524762	NM_032848	ENSG00000139405	RITA1	C12orf52|RITA	RBPJ interacting and tubulin associated 1	protein-coding
Peak_10327	chr12	113220884	113221629	116.15	0.0294021	0.176425	0.166655	0.867642	0.984273	No-change	chr12	113220884	113221629	+	0	NA	promoter-TSS (NM_001351346)	promoter-TSS (NM_001351346)	-162	NM_138451	115811	Hs.568276	NM_138451	ENSG00000166578	IQCD	4933433C09Rik|CFAP84|DRC10	IQ motif containing D	protein-coding
Peak_10328	chr12	113245637	113246019	21.9527	0.104136	0.398666	0.261212	0.793929	0.970933	No-change	chr12	113245637	113246019	+	0	NA	intron (NM_001351347, intron 1 of 26)	intron (NM_001351347, intron 1 of 26)	1460	NM_001351347	53373	Hs.524763	NM_017901	ENSG00000186815	TPCN1	TPC1	two pore segment channel 1	protein-coding
Peak_10329	chr12	113303344	113303535	13.9794	-0.684054	0.501995	-1.36267	0.172986	0.628139	No-change	chr12	113303344	113303535	+	0	NA	intron (NM_001358345, intron 15 of 15)	intron (NM_001358345, intron 15 of 15)	11916	NR_106820	102465457		NR_106820	ENSG00000274822	MIR6762	hsa-mir-6762	microRNA 6762	ncRNA
Peak_1033	chr1	30719236	30719574	48.1156	-0.085593	0.271488	-0.315274	0.752554	0.961626	No-change	chr1	30719236	30719574	+	0	NA	non-coding (NR_034182, exon 1 of 4)	non-coding (NR_034182, exon 1 of 4)	633	NR_034182	100129196	Hs.659751	NR_034182	ENSG00000186056	MATN1-AS1	-	MATN1 antisense RNA 1	ncRNA
Peak_10330	chr12	113312545	113312796	16.2857	0.287391	0.450909	0.637359	0.523891	0.890365	No-change	chr12	113312545	113312796	+	0	NA	intron (NM_001358345, intron 11 of 15)	intron (NM_001358345, intron 11 of 15)	21147	NR_106820	102465457		NR_106820	ENSG00000274822	MIR6762	hsa-mir-6762	microRNA 6762	ncRNA
Peak_10331	chr12	113319343	113319507	11.3263	-0.17013	0.529995	-0.321002	0.748209	0.960666	No-change	chr12	113319343	113319507	+	0	NA	intron (NM_001330466, intron 6 of 14)	LTR33|LTR|ERVL	15684	NM_001358345	80024	Hs.286194	NM_024959	ENSG00000089060	SLC8B1	NCKX6|NCLX|SLC24A6	solute carrier family 8 member B1	protein-coding
Peak_10332	chr12	113422137	113422527	29.8324	0.178687	0.321871	0.555149	0.578793	0.910633	No-change	chr12	113422137	113422527	+	0	NA	promoter-TSS (NM_001304993)	promoter-TSS (NM_001304993)	-48	NM_001304993	113675	Hs.337594	NM_138432	ENSG00000139410	SDSL	SDH 2|SDS-RS1|TDH|cSDH	serine dehydratase like	protein-coding
Peak_10333	chr12	113462384	113462641	18.0335	-0.0019549	0.414051	-0.0047214	0.996233	0.999475	No-change	chr12	113462384	113462641	+	0	NA	3' UTR (NM_022363, exon 5 of 5)	3' UTR (NM_022363, exon 5 of 5)	9359	NM_022363	64211	Hs.302029	NM_022363	ENSG00000089116	LHX5	-	LIM homeobox 5	protein-coding
Peak_10334	chr12	113700916	113701262	19.2725	0.755234	0.424293	1.77998	0.0750785	0.433074	No-change	chr12	113700916	113701262	+	0	NA	Intergenic	MIR|SINE|MIR	72594	NR_110025	100506465	Hs.211461	NR_110025	ENSG00000249550	LINC01234	LCAL84|onco-lncRNA-32	long intergenic non-protein coding RNA 1234	ncRNA
Peak_10335	chr12	113819371	113819600	15.9445	1.60432	0.46212	3.47164	0.000517284	0.0268124	gained-open	chr12	113819371	113819600	+	0	NA	intron (NM_001146699, intron 24 of 24)	intron (NM_001146699, intron 24 of 24)	-45802	NR_110026	100506465	Hs.211461	NR_110025	ENSG00000249550	LINC01234	LCAL84|onco-lncRNA-32	long intergenic non-protein coding RNA 1234	ncRNA
Peak_10336	chr12	113882058	113882315	10.8209	0.220653	0.533879	0.413301	0.679386	0.941345	No-change	chr12	113882058	113882315	+	0	NA	intron (NM_001146698, intron 21 of 24)	intron (NM_001146698, intron 21 of 24)	84139	NM_001146698	9904	Hs.7482	NM_016196	ENSG00000122965	RBM19	Mrd1	RNA binding motif protein 19	protein-coding
Peak_10337	chr12	113900364	113900528	9.06496	-0.3477	0.581946	-0.597478	0.550188	0.90174	No-change	chr12	113900364	113900528	+	0	NA	intron (NM_001146698, intron 21 of 24)	MER117|DNA|hAT-Charlie	65879	NM_001146698	9904	Hs.7482	NM_016196	ENSG00000122965	RBM19	Mrd1	RNA binding motif protein 19	protein-coding
Peak_10338	chr12	113933345	113933724	18.4447	-0.27504	0.453159	-0.606939	0.543892	0.899568	No-change	chr12	113933345	113933724	+	0	NA	intron (NM_001146698, intron 16 of 24)	intron (NM_001146698, intron 16 of 24)	32791	NM_001146698	9904	Hs.7482	NM_016196	ENSG00000122965	RBM19	Mrd1	RNA binding motif protein 19	protein-coding
Peak_10339	chr12	113966271	113966571	20.2066	0.200986	0.393532	0.510723	0.609545	0.919606	No-change	chr12	113966271	113966571	+	0	NA	promoter-TSS (NM_001146699)	promoter-TSS (NM_001146699)	-96	NM_016196	9904	Hs.7482	NM_016196	ENSG00000122965	RBM19	Mrd1	RNA binding motif protein 19	protein-coding
Peak_1034	chr1	30730390	30730629	16.9538	-0.144556	0.485672	-0.297642	0.765976	0.965626	No-change	chr1	30730390	30730629	+	0	NA	Intergenic	Intergenic	-6924	NM_002379	4146	Hs.150366	NM_002379	ENSG00000162510	MATN1	CMP|CRTM	matrilin 1	protein-coding
Peak_10340	chr12	113996153	113996367	13.3812	-0.108295	0.488299	-0.22178	0.824485	0.976098	No-change	chr12	113996153	113996367	+	0	NA	Intergenic	LTR16A2|LTR|ERVL	-29935	NM_016196	9904	Hs.7482	NM_016196	ENSG00000122965	RBM19	Mrd1	RNA binding motif protein 19	protein-coding
Peak_10341	chr12	114186515	114187010	38.5712	0.532106	0.299415	1.77715	0.075543	0.434357	No-change	chr12	114186515	114187010	+	0	NA	Intergenic	Intergenic	55008	NR_146536	105369996	Hs.577438	NR_146536	ENSG00000257476	LINC02459	-	long intergenic non-protein coding RNA 2459	ncRNA
Peak_10342	chr12	114269343	114269544	9.46656	0.139225	0.612298	0.227381	0.820128	0.975997	No-change	chr12	114269343	114269544	+	0	NA	Intergenic	MLT1H|LTR|ERVL-MaLR	-27673	NR_146536	105369996	Hs.577438	NR_146536	ENSG00000257476	LINC02459	-	long intergenic non-protein coding RNA 2459	ncRNA
Peak_10343	chr12	114296186	114296417	5.82606	-1.70785	0.812939	-2.10083	0.0356556	0.299895	gained-close	chr12	114296186	114296417	+	0	NA	Intergenic	Intergenic	-54531	NR_146536	105369996	Hs.577438	NR_146536	ENSG00000257476	LINC02459	-	long intergenic non-protein coding RNA 2459	ncRNA
Peak_10344	chr12	114321216	114321548	9.04147	-0.641022	0.593479	-1.08011	0.280094	0.749633	No-change	chr12	114321216	114321548	+	0	NA	Intergenic	Intergenic	-79612	NR_146536	105369996	Hs.577438	NR_146536	ENSG00000257476	LINC02459	-	long intergenic non-protein coding RNA 2459	ncRNA
Peak_10345	chr12	114371313	114371510	6.26689	-0.933054	0.724011	-1.28873	0.197493	0.660355	No-change	chr12	114371313	114371510	+	0	NA	intron (NM_000192, intron 7 of 8)	intron (NM_000192, intron 7 of 8)	34733	NM_181486	6910	Hs.381715	NM_000192	ENSG00000089225	TBX5	HOS	T-box transcription factor 5	protein-coding
Peak_10346	chr12	114547715	114547931	8.99492	-0.855529	0.600985	-1.42354	0.154578	0.598257	No-change	chr12	114547715	114547931	+	0	NA	Intergenic	MLT2F|LTR|ERVL	136352	NM_016569	6926	Hs.744016	NM_005996	ENSG00000135111	TBX3	TBX3-ISO|UMS|XHL	T-box transcription factor 3	protein-coding
Peak_10347	chr12	114649583	114650093	40.8541	-0.467753	0.296552	-1.57731	0.114725	0.523635	No-change	chr12	114649583	114650093	+	0	NA	Intergenic	Intergenic	34337	NM_016569	6926	Hs.744016	NM_005996	ENSG00000135111	TBX3	TBX3-ISO|UMS|XHL	T-box transcription factor 3	protein-coding
Peak_10348	chr12	114667306	114667542	14.6615	0.104668	0.466216	0.224506	0.822364	0.976035	No-change	chr12	114667306	114667542	+	0	NA	Intergenic	CpG	16751	NM_016569	6926	Hs.744016	NM_005996	ENSG00000135111	TBX3	TBX3-ISO|UMS|XHL	T-box transcription factor 3	protein-coding
Peak_10349	chr12	114668649	114668858	17.4079	-0.315987	0.430416	-0.734142	0.462862	0.860359	No-change	chr12	114668649	114668858	+	0	NA	Intergenic	Intergenic	15422	NM_016569	6926	Hs.744016	NM_005996	ENSG00000135111	TBX3	TBX3-ISO|UMS|XHL	T-box transcription factor 3	protein-coding
Peak_1035	chr1	30732433	30732949	37.1966	0.248797	0.297334	0.836757	0.402729	0.833337	No-change	chr1	30732433	30732949	+	0	NA	3' UTR (NM_006762, exon 8 of 8)	3' UTR (NM_006762, exon 8 of 8)	6541	NR_039616	100616164		NR_039616	ENSG00000264773	MIR4420	mir-4420	microRNA 4420	ncRNA
Peak_10350	chr12	114684077	114685016	79.7054	-0.13705	0.210367	-0.651479	0.514737	0.885483	No-change	chr12	114684077	114685016	+	0	NA	promoter-TSS (NM_005996)	promoter-TSS (NM_005996)	-371	NM_005996	6926	Hs.744016	NM_005996	ENSG00000135111	TBX3	TBX3-ISO|UMS|XHL	T-box transcription factor 3	protein-coding
Peak_10351	chr12	114799573	114799982	45.7123	-0.103294	0.277368	-0.372407	0.70959	0.948971	No-change	chr12	114799573	114799982	+	0	NA	Intergenic	Intergenic	-115602	NM_005996	6926	Hs.744016	NM_005996	ENSG00000135111	TBX3	TBX3-ISO|UMS|XHL	T-box transcription factor 3	protein-coding
Peak_10352	chr12	114914554	114914833	16.111	-0.357066	0.453599	-0.787184	0.431174	0.846432	No-change	chr12	114914554	114914833	+	0	NA	Intergenic	Intergenic	-230518	NM_005996	6926	Hs.744016	NM_005996	ENSG00000135111	TBX3	TBX3-ISO|UMS|XHL	T-box transcription factor 3	protein-coding
Peak_10353	chr12	114938435	114939244	58.4078	-0.932753	0.25222	-3.69818	0.000217152	0.0152455	No-change	chr12	114938435	114939244	+	0	NA	Intergenic	Intergenic	-254664	NM_005996	6926	Hs.744016	NM_005996	ENSG00000135111	TBX3	TBX3-ISO|UMS|XHL	T-box transcription factor 3	protein-coding
Peak_10354	chr12	114952924	114953214	14.4873	-0.0434333	0.48731	-0.0891288	0.92898	0.992639	No-change	chr12	114952924	114953214	+	0	NA	Intergenic	Intergenic	-268894	NM_005996	6926	Hs.744016	NM_005996	ENSG00000135111	TBX3	TBX3-ISO|UMS|XHL	T-box transcription factor 3	protein-coding
Peak_10355	chr12	115013252	115013475	10.4037	-0.782561	0.570539	-1.37162	0.170183	0.623437	No-change	chr12	115013252	115013475	+	0	NA	Intergenic	Intergenic	-329188	NM_005996	6926	Hs.744016	NM_005996	ENSG00000135111	TBX3	TBX3-ISO|UMS|XHL	T-box transcription factor 3	protein-coding
Peak_10356	chr12	115035558	115036110	81.4313	-0.209619	0.205074	-1.02216	0.306703	0.770547	No-change	chr12	115035558	115036110	+	0	NA	Intergenic	(CCTC)n|Simple_repeat|Simple_repeat	-351659	NM_005996	6926	Hs.744016	NM_005996	ENSG00000135111	TBX3	TBX3-ISO|UMS|XHL	T-box transcription factor 3	protein-coding
Peak_10357	chr12	115141066	115141297	9.79937	0.199267	0.562269	0.354398	0.723041	0.95265	No-change	chr12	115141066	115141297	+	0	NA	Intergenic	Intergenic	-457006	NM_005996	6926	Hs.744016	NM_005996	ENSG00000135111	TBX3	TBX3-ISO|UMS|XHL	T-box transcription factor 3	protein-coding
Peak_10358	chr12	115213491	115214067	44.1895	0.853072	0.281695	3.02835	0.00245894	0.0673829	No-change	chr12	115213491	115214067	+	0	NA	Intergenic	Intergenic	-529604	NM_005996	6926	Hs.744016	NM_005996	ENSG00000135111	TBX3	TBX3-ISO|UMS|XHL	T-box transcription factor 3	protein-coding
Peak_10359	chr12	115297463	115297770	17.1845	0.567116	0.421311	1.34607	0.178278	0.635533	No-change	chr12	115297463	115297770	+	0	NA	Intergenic	Intergenic	-613441	NM_005996	6926	Hs.744016	NM_005996	ENSG00000135111	TBX3	TBX3-ISO|UMS|XHL	T-box transcription factor 3	protein-coding
Peak_1036	chr1	30761928	30762390	31.3732	0.612583	0.339991	1.80176	0.0715829	0.42453	No-change	chr1	30761928	30762390	+	0	NA	Intergenic	Intergenic	-4385	NM_006762	7805	Hs.371021	NM_006762	ENSG00000162511	LAPTM5	CLAST6	lysosomal protein transmembrane 5	protein-coding
Peak_10360	chr12	115433219	115433668	24.88	-1.16588	0.380365	-3.06516	0.00217552	0.0627328	gained-close	chr12	115433219	115433668	+	0	NA	Intergenic	Intergenic	715211	NR_030351	693205		NR_030351	ENSG00000207967	MIR620	MIRN620|hsa-mir-620	microRNA 620	ncRNA
Peak_10361	chr12	115468093	115468328	9.26952	1.08986	0.598537	1.82088	0.0686255	0.416466	No-change	chr12	115468093	115468328	+	0	NA	Intergenic	Intergenic	680444	NR_030351	693205		NR_030351	ENSG00000207967	MIR620	MIRN620|hsa-mir-620	microRNA 620	ncRNA
Peak_10362	chr12	115508036	115508382	26.3518	-0.330901	0.348606	-0.949214	0.342512	0.795493	No-change	chr12	115508036	115508382	+	0	NA	Intergenic	Intergenic	640445	NR_030351	693205		NR_030351	ENSG00000207967	MIR620	MIRN620|hsa-mir-620	microRNA 620	ncRNA
Peak_10363	chr12	115553333	115554025	48.6812	-0.479637	0.274259	-1.74885	0.0803174	0.447507	No-change	chr12	115553333	115554025	+	0	NA	Intergenic	Intergenic	594975	NR_030351	693205		NR_030351	ENSG00000207967	MIR620	MIRN620|hsa-mir-620	microRNA 620	ncRNA
Peak_10364	chr12	115570061	115570667	29.6364	-1.0474	0.344785	-3.03783	0.00238288	0.0662386	gained-close	chr12	115570061	115570667	+	0	NA	Intergenic	Intergenic	578290	NR_030351	693205		NR_030351	ENSG00000207967	MIR620	MIRN620|hsa-mir-620	microRNA 620	ncRNA
Peak_10365	chr12	115598811	115599545	54.644	-0.73837	0.249987	-2.95363	0.00314056	0.078009	No-change	chr12	115598811	115599545	+	0	NA	Intergenic	Intergenic	549476	NR_030351	693205		NR_030351	ENSG00000207967	MIR620	MIRN620|hsa-mir-620	microRNA 620	ncRNA
Peak_10366	chr12	115659446	115659790	9.73854	-0.80662	0.580006	-1.39071	0.164314	0.614283	No-change	chr12	115659446	115659790	+	0	NA	Intergenic	L2a|LINE|L2	489036	NR_030351	693205		NR_030351	ENSG00000207967	MIR620	MIRN620|hsa-mir-620	microRNA 620	ncRNA
Peak_10367	chr12	115998414	115998599	7.89182	-0.435148	0.634881	-0.685401	0.493091	0.87555	No-change	chr12	115998414	115998599	+	0	NA	intron (NM_015335, intron 14 of 30)	MIR3|SINE|MIR	150148	NR_030351	693205		NR_030351	ENSG00000207967	MIR620	MIRN620|hsa-mir-620	microRNA 620	ncRNA
Peak_10368	chr12	116064619	116064888	7.35339	-1.07932	0.675532	-1.59773	0.110102	0.514367	No-change	chr12	116064619	116064888	+	0	NA	intron (NM_015335, intron 4 of 30)	intron (NM_015335, intron 4 of 30)	83901	NR_030351	693205		NR_030351	ENSG00000207967	MIR620	MIRN620|hsa-mir-620	microRNA 620	ncRNA
Peak_10369	chr12	116074621	116074904	11.6533	1.22788	0.531457	2.3104	0.0208658	0.226543	gained-open	chr12	116074621	116074904	+	0	NA	intron (NM_015335, intron 4 of 30)	intron (NM_015335, intron 4 of 30)	73892	NR_030351	693205		NR_030351	ENSG00000207967	MIR620	MIRN620|hsa-mir-620	microRNA 620	ncRNA
Peak_1037	chr1	30763675	30763950	22.8929	-0.64167	0.387874	-1.65433	0.098061	0.489272	No-change	chr1	30763675	30763950	+	0	NA	Intergenic	Intergenic	-6038	NM_006762	7805	Hs.371021	NM_006762	ENSG00000162511	LAPTM5	CLAST6	lysosomal protein transmembrane 5	protein-coding
Peak_10370	chr12	116123666	116124073	45.9644	0.223193	0.275551	0.809989	0.417947	0.841154	No-change	chr12	116123666	116124073	+	0	NA	intron (NM_015335, intron 2 of 30)	intron (NM_015335, intron 2 of 30)	24785	NR_030351	693205		NR_030351	ENSG00000207967	MIR620	MIRN620|hsa-mir-620	microRNA 620	ncRNA
Peak_10371	chr12	116164439	116164741	17.8209	-0.578134	0.422258	-1.36915	0.170952	0.624542	No-change	chr12	116164439	116164741	+	0	NA	intron (NM_015335, intron 2 of 30)	intron (NM_015335, intron 2 of 30)	-15936	NR_030351	693205		NR_030351	ENSG00000207967	MIR620	MIRN620|hsa-mir-620	microRNA 620	ncRNA
Peak_10372	chr12	116288904	116289110	11.8806	0.130438	0.510077	0.255722	0.798165	0.971908	No-change	chr12	116288904	116289110	+	0	NA	Intergenic	L2a|LINE|L2	-11821	NM_015335	23389	Hs.603766	NM_015335	ENSG00000123066	MED13L	MRFACD|PROSIT240|THRAP2|TRAP240L	mediator complex subunit 13L	protein-coding
Peak_10373	chr12	116302183	116302606	27.6737	-1.08187	0.384098	-2.81665	0.00485281	0.100472	gained-close	chr12	116302183	116302606	+	0	NA	Intergenic	Intergenic	-25208	NM_015335	23389	Hs.603766	NM_015335	ENSG00000123066	MED13L	MRFACD|PROSIT240|THRAP2|TRAP240L	mediator complex subunit 13L	protein-coding
Peak_10374	chr12	116338365	116338793	37.0522	-1.04903	0.313714	-3.34391	0.000826058	0.0356936	gained-close	chr12	116338365	116338793	+	0	NA	Intergenic	MIR|SINE|MIR	-61393	NM_015335	23389	Hs.603766	NM_015335	ENSG00000123066	MED13L	MRFACD|PROSIT240|THRAP2|TRAP240L	mediator complex subunit 13L	protein-coding
Peak_10375	chr12	116346245	116346522	12.0236	0.559531	0.537291	1.04139	0.297693	0.762361	No-change	chr12	116346245	116346522	+	0	NA	Intergenic	Intergenic	-69197	NM_015335	23389	Hs.603766	NM_015335	ENSG00000123066	MED13L	MRFACD|PROSIT240|THRAP2|TRAP240L	mediator complex subunit 13L	protein-coding
Peak_10376	chr12	116358952	116359310	32.8883	0.0573679	0.320186	0.17917	0.857804	0.982922	No-change	chr12	116358952	116359310	+	0	NA	Intergenic	Intergenic	69187	NR_039683	100616309		NR_039683	ENSG00000264037	MIR4472-2	-	microRNA 4472-2	ncRNA
Peak_10377	chr12	116368430	116368735	16.9076	-0.0712443	0.447192	-0.159315	0.873421	0.98503	No-change	chr12	116368430	116368735	+	0	NA	Intergenic	L2b|LINE|L2	59736	NR_039683	100616309		NR_039683	ENSG00000264037	MIR4472-2	-	microRNA 4472-2	ncRNA
Peak_10378	chr12	116381673	116381871	17.9063	0.201178	0.424444	0.47398	0.635514	0.927548	No-change	chr12	116381673	116381871	+	0	NA	Intergenic	Intergenic	46546	NR_039683	100616309		NR_039683	ENSG00000264037	MIR4472-2	-	microRNA 4472-2	ncRNA
Peak_10379	chr12	116406464	116406930	37.3788	-0.859558	0.307331	-2.79684	0.00516047	0.104476	No-change	chr12	116406464	116406930	+	0	NA	Intergenic	Intergenic	21621	NR_039683	100616309		NR_039683	ENSG00000264037	MIR4472-2	-	microRNA 4472-2	ncRNA
Peak_1038	chr1	30779606	30779873	26.4406	0.0537719	0.363231	0.148037	0.882313	0.985912	No-change	chr1	30779606	30779873	+	0	NA	Intergenic	Intergenic	-21965	NM_006762	7805	Hs.371021	NM_006762	ENSG00000162511	LAPTM5	CLAST6	lysosomal protein transmembrane 5	protein-coding
Peak_10380	chr12	116416304	116416558	15.3704	0.530583	0.480234	1.10484	0.269228	0.740184	No-change	chr12	116416304	116416558	+	0	NA	Intergenic	Intergenic	11887	NR_039683	100616309		NR_039683	ENSG00000264037	MIR4472-2	-	microRNA 4472-2	ncRNA
Peak_10381	chr12	116426433	116426680	16.6803	0.752102	0.430207	1.74823	0.0804239	0.447707	No-change	chr12	116426433	116426680	+	0	NA	Intergenic	Intergenic	1762	NR_039683	100616309		NR_039683	ENSG00000264037	MIR4472-2	-	microRNA 4472-2	ncRNA
Peak_10382	chr12	116434130	116434751	39.6571	-0.310687	0.297873	-1.04302	0.296938	0.762036	No-change	chr12	116434130	116434751	+	0	NA	Intergenic	Intergenic	-6122	NR_039683	100616309		NR_039683	ENSG00000264037	MIR4472-2	-	microRNA 4472-2	ncRNA
Peak_10383	chr12	116506238	116506767	40.3751	0.0148667	0.284601	0.0522369	0.95834	0.995583	No-change	chr12	116506238	116506767	+	0	NA	Intergenic	MER66B|LTR|ERV1	-26920	NR_027345	100287569	Hs.441601	NM_207436	ENSG00000196668	LINC00173	NCRNA00173	long intergenic non-protein coding RNA 173	ncRNA
Peak_10384	chr12	116533696	116534224	33.2029	0.149098	0.30878	0.482863	0.629193	0.925138	No-change	chr12	116533696	116534224	+	0	NA	intron (NR_027346, intron 1 of 2)	intron (NR_027346, intron 1 of 2)	525	NR_027346	100287569	Hs.441601	NM_207436	ENSG00000196668	LINC00173	NCRNA00173	long intergenic non-protein coding RNA 173	ncRNA
Peak_10385	chr12	116599474	116599677	7.65992	-0.725311	0.665982	-1.08908	0.276117	0.746303	No-change	chr12	116599474	116599677	+	0	NA	Intergenic	Intergenic	40194	NM_001085481	643246	Hs.356061	NM_001085481	ENSG00000258102	MAP1LC3B2	ATG8G	microtubule associated protein 1 light chain 3 beta 2	protein-coding
Peak_10386	chr12	116662466	116663051	62.6667	0.198963	0.234818	0.847307	0.396824	0.829649	No-change	chr12	116662466	116663051	+	0	NA	Intergenic	Intergenic	75311	NM_001353625	79794	Hs.120170	NM_024738	ENSG00000111412	C12orf49	-	chromosome 12 open reading frame 49	protein-coding
Peak_10387	chr12	116675286	116675654	13.675	-0.124674	0.480554	-0.259438	0.795298	0.971256	No-change	chr12	116675286	116675654	+	0	NA	Intergenic	Intergenic	62599	NM_001353625	79794	Hs.120170	NM_024738	ENSG00000111412	C12orf49	-	chromosome 12 open reading frame 49	protein-coding
Peak_10388	chr12	116687889	116688206	14.1067	-0.513982	0.482927	-1.0643	0.287191	0.755357	No-change	chr12	116687889	116688206	+	0	NA	Intergenic	Intergenic	50022	NM_001353625	79794	Hs.120170	NM_024738	ENSG00000111412	C12orf49	-	chromosome 12 open reading frame 49	protein-coding
Peak_10389	chr12	116717630	116718009	15.4644	0.126758	0.454692	0.278778	0.780415	0.968513	No-change	chr12	116717630	116718009	+	0	NA	exon (NM_001353625, exon 2 of 2)	exon (NM_001353625, exon 2 of 2)	20250	NM_001353625	79794	Hs.120170	NM_024738	ENSG00000111412	C12orf49	-	chromosome 12 open reading frame 49	protein-coding
Peak_1039	chr1	30782541	30782794	25.6728	0.705308	0.356155	1.98034	0.0476657	0.348362	No-change	chr1	30782541	30782794	+	0	NA	Intergenic	MIR3|SINE|MIR	-24893	NM_006762	7805	Hs.371021	NM_006762	ENSG00000162511	LAPTM5	CLAST6	lysosomal protein transmembrane 5	protein-coding
Peak_10390	chr12	116737968	116738579	99.6017	0.160995	0.209961	0.766785	0.443209	0.851233	No-change	chr12	116737968	116738579	+	0	NA	promoter-TSS (NM_001353625)	promoter-TSS (NM_001353625)	-18	NM_001109903	84900	Hs.437195	NM_032814	ENSG00000135119	RNFT2	TMEM118	ring finger protein, transmembrane 2	protein-coding
Peak_10391	chr12	116821215	116821627	53.9673	-0.0843411	0.268129	-0.314555	0.7531	0.961626	No-change	chr12	116821215	116821627	+	0	NA	intron (NM_001109903, intron 7 of 11)	intron (NM_001109903, intron 7 of 11)	60020	NM_003806	8739	Hs.26605	NM_003806	ENSG00000135116	HRK	DP5|HARAKIRI	harakiri, BCL2 interacting protein	protein-coding
Peak_10392	chr12	116876150	116876333	14.5685	-0.379918	0.488318	-0.778013	0.436561	0.84888	No-change	chr12	116876150	116876333	+	0	NA	intron (NR_073189, intron 3 of 4)	intron (NR_073189, intron 3 of 4)	5200	NM_003806	8739	Hs.26605	NM_003806	ENSG00000135116	HRK	DP5|HARAKIRI	harakiri, BCL2 interacting protein	protein-coding
Peak_10393	chr12	116876426	116876885	38.1642	-0.0404325	0.301504	-0.134103	0.893321	0.987336	No-change	chr12	116876426	116876885	+	0	NA	intron (NR_073189, intron 3 of 4)	(CTCC)n|Simple_repeat|Simple_repeat	4786	NM_003806	8739	Hs.26605	NM_003806	ENSG00000135116	HRK	DP5|HARAKIRI	harakiri, BCL2 interacting protein	protein-coding
Peak_10394	chr12	116910778	116911039	13.6211	-0.506582	0.489138	-1.03566	0.30036	0.765352	No-change	chr12	116910778	116911039	+	0	NA	promoter-TSS (NM_012174)	promoter-TSS (NM_012174)	-42	NM_153348	26259	Hs.624537	NM_012174	ENSG00000174989	FBXW8	FBW6|FBW8|FBX29|FBXO29|FBXW6	F-box and WD repeat domain containing 8	protein-coding
Peak_10395	chr12	116939796	116939954	6.54985	-0.578028	0.70318	-0.822019	0.411066	0.83748	No-change	chr12	116939796	116939954	+	0	NA	intron (NM_153348, intron 2 of 10)	intron (NM_153348, intron 2 of 10)	28919	NM_012174	26259	Hs.624537	NM_012174	ENSG00000174989	FBXW8	FBW6|FBW8|FBX29|FBXO29|FBXW6	F-box and WD repeat domain containing 8	protein-coding
Peak_10396	chr12	117001196	117001343	12.0812	0.261213	0.520492	0.501858	0.615768	0.921818	No-change	chr12	117001196	117001343	+	0	NA	intron (NM_153348, intron 7 of 10)	intron (NM_153348, intron 7 of 10)	-13932	NR_103809	100506551	Hs.657861	NR_103809	ENSG00000257279	LOC100506551	-	uncharacterized LOC100506551	ncRNA
Peak_10397	chr12	117032893	117033093	12.1899	0.0905588	0.527696	0.171612	0.863743	0.983576	No-change	chr12	117032893	117033093	+	0	NA	Intergenic	Intergenic	-45656	NR_103809	100506551	Hs.657861	NR_103809	ENSG00000257279	LOC100506551	-	uncharacterized LOC100506551	ncRNA
Peak_10398	chr12	117045506	117045725	19.3159	0.155489	0.399021	0.389677	0.696776	0.946195	No-change	chr12	117045506	117045725	+	0	NA	intron (NR_031766, intron 6 of 7)	intron (NR_031766, intron 6 of 7)	53801	NM_017899	54997	Hs.525709	NM_017899	ENSG00000088992	TESC	CHP3|TSC	tescalcin	protein-coding
Peak_10399	chr12	117076872	117077330	55.8381	0.544557	0.265129	2.05393	0.0399826	0.319462	No-change	chr12	117076872	117077330	+	0	NA	intron (NR_031766, intron 1 of 7)	intron (NR_031766, intron 1 of 7)	22315	NM_017899	54997	Hs.525709	NM_017899	ENSG00000088992	TESC	CHP3|TSC	tescalcin	protein-coding
Peak_104	chr1	3279376	3279837	26.008	0.247707	0.371275	0.667181	0.504657	0.880922	No-change	chr1	3279376	3279837	+	0	NA	intron (NM_022114, intron 3 of 16)	intron (NM_022114, intron 3 of 16)	151631	NR_036215	100422968		NR_036215	ENSG00000283572	MIR4251	-	microRNA 4251	ncRNA
Peak_1040	chr1	30786426	30787029	89.4474	-0.398653	0.206808	-1.92765	0.053899	0.370117	No-change	chr1	30786426	30787029	+	0	NA	Intergenic	Intergenic	-28953	NM_006762	7805	Hs.371021	NM_006762	ENSG00000162511	LAPTM5	CLAST6	lysosomal protein transmembrane 5	protein-coding
Peak_10400	chr12	117111511	117111935	14.4731	0.112237	0.475784	0.2359	0.813511	0.974966	No-change	chr12	117111511	117111935	+	0	NA	intron (NR_120464, intron 2 of 2)	intron (NR_120464, intron 2 of 2)	12256	NR_120464	101928244	Hs.742266	NR_120464		TESC-AS1	-	TESC antisense RNA 1 (head to head)	ncRNA
Peak_10401	chr12	117141601	117141833	11.1141	-0.128222	0.543976	-0.235713	0.813656	0.974966	No-change	chr12	117141601	117141833	+	0	NA	TTS (NR_120464)	TTS (NR_120464)	42250	NR_120464	101928244	Hs.742266	NR_120464		TESC-AS1	-	TESC antisense RNA 1 (head to head)	ncRNA
Peak_10402	chr12	117236557	117236979	14.2614	0.12262	0.479373	0.255792	0.798111	0.971897	No-change	chr12	117236557	117236979	+	0	NA	intron (NM_001204213, intron 19 of 27)	intron (NM_001204213, intron 19 of 27)	-46298	NM_033624	23014	Hs.740376	NM_015002	ENSG00000135108	FBXO21	FBX21	F-box protein 21	protein-coding
Peak_10403	chr12	117450090	117450548	77.147	0.0429367	0.226038	0.189953	0.849346	0.981249	No-change	chr12	117450090	117450548	+	0	NA	Intergenic	Intergenic	-88517	NM_001204218	4842	Hs.654410	NM_000620	ENSG00000089250	NOS1	IHPS1|N-NOS|NC-NOS|NOS|bNOS|nNOS	nitric oxide synthase 1	protein-coding
Peak_10404	chr12	117525737	117526097	27.9315	-0.736089	0.360555	-2.04154	0.0411967	0.323806	No-change	chr12	117525737	117526097	+	0	NA	intron (NM_173598, intron 13 of 19)	MIRb|SINE|MIR	-164115	NM_001204218	4842	Hs.654410	NM_000620	ENSG00000089250	NOS1	IHPS1|N-NOS|NC-NOS|NOS|bNOS|nNOS	nitric oxide synthase 1	protein-coding
Peak_10405	chr12	117564935	117565244	30.5032	-0.56396	0.335995	-1.67848	0.093254	0.47757	No-change	chr12	117564935	117565244	+	0	NA	intron (NM_173598, intron 7 of 19)	intron (NM_173598, intron 7 of 19)	-203287	NM_001204218	4842	Hs.654410	NM_000620	ENSG00000089250	NOS1	IHPS1|N-NOS|NC-NOS|NOS|bNOS|nNOS	nitric oxide synthase 1	protein-coding
Peak_10406	chr12	117580636	117581082	29.4205	-0.834939	0.341458	-2.44522	0.0144764	0.183877	No-change	chr12	117580636	117581082	+	0	NA	intron (NM_173598, intron 6 of 19)	intron (NM_173598, intron 6 of 19)	-219057	NM_001204218	4842	Hs.654410	NM_000620	ENSG00000089250	NOS1	IHPS1|N-NOS|NC-NOS|NOS|bNOS|nNOS	nitric oxide synthase 1	protein-coding
Peak_10407	chr12	117628652	117628997	19.5094	-0.727863	0.430388	-1.69118	0.090803	0.471441	No-change	chr12	117628652	117628997	+	0	NA	intron (NM_173598, intron 5 of 19)	L1PA6|LINE|L1	-267022	NM_001204218	4842	Hs.654410	NM_000620	ENSG00000089250	NOS1	IHPS1|N-NOS|NC-NOS|NOS|bNOS|nNOS	nitric oxide synthase 1	protein-coding
Peak_10408	chr12	117646623	117646832	12.8594	2.37305	0.587777	4.03732	5.4065e-05	0.00622334	gained-open	chr12	117646623	117646832	+	0	NA	intron (NM_173598, intron 5 of 19)	intron (NM_173598, intron 5 of 19)	-284925	NM_001204218	4842	Hs.654410	NM_000620	ENSG00000089250	NOS1	IHPS1|N-NOS|NC-NOS|NOS|bNOS|nNOS	nitric oxide synthase 1	protein-coding
Peak_10409	chr12	117685471	117685761	11.5438	1.10684	0.55634	1.9895	0.0466458	0.344773	gained-open	chr12	117685471	117685761	+	0	NA	intron (NM_173598, intron 4 of 19)	intron (NM_173598, intron 4 of 19)	283374	NM_173598	283455	Hs.375836	NM_173598	ENSG00000171435	KSR2	-	kinase suppressor of ras 2	protein-coding
Peak_1041	chr1	30801849	30802175	26.025	-0.0517546	0.385462	-0.134266	0.893192	0.987316	No-change	chr1	30801849	30802175	+	0	NA	Intergenic	Intergenic	-22640	NR_146732	105378622	Hs.209284	NR_146732	ENSG00000223382	LINC01778	-	long intergenic non-protein coding RNA 1778	ncRNA
Peak_10410	chr12	117876065	117876318	11.645	-0.641141	0.523972	-1.22362	0.221096	0.689749	No-change	chr12	117876065	117876318	+	0	NA	intron (NM_173598, intron 1 of 19)	intron (NM_173598, intron 1 of 19)	92799	NM_173598	283455	Hs.375836	NM_173598	ENSG00000171435	KSR2	-	kinase suppressor of ras 2	protein-coding
Peak_10411	chr12	117919222	117919406	9.73218	-0.702987	0.609354	-1.15366	0.24864	0.720593	No-change	chr12	117919222	117919406	+	0	NA	intron (NM_173598, intron 1 of 19)	intron (NM_173598, intron 1 of 19)	49676	NM_173598	283455	Hs.375836	NM_173598	ENSG00000171435	KSR2	-	kinase suppressor of ras 2	protein-coding
Peak_10412	chr12	117994318	117994971	34.8352	-0.525397	0.306475	-1.71432	0.0864696	0.461854	No-change	chr12	117994318	117994971	+	0	NA	Intergenic	L2b|LINE|L2	-22017	NM_001206801	5985	Hs.731908	NM_007370	ENSG00000111445	RFC5	RFC36	replication factor C subunit 5	protein-coding
Peak_10413	chr12	118016509	118016971	29.1152	-0.544384	0.341039	-1.59625	0.110433	0.514923	No-change	chr12	118016509	118016971	+	0	NA	promoter-TSS (NM_001130112)	promoter-TSS (NM_001130112)	37	NM_007370	5985	Hs.731908	NM_007370	ENSG00000111445	RFC5	RFC36	replication factor C subunit 5	protein-coding
Peak_10414	chr12	118103506	118104428	40.8015	-0.353738	0.33047	-1.07041	0.284436	0.75283	No-change	chr12	118103506	118104428	+	0	NA	promoter-TSS (NM_019086)	promoter-TSS (NM_019086)	44	NM_019086	54621	Hs.187624	NM_019086	ENSG00000176834	VSIG10	-	V-set and immunoglobulin domain containing 10	protein-coding
Peak_10415	chr12	118135893	118136348	41.8938	-0.571901	0.304225	-1.87986	0.060127	0.390683	No-change	chr12	118135893	118136348	+	0	NA	promoter-TSS (NM_002567)	promoter-TSS (NM_002567)	-4	NM_002567	5037	Hs.433863	NM_002567	ENSG00000089220	PEBP1	HCNP|HCNPpp|HEL-210|HEL-S-34|HEL-S-96|PBP|PEBP|PEBP-1|RKIP	phosphatidylethanolamine binding protein 1	protein-coding
Peak_10416	chr12	118182273	118182486	6.42684	-0.744835	0.703789	-1.05832	0.289909	0.757469	No-change	chr12	118182273	118182486	+	0	NA	intron (NM_001346490, intron 15 of 21)	MER20|DNA|hAT-Charlie	8156	NM_001346497	51347	Hs.644420	NM_016281	ENSG00000135090	TAOK3	DPK|JIK|MAP3K18|hKFC-A	TAO kinase 3	protein-coding
Peak_10417	chr12	118189690	118190083	25.9077	-0.0530895	0.347127	-0.15294	0.878446	0.985684	No-change	chr12	118189690	118190083	+	0	NA	exon (NM_016281, exon 14 of 21)	exon (NM_016281, exon 14 of 21)	649	NM_001346497	51347	Hs.644420	NM_016281	ENSG00000135090	TAOK3	DPK|JIK|MAP3K18|hKFC-A	TAO kinase 3	protein-coding
Peak_10418	chr12	118190321	118190532	9.74164	-0.340812	0.587246	-0.580356	0.561674	0.905351	No-change	chr12	118190321	118190532	+	0	NA	5' UTR (NM_001346494, exon 1 of 8)	5' UTR (NM_001346494, exon 1 of 8)	109	NM_001346497	51347	Hs.644420	NM_016281	ENSG00000135090	TAOK3	DPK|JIK|MAP3K18|hKFC-A	TAO kinase 3	protein-coding
Peak_10419	chr12	118308107	118308357	13.7731	-0.902555	0.504798	-1.78796	0.0737832	0.429248	No-change	chr12	118308107	118308357	+	0	NA	intron (NM_001346490, intron 1 of 21)	MER41A|LTR|ERV1	51473	NM_001346489	51347	Hs.644420	NM_016281	ENSG00000135090	TAOK3	DPK|JIK|MAP3K18|hKFC-A	TAO kinase 3	protein-coding
Peak_1042	chr1	30816229	30816863	69.8404	-0.341094	0.220749	-1.54517	0.122306	0.539343	No-change	chr1	30816229	30816863	+	0	NA	Intergenic	L2b|LINE|L2	-8106	NR_146732	105378622	Hs.209284	NR_146732	ENSG00000223382	LINC01778	-	long intergenic non-protein coding RNA 1778	ncRNA
Peak_10420	chr12	118371984	118372276	16.6878	0.664445	0.444211	1.49579	0.13471	0.562947	No-change	chr12	118371984	118372276	+	0	NA	intron (NM_001346490, intron 1 of 21)	CpG	777	NM_001346487	51347	Hs.644420	NM_016281	ENSG00000135090	TAOK3	DPK|JIK|MAP3K18|hKFC-A	TAO kinase 3	protein-coding
Peak_10421	chr12	118372355	118373240	52.8483	0.0699522	0.252857	0.276647	0.782051	0.968996	No-change	chr12	118372355	118373240	+	0	NA	5' UTR (NM_016281, exon 1 of 21)	5' UTR (NM_016281, exon 1 of 21)	110	NM_001346487	51347	Hs.644420	NM_016281	ENSG00000135090	TAOK3	DPK|JIK|MAP3K18|hKFC-A	TAO kinase 3	protein-coding
Peak_10422	chr12	118500348	118500574	8.14726	-0.700077	0.642988	-1.08879	0.276248	0.746303	No-change	chr12	118500348	118500574	+	0	NA	Intergenic	Intergenic	123906	NM_022491	64426	Hs.416630	NM_022491	ENSG00000111707	SUDS3	SAP45|SDS3	SDS3 homolog, SIN3A corepressor complex component	protein-coding
Peak_10423	chr12	118611107	118611680	31.9782	-1.08116	0.352911	-3.06357	0.00218716	0.0628975	gained-close	chr12	118611107	118611680	+	0	NA	Intergenic	Intergenic	150286	NR_134998	105370014	Hs.550870	NR_134998	ENSG00000256750	LINC02423	-	long intergenic non-protein coding RNA 2423	ncRNA
Peak_10424	chr12	118680422	118680802	18.1021	-0.487594	0.453101	-1.07613	0.281871	0.750648	No-change	chr12	118680422	118680802	+	0	NA	Intergenic	Intergenic	81067	NR_134998	105370014	Hs.550870	NR_134998	ENSG00000256750	LINC02423	-	long intergenic non-protein coding RNA 2423	ncRNA
Peak_10425	chr12	118689787	118690084	19.3787	-0.721767	0.431878	-1.67123	0.0946762	0.481544	No-change	chr12	118689787	118690084	+	0	NA	Intergenic	LTR16A|LTR|ERVL	71744	NR_134998	105370014	Hs.550870	NR_134998	ENSG00000256750	LINC02423	-	long intergenic non-protein coding RNA 2423	ncRNA
Peak_10426	chr12	118762900	118763054	10.0057	-1.11068	0.59035	-1.8814	0.0599182	0.390401	No-change	chr12	118762900	118763054	+	0	NA	Intergenic	Intergenic	-1298	NR_134999	105370014	Hs.550870	NR_134998	ENSG00000256750	LINC02423	-	long intergenic non-protein coding RNA 2423	ncRNA
Peak_10427	chr12	118763263	118763583	18.8024	-0.83527	0.430769	-1.93902	0.0524991	0.36484	No-change	chr12	118763263	118763583	+	0	NA	Intergenic	Intergenic	-1744	NR_134999	105370014	Hs.550870	NR_134998	ENSG00000256750	LINC02423	-	long intergenic non-protein coding RNA 2423	ncRNA
Peak_10428	chr12	118821430	118821885	41.753	-0.194241	0.277478	-0.700021	0.483914	0.871014	No-change	chr12	118821430	118821885	+	0	NA	intron (NR_134997, intron 2 of 2)	LTR55|LTR|ERVL?	11879	NR_134997	105370016	Hs.550627	NR_134997	ENSG00000255814	LINC02439	-	long intergenic non-protein coding RNA 2439	ncRNA
Peak_10429	chr12	118841606	118842218	49.9769	-0.617181	0.275388	-2.24114	0.0250173	0.24998	No-change	chr12	118841606	118842218	+	0	NA	Intergenic	Intergenic	-8376	NR_134997	105370016	Hs.550627	NR_134997	ENSG00000255814	LINC02439	-	long intergenic non-protein coding RNA 2439	ncRNA
Peak_1043	chr1	30824061	30824778	98.4342	0.22138	0.188257	1.17594	0.239618	0.710677	No-change	chr1	30824061	30824778	+	0	NA	promoter-TSS (NR_146732)	promoter-TSS (NR_146732)	-233	NR_146732	105378622	Hs.209284	NR_146732	ENSG00000223382	LINC01778	-	long intergenic non-protein coding RNA 1778	ncRNA
Peak_10430	chr12	118874945	118875092	10.9613	0.321229	0.531409	0.604484	0.545522	0.900435	No-change	chr12	118874945	118875092	+	0	NA	Intergenic	MLT1O|LTR|ERVL-MaLR	-41482	NR_134997	105370016	Hs.550627	NR_134997	ENSG00000255814	LINC02439	-	long intergenic non-protein coding RNA 2439	ncRNA
Peak_10431	chr12	118880655	118881230	56.4941	-0.257474	0.258726	-0.99516	0.319658	0.779554	No-change	chr12	118880655	118881230	+	0	NA	Intergenic	Intergenic	-47406	NR_134997	105370016	Hs.550627	NR_134997	ENSG00000255814	LINC02439	-	long intergenic non-protein coding RNA 2439	ncRNA
Peak_10432	chr12	118956118	118956511	26.5957	1.97566	0.392583	5.03247	4.84206e-07	0.00024196	gained-open	chr12	118956118	118956511	+	0	NA	Intergenic	Intergenic	-25227	NM_194286	84530	Hs.744964	NM_194286	ENSG00000139767	SRRM4	KIAA1853|MU-MB-2.76|nSR100	serine/arginine repetitive matrix 4	protein-coding
Peak_10433	chr12	118980650	118981068	26.6785	-0.259528	0.34809	-0.745579	0.455922	0.857098	No-change	chr12	118980650	118981068	+	0	NA	promoter-TSS (NM_194286)	promoter-TSS (NM_194286)	-682	NM_194286	84530	Hs.744964	NM_194286	ENSG00000139767	SRRM4	KIAA1853|MU-MB-2.76|nSR100	serine/arginine repetitive matrix 4	protein-coding
Peak_10434	chr12	118981144	118981877	60.781	-0.185864	0.232968	-0.797806	0.424983	0.84426	No-change	chr12	118981144	118981877	+	0	NA	promoter-TSS (NM_194286)	promoter-TSS (NM_194286)	-31	NM_194286	84530	Hs.744964	NM_194286	ENSG00000139767	SRRM4	KIAA1853|MU-MB-2.76|nSR100	serine/arginine repetitive matrix 4	protein-coding
Peak_10435	chr12	119006760	119007150	67.371	0.0223596	0.226544	0.098699	0.921377	0.991132	No-change	chr12	119006760	119007150	+	0	NA	intron (NM_194286, intron 1 of 12)	intron (NM_194286, intron 1 of 12)	25414	NM_194286	84530	Hs.744964	NM_194286	ENSG00000139767	SRRM4	KIAA1853|MU-MB-2.76|nSR100	serine/arginine repetitive matrix 4	protein-coding
Peak_10436	chr12	119008725	119009313	51.5118	-0.11324	0.257621	-0.43956	0.660256	0.935521	No-change	chr12	119008725	119009313	+	0	NA	intron (NM_194286, intron 1 of 12)	intron (NM_194286, intron 1 of 12)	27478	NM_194286	84530	Hs.744964	NM_194286	ENSG00000139767	SRRM4	KIAA1853|MU-MB-2.76|nSR100	serine/arginine repetitive matrix 4	protein-coding
Peak_10437	chr12	119024305	119025119	52.2738	-0.51311	0.253742	-2.02217	0.0431588	0.331017	No-change	chr12	119024305	119025119	+	0	NA	intron (NM_194286, intron 1 of 12)	intron (NM_194286, intron 1 of 12)	43171	NM_194286	84530	Hs.744964	NM_194286	ENSG00000139767	SRRM4	KIAA1853|MU-MB-2.76|nSR100	serine/arginine repetitive matrix 4	protein-coding
Peak_10438	chr12	119082126	119082900	36.4656	0.109026	0.299434	0.364108	0.715777	0.950974	No-change	chr12	119082126	119082900	+	0	NA	intron (NM_194286, intron 1 of 12)	intron (NM_194286, intron 1 of 12)	93971	NR_134996	105370024	Hs.679286	NR_134996	ENSG00000256884	LOC105370024	-	uncharacterized LOC105370024	ncRNA
Peak_10439	chr12	119148025	119148458	30.4781	-0.288677	0.333514	-0.86556	0.386731	0.82263	No-change	chr12	119148025	119148458	+	0	NA	intron (NM_194286, intron 9 of 12)	intron (NM_194286, intron 9 of 12)	28243	NR_134996	105370024	Hs.679286	NR_134996	ENSG00000256884	LOC105370024	-	uncharacterized LOC105370024	ncRNA
Peak_1044	chr1	30840730	30841310	45.0408	0.165481	0.27483	0.602123	0.547092	0.900607	No-change	chr1	30840730	30841310	+	0	NA	Intergenic	Intergenic	16368	NR_146732	105378622	Hs.209284	NR_146732	ENSG00000223382	LINC01778	-	long intergenic non-protein coding RNA 1778	ncRNA
Peak_10440	chr12	119153538	119154046	40.2751	0.171583	0.300567	0.570865	0.568091	0.907233	No-change	chr12	119153538	119154046	+	0	NA	intron (NM_194286, intron 11 of 12)	intron (NM_194286, intron 11 of 12)	22692	NR_134996	105370024	Hs.679286	NR_134996	ENSG00000256884	LOC105370024	-	uncharacterized LOC105370024	ncRNA
Peak_10441	chr12	119178499	119178853	26.9167	0.120561	0.358637	0.336165	0.736747	0.957308	No-change	chr12	119178499	119178853	+	0	NA	promoter-TSS (NM_014365)	promoter-TSS (NM_014365)	-114	NM_014365	26353	Hs.400095	NM_014365	ENSG00000152137	HSPB8	CMT2L|DHMN2|E2IG1|H11|HMN2|HMN2A|HSP22	heat shock protein family B (small) member 8	protein-coding
Peak_10442	chr12	119183288	119183539	21.1039	-0.432014	0.386287	-1.11838	0.263407	0.734529	No-change	chr12	119183288	119183539	+	0	NA	intron (NM_014365, intron 1 of 2)	intron (NM_014365, intron 1 of 2)	4623	NM_014365	26353	Hs.400095	NM_014365	ENSG00000152137	HSPB8	CMT2L|DHMN2|E2IG1|H11|HMN2|HMN2A|HSP22	heat shock protein family B (small) member 8	protein-coding
Peak_10443	chr12	119274594	119274849	12.4214	0.93768	0.543518	1.7252	0.0844909	0.457895	No-change	chr12	119274594	119274849	+	0	NA	Intergenic	LTR1A1|LTR|ERV1	28659	NR_024246	144742	Hs.524782	NR_024246	ENSG00000281196	LINC00934	-	long intergenic non-protein coding RNA 934	ncRNA
Peak_10444	chr12	119302603	119302801	9.34094	-0.161718	0.612956	-0.263832	0.791909	0.970674	No-change	chr12	119302603	119302801	+	0	NA	intron (NR_024246, intron 1 of 3)	intron (NR_024246, intron 1 of 3)	678	NR_024246	144742	Hs.524782	NR_024246	ENSG00000281196	LINC00934	-	long intergenic non-protein coding RNA 934	ncRNA
Peak_10445	chr12	119308901	119309221	15.1359	0.340126	0.479253	0.709701	0.47789	0.867851	No-change	chr12	119308901	119309221	+	0	NA	Intergenic	LTR104_Mam|LTR|Gypsy	-5681	NR_024246	144742	Hs.524782	NR_024246	ENSG00000281196	LINC00934	-	long intergenic non-protein coding RNA 934	ncRNA
Peak_10446	chr12	119334405	119334766	24.1083	-0.937918	0.38754	-2.42019	0.0155126	0.191206	No-change	chr12	119334405	119334766	+	0	NA	promoter-TSS (NM_178499)	promoter-TSS (NM_178499)	-144	NM_178499	160777	Hs.98188	NM_178499	ENSG00000183273	CCDC60	-	coiled-coil domain containing 60	protein-coding
Peak_10447	chr12	119593652	119594066	18.1314	0.537933	0.477333	1.12696	0.259761	0.730637	No-change	chr12	119593652	119594066	+	0	NA	promoter-TSS (NM_001136534)	promoter-TSS (NM_001136534)	85	NM_001136534	387890	Hs.530965	NM_001136534	ENSG00000224982	TMEM233	DSPB2|IFITMD2	transmembrane protein 233	protein-coding
Peak_10448	chr12	119594353	119594650	14.1749	0.647907	0.469916	1.37877	0.167965	0.620589	No-change	chr12	119594353	119594650	+	0	NA	intron (NM_001136534, intron 1 of 2)	CpG	727	NM_001136534	387890	Hs.530965	NM_001136534	ENSG00000224982	TMEM233	DSPB2|IFITMD2	transmembrane protein 233	protein-coding
Peak_10449	chr12	119594820	119595200	19.0464	0.044878	0.426412	0.105246	0.916181	0.990426	No-change	chr12	119594820	119595200	+	0	NA	intron (NM_001136534, intron 1 of 2)	CpG	1236	NM_001136534	387890	Hs.530965	NM_001136534	ENSG00000224982	TMEM233	DSPB2|IFITMD2	transmembrane protein 233	protein-coding
Peak_1045	chr1	30847402	30847868	58.2496	-0.131929	0.255484	-0.516389	0.605583	0.91896	No-change	chr1	30847402	30847868	+	0	NA	Intergenic	(CCCCT)n|Simple_repeat|Simple_repeat	22983	NR_146732	105378622	Hs.209284	NR_146732	ENSG00000223382	LINC01778	-	long intergenic non-protein coding RNA 1778	ncRNA
Peak_10450	chr12	119667629	119668361	101.569	0.0323201	0.185812	0.17394	0.861913	0.98334	No-change	chr12	119667629	119668361	+	0	NA	promoter-TSS (NM_006253)	promoter-TSS (NM_006253)	-138	NM_006253	5564	Hs.741184	NM_006253	ENSG00000111725	PRKAB1	AMPK|HAMPKb	protein kinase AMP-activated non-catalytic subunit beta 1	protein-coding
Peak_10451	chr12	119804228	119804647	29.0123	0.22468	0.348621	0.644483	0.519262	0.887944	No-change	chr12	119804228	119804647	+	0	NA	intron (NM_007174, intron 9 of 46)	intron (NM_007174, intron 9 of 46)	72883	NM_001206999	11113	Hs.119594	NM_007174	ENSG00000122966	CIT	CITK|CRIK|MCPH17|STK21	citron rho-interacting serine/threonine kinase	protein-coding
Peak_10452	chr12	119876846	119877648	74.49	0.12966	0.210373	0.616333	0.537675	0.896582	No-change	chr12	119876846	119877648	+	0	NA	promoter-TSS (NM_001206999)	promoter-TSS (NM_001206999)	73	NM_001206999	11113	Hs.119594	NM_007174	ENSG00000122966	CIT	CITK|CRIK|MCPH17|STK21	citron rho-interacting serine/threonine kinase	protein-coding
Peak_10453	chr12	119989841	119990226	17.6811	-0.207411	0.439989	-0.4714	0.637355	0.928102	No-change	chr12	119989841	119990226	+	0	NA	exon (NM_207311, exon 1 of 9)	exon (NM_207311, exon 1 of 9)	189	NR_147894	92558	Hs.369763	NM_207311	ENSG00000135127	BICDL1	BICDR-1|BICDR1|CCDC64|CCDC64A|H_267D11.1	BICD family like cargo adaptor 1	protein-coding
Peak_10454	chr12	120086858	120087589	123.956	-0.0620953	0.172839	-0.359267	0.719396	0.951852	No-change	chr12	120086858	120087589	+	0	NA	intron (NM_001367886, intron 8 of 9)	CpG	29530	NM_001167606	11021	Hs.524788	NM_006861	ENSG00000111737	RAB35	H-ray|RAB1C|RAY	RAB35, member RAS oncogene family	protein-coding
Peak_10455	chr12	120093624	120094306	99.0699	0.396119	0.195824	2.02284	0.0430901	0.330788	No-change	chr12	120093624	120094306	+	0	NA	non-coding (NR_147892, exon 12 of 12)	non-coding (NR_147892, exon 12 of 12)	22788	NM_001167606	11021	Hs.524788	NM_006861	ENSG00000111737	RAB35	H-ray|RAB1C|RAY	RAB35, member RAS oncogene family	protein-coding
Peak_10456	chr12	120110793	120110966	12.8813	-0.132723	0.488645	-0.271615	0.785918	0.969402	No-change	chr12	120110793	120110966	+	0	NA	intron (NM_006861, intron 1 of 5)	intron (NM_006861, intron 1 of 5)	5874	NM_001167606	11021	Hs.524788	NM_006861	ENSG00000111737	RAB35	H-ray|RAB1C|RAY	RAB35, member RAS oncogene family	protein-coding
Peak_10457	chr12	120116799	120117507	48.1867	-0.167701	0.283703	-0.591113	0.554444	0.903435	No-change	chr12	120116799	120117507	+	0	NA	promoter-TSS (NM_001167606)	promoter-TSS (NM_001167606)	-400	NM_006861	11021	Hs.524788	NM_006861	ENSG00000111737	RAB35	H-ray|RAB1C|RAY	RAB35, member RAS oncogene family	protein-coding
Peak_10458	chr12	120194753	120194975	15.9378	-0.0793835	0.446414	-0.177825	0.85886	0.983106	No-change	chr12	120194753	120194975	+	0	NA	promoter-TSS (NM_006836)	promoter-TSS (NM_006836)	-149	NM_006836	10985	Hs.298716	NM_006836	ENSG00000089154	GCN1	GCN1L|GCN1L1|PRIC295	GCN1 activator of EIF2AK4	protein-coding
Peak_10459	chr12	120195114	120195370	20.5227	0.146169	0.398568	0.366737	0.713815	0.950349	No-change	chr12	120195114	120195370	+	0	NA	promoter-TSS (NM_006836)	promoter-TSS (NM_006836)	-527	NM_006836	10985	Hs.298716	NM_006836	ENSG00000089154	GCN1	GCN1L|GCN1L1|PRIC295	GCN1 activator of EIF2AK4	protein-coding
Peak_1046	chr1	30853495	30853846	22.783	-0.241751	0.398105	-0.607255	0.543682	0.899536	No-change	chr1	30853495	30853846	+	0	NA	Intergenic	Intergenic	29018	NR_146732	105378622	Hs.209284	NR_146732	ENSG00000223382	LINC01778	-	long intergenic non-protein coding RNA 1778	ncRNA
Peak_10460	chr12	120200848	120201442	55.7449	-0.420046	0.252496	-1.66357	0.0961974	0.484868	No-change	chr12	120200848	120201442	+	0	NA	promoter-TSS (NR_038924)	promoter-TSS (NR_038924)	-34	NM_001002	6175	Hs.546285	NM_001002	ENSG00000089157	RPLP0	L10E|LP0|P0|PRLP0|RPP0	ribosomal protein lateral stalk subunit P0	protein-coding
Peak_10461	chr12	120221018	120221491	69.8767	-0.313046	0.228931	-1.36742	0.171493	0.625412	No-change	chr12	120221018	120221491	+	0	NA	intron (NM_001080855, intron 6 of 11)	intron (NM_001080855, intron 6 of 11)	19963	NR_038924	100506649	Hs.569205	NR_038924	ENSG00000255857	PXN-AS1	EyeLinc4	PXN antisense RNA 1	ncRNA
Peak_10462	chr12	120228338	120228698	61.133	-0.0930814	0.234206	-0.397434	0.691048	0.945286	No-change	chr12	120228338	120228698	+	0	NA	intron (NM_002859, intron 1 of 10)	intron (NM_002859, intron 1 of 10)	21645	NM_025157	5829	Hs.446336	NM_002859	ENSG00000089159	PXN	-	paxillin	protein-coding
Peak_10463	chr12	120228871	120229090	25.1306	-0.0548193	0.364078	-0.15057	0.880315	0.985746	No-change	chr12	120228871	120229090	+	0	NA	intron (NM_002859, intron 1 of 10)	intron (NM_002859, intron 1 of 10)	21183	NM_025157	5829	Hs.446336	NM_002859	ENSG00000089159	PXN	-	paxillin	protein-coding
Peak_10464	chr12	120262022	120262366	26.9709	-0.446827	0.344595	-1.29668	0.194743	0.656797	No-change	chr12	120262022	120262366	+	0	NA	intron (NM_002859, intron 1 of 10)	intron (NM_002859, intron 1 of 10)	3536	NM_002859	5829	Hs.446336	NM_002859	ENSG00000089159	PXN	-	paxillin	protein-coding
Peak_10465	chr12	120287082	120287468	34.1038	-1.42834	0.346305	-4.12452	3.71509e-05	0.00484045	gained-close	chr12	120287082	120287468	+	0	NA	Intergenic	Intergenic	4628	NR_003137	26834		NR_003137	ENSG00000202538	RNU4-2	RNU4-1B|RNU4B1|RNU4C|U4A|U4b|U4c	RNA, U4 small nuclear 2	snRNA
Peak_10466	chr12	120291349	120291819	49.8796	0.356978	0.269703	1.3236	0.185637	0.645626	No-change	chr12	120291349	120291819	+	0	NA	TTS (NR_003137)	TTS (NR_003137)	319	NR_003137	26834		NR_003137	ENSG00000202538	RNU4-2	RNU4-1B|RNU4B1|RNU4C|U4A|U4b|U4c	RNA, U4 small nuclear 2	snRNA
Peak_10467	chr12	120292121	120292328	22.5034	-0.0306282	0.380009	-0.0805984	0.935761	0.99354	No-change	chr12	120292121	120292328	+	0	NA	promoter-TSS (NR_003137)	promoter-TSS (NR_003137)	-321	NR_003137	26834		NR_003137	ENSG00000202538	RNU4-2	RNU4-1B|RNU4B1|RNU4C|U4A|U4b|U4c	RNA, U4 small nuclear 2	snRNA
Peak_10468	chr12	120292625	120293192	45.4677	0.000499195	0.263701	0.00189303	0.99849	0.999775	No-change	chr12	120292625	120293192	+	0	NA	TTS (NR_003925)	TTS (NR_003925)	329	NR_003925	26835		NR_003925	ENSG00000200795	RNU4-1	RNU4A|RNU4B2|U4|U4BL	RNA, U4 small nuclear 1	snRNA
Peak_10469	chr12	120302228	120302489	12.5631	-0.271582	0.505258	-0.537511	0.590914	0.914757	No-change	chr12	120302228	120302489	+	0	NA	promoter-TSS (NM_012240)	promoter-TSS (NM_012240)	37	NM_012240	23409	Hs.50861	NM_012240	ENSG00000089163	SIRT4	SIR2L4	sirtuin 4	protein-coding
Peak_1047	chr1	30866656	30866934	22.2168	-0.353321	0.378928	-0.932422	0.351118	0.801046	No-change	chr1	30866656	30866934	+	0	NA	Intergenic	Intergenic	41963	NM_014654	9672	Hs.158287	NM_014654	ENSG00000162512	SDC3	SDCN|SYND3	syndecan 3	protein-coding
Peak_10470	chr12	120342224	120342565	23.2209	1.68635	0.400593	4.20965	2.55768e-05	0.00381184	gained-open	chr12	120342224	120342565	+	0	NA	3' UTR (NM_002442, exon 15 of 15)	3' UTR (NM_002442, exon 15 of 15)	-14615	NM_000928	5319	Hs.992	NM_000928	ENSG00000170890	PLA2G1B	PLA2|PLA2A|PPLA2	phospholipase A2 group IB	protein-coding
Peak_10471	chr12	120356633	120356979	37.3518	-0.0562706	0.291977	-0.192723	0.847176	0.980663	No-change	chr12	120356633	120356979	+	0	NA	intron (NM_002442, intron 9 of 14)	intron (NM_002442, intron 9 of 14)	12358	NM_002442	4440	Hs.158311	NM_002442	ENSG00000135097	MSI1	-	musashi RNA binding protein 1	protein-coding
Peak_10472	chr12	120358616	120358943	40.2538	0.471315	0.287509	1.6393	0.10115	0.495258	No-change	chr12	120358616	120358943	+	0	NA	intron (NM_002442, intron 7 of 14)	intron (NM_002442, intron 7 of 14)	10385	NM_002442	4440	Hs.158311	NM_002442	ENSG00000135097	MSI1	-	musashi RNA binding protein 1	protein-coding
Peak_10473	chr12	120361373	120362171	93.8626	-0.490462	0.195275	-2.51165	0.0120169	0.167122	No-change	chr12	120361373	120362171	+	0	NA	intron (NM_002442, intron 6 of 14)	CpG	7392	NM_002442	4440	Hs.158311	NM_002442	ENSG00000135097	MSI1	-	musashi RNA binding protein 1	protein-coding
Peak_10474	chr12	120367518	120367725	17.5192	0.226723	0.416188	0.544762	0.585917	0.913684	No-change	chr12	120367518	120367725	+	0	NA	intron (NM_002442, intron 4 of 14)	intron (NM_002442, intron 4 of 14)	1543	NM_002442	4440	Hs.158311	NM_002442	ENSG00000135097	MSI1	-	musashi RNA binding protein 1	protein-coding
Peak_10475	chr12	120388761	120389586	47.4995	0.00369781	0.265263	0.0139402	0.988878	0.998795	No-change	chr12	120388761	120389586	+	0	NA	Intergenic	Intergenic	-20009	NM_002442	4440	Hs.158311	NM_002442	ENSG00000135097	MSI1	-	musashi RNA binding protein 1	protein-coding
Peak_10476	chr12	120402254	120402613	20.8761	-0.202788	0.407966	-0.49707	0.61914	0.922571	No-change	chr12	120402254	120402613	+	0	NA	Intergenic	Intergenic	-33269	NM_002442	4440	Hs.158311	NM_002442	ENSG00000135097	MSI1	-	musashi RNA binding protein 1	protein-coding
Peak_10477	chr12	120413887	120414493	36.8225	0.296458	0.305484	0.970454	0.33182	0.788576	No-change	chr12	120413887	120414493	+	0	NA	Intergenic	Intergenic	-23923	NM_004373	1337	Hs.369624	NM_004373	ENSG00000111775	COX6A1	CMTRID|COX6A|COX6AL	cytochrome c oxidase subunit 6A1	protein-coding
Peak_10478	chr12	120430414	120430698	19.9043	0.769594	0.407639	1.88793	0.0590351	0.387302	No-change	chr12	120430414	120430698	+	0	NA	Intergenic	Intergenic	-7557	NM_004373	1337	Hs.369624	NM_004373	ENSG00000111775	COX6A1	CMTRID|COX6A|COX6AL	cytochrome c oxidase subunit 6A1	protein-coding
Peak_10479	chr12	120437836	120438184	36.2345	0.027195	0.29459	0.0923146	0.926448	0.99195	No-change	chr12	120437836	120438184	+	0	NA	promoter-TSS (NM_004373)	promoter-TSS (NM_004373)	-103	NM_004373	1337	Hs.369624	NM_004373	ENSG00000111775	COX6A1	CMTRID|COX6A|COX6AL	cytochrome c oxidase subunit 6A1	protein-coding
Peak_1048	chr1	30888294	30888852	56.4285	0.103259	0.25107	0.411277	0.68087	0.941573	No-change	chr1	30888294	30888852	+	0	NA	intron (NM_014654, intron 1 of 4)	(CA)n|Simple_repeat|Simple_repeat	20185	NM_014654	9672	Hs.158287	NM_014654	ENSG00000162512	SDC3	SDCN|SYND3	syndecan 3	protein-coding
Peak_10480	chr12	120446218	120446838	33.8052	0.263284	0.310816	0.847072	0.396955	0.829658	No-change	chr12	120446218	120446838	+	0	NA	promoter-TSS (NR_033684)	promoter-TSS (NR_033684)	84	NM_176818	283459	Hs.706889	NM_176818	ENSG00000257218	GATC	15E1.2	glutamyl-tRNA amidotransferase subunit C	protein-coding
Peak_10481	chr12	120469686	120470318	61.0968	-0.116213	0.256164	-0.453667	0.650069	0.932099	No-change	chr12	120469686	120470318	+	0	NA	promoter-TSS (NM_003769)	promoter-TSS (NM_003769)	160	NM_001037494	8655	Hs.5120	NM_003746	ENSG00000088986	DYNLL1	DLC1|DLC8|DNCL1|DNCLC1|LC8|LC8a|PIN|hdlc1	dynein light chain LC8-type 1	protein-coding
Peak_10482	chr12	120495695	120496684	101.972	0.102618	0.183461	0.559342	0.575929	0.909567	No-change	chr12	120495695	120496684	+	0	NA	promoter-TSS (NR_038854)	promoter-TSS (NR_038854)	76	NM_003746	8655	Hs.5120	NM_003746	ENSG00000088986	DYNLL1	DLC1|DLC8|DNCL1|DNCLC1|LC8|LC8a|PIN|hdlc1	dynein light chain LC8-type 1	protein-coding
Peak_10483	chr12	120514088	120514534	42.7537	-0.481825	0.285867	-1.68548	0.0918951	0.474294	No-change	chr12	120514088	120514534	+	0	NA	intron (NM_032314, intron 3 of 6)	intron (NM_032314, intron 3 of 6)	14847	NM_032314	84274	Hs.17250	NM_032314	ENSG00000110871	COQ5	-	coenzyme Q5, methyltransferase	protein-coding
Peak_10484	chr12	120528915	120529307	26.3098	0.0426437	0.373405	0.114202	0.909077	0.989394	No-change	chr12	120528915	120529307	+	0	NA	promoter-TSS (NM_032314)	promoter-TSS (NM_032314)	47	NM_032314	84274	Hs.17250	NM_032314	ENSG00000110871	COQ5	-	coenzyme Q5, methyltransferase	protein-coding
Peak_10485	chr12	120534266	120534559	19.4448	-0.485795	0.411502	-1.18054	0.237785	0.708727	No-change	chr12	120534266	120534559	+	0	NA	promoter-TSS (NM_001330474)	promoter-TSS (NM_001330474)	56	NM_001330474	9921	Hs.442798	NM_014868	ENSG00000022840	RNF10	RIE2	ring finger protein 10	protein-coding
Peak_10486	chr12	120534777	120535086	13.6196	-0.373983	0.493221	-0.758247	0.448303	0.853084	No-change	chr12	120534777	120535086	+	0	NA	exon (NM_001330474, exon 1 of 17)	exon (NM_001330474, exon 1 of 17)	575	NM_001330474	9921	Hs.442798	NM_014868	ENSG00000022840	RNF10	RIE2	ring finger protein 10	protein-coding
Peak_10487	chr12	120581061	120581656	47.379	-0.0713358	0.26216	-0.272108	0.785539	0.969115	No-change	chr12	120581061	120581656	+	0	NA	promoter-TSS (NM_198202)	promoter-TSS (NM_198202)	40	NM_198202	51367	Hs.279913	NM_015918	ENSG00000167272	POP5	HSPC004|RPP2|RPP20|hPop5	POP5 homolog, ribonuclease P/MRP subunit	protein-coding
Peak_10488	chr12	120628940	120629230	13.8396	0.140455	0.476572	0.29472	0.768208	0.966121	No-change	chr12	120628940	120629230	+	0	NA	Intergenic	LTR33|LTR|ERVL	-11534	NM_001033677	9478	Hs.458482	NM_004276	ENSG00000157782	CABP1	CALBRAIN|HCALB_BR	calcium binding protein 1	protein-coding
Peak_10489	chr12	120641315	120641712	23.6607	0.416148	0.361322	1.15174	0.24943	0.721811	No-change	chr12	120641315	120641712	+	0	NA	intron (NM_001033677, intron 1 of 5)	CpG	894	NM_001033677	9478	Hs.458482	NM_004276	ENSG00000157782	CABP1	CALBRAIN|HCALB_BR	calcium binding protein 1	protein-coding
Peak_1049	chr1	30929132	30929655	30.3069	0.561023	0.328148	1.70967	0.0873275	0.46377	No-change	chr1	30929132	30929655	+	0	NA	Intergenic	Intergenic	6383	NR_004054	692234		NR_004054		SNORD103A	U103	small nucleolar RNA, C/D box 103A	snoRNA
Peak_10490	chr12	120648865	120649416	54.0144	-0.296362	0.245684	-1.20627	0.227712	0.69746	No-change	chr12	120648865	120649416	+	0	NA	intron (NM_001033677, intron 1 of 5)	intron (NM_001033677, intron 1 of 5)	-1137	NM_031205	9478	Hs.458482	NM_004276	ENSG00000157782	CABP1	CALBRAIN|HCALB_BR	calcium binding protein 1	protein-coding
Peak_10491	chr12	120649744	120649990	18.4403	-0.609957	0.4262	-1.43115	0.152387	0.594257	No-change	chr12	120649744	120649990	+	0	NA	promoter-TSS (NM_004276)	promoter-TSS (NM_004276)	-410	NM_031205	9478	Hs.458482	NM_004276	ENSG00000157782	CABP1	CALBRAIN|HCALB_BR	calcium binding protein 1	protein-coding
Peak_10492	chr12	120668522	120668981	29.3141	-0.294208	0.329418	-0.893113	0.371797	0.814738	No-change	chr12	120668522	120668981	+	0	NA	Intergenic	Intergenic	-18398	NM_001303628	9761	Hs.744910	NM_014730	ENSG00000110917	MLEC	KIAA0152	malectin	protein-coding
Peak_10493	chr12	120669019	120669473	33.2649	0.0129127	0.31174	0.0414215	0.96696	0.996303	No-change	chr12	120669019	120669473	+	0	NA	Intergenic	Intergenic	-17903	NM_001303628	9761	Hs.744910	NM_014730	ENSG00000110917	MLEC	KIAA0152	malectin	protein-coding
Peak_10494	chr12	120686279	120687270	112.893	-0.349329	0.183104	-1.90782	0.0564148	0.37874	No-change	chr12	120686279	120687270	+	0	NA	promoter-TSS (NM_001303628)	promoter-TSS (NM_001303628)	-375	NM_001303628	9761	Hs.744910	NM_014730	ENSG00000110917	MLEC	KIAA0152	malectin	protein-coding
Peak_10495	chr12	120693806	120694347	25.5867	-0.217959	0.394164	-0.552966	0.580287	0.911257	No-change	chr12	120693806	120694347	+	0	NA	intron (NM_001303627, intron 1 of 4)	intron (NM_001303627, intron 1 of 4)	5766	NM_001303627	9761	Hs.744910	NM_014730	ENSG00000110917	MLEC	KIAA0152	malectin	protein-coding
Peak_10496	chr12	120708789	120709031	13.4233	0.0433823	0.476727	0.0910004	0.927492	0.992366	No-change	chr12	120708789	120709031	+	0	NA	Intergenic	Intergenic	-1548	NM_001080533	84747	Hs.127610	NM_032661	ENSG00000175970	UNC119B	POC7B	unc-119 lipid binding chaperone B	protein-coding
Peak_10497	chr12	120709976	120710461	42.9966	0.0321648	0.274353	0.117239	0.906671	0.989299	No-change	chr12	120709976	120710461	+	0	NA	promoter-TSS (NM_001080533)	promoter-TSS (NM_001080533)	-240	NM_001080533	84747	Hs.127610	NM_032661	ENSG00000175970	UNC119B	POC7B	unc-119 lipid binding chaperone B	protein-coding
Peak_10498	chr12	120747727	120747886	12.647	1.08133	0.564272	1.91633	0.0553226	0.375707	No-change	chr12	120747727	120747886	+	0	NA	Intergenic	Intergenic	21980	NM_000017	35	Hs.507076	NM_000017	ENSG00000122971	ACADS	ACAD3|SCAD	acyl-CoA dehydrogenase short chain	protein-coding
Peak_10499	chr12	120770501	120771508	167.563	-0.0533145	0.157216	-0.339117	0.734522	0.957077	No-change	chr12	120770501	120771508	+	0	NA	intron (NM_139015, intron 6 of 10)	L2a|LINE|L2	45178	NM_000017	35	Hs.507076	NM_000017	ENSG00000122971	ACADS	ACAD3|SCAD	acyl-CoA dehydrogenase short chain	protein-coding
Peak_105	chr1	3323396	3324082	51.1728	-1.59451	0.28428	-5.60896	2.03546e-08	2.47017e-05	gained-close	chr1	3323396	3324082	+	0	NA	intron (NM_022114, intron 3 of 16)	intron (NM_022114, intron 3 of 16)	-130926	NM_014448	27237	Hs.87435	NM_014448	ENSG00000130762	ARHGEF16	GEF16|NBR	Rho guanine nucleotide exchange factor 16	protein-coding
Peak_1050	chr1	31065245	31066087	61.16	-0.172762	0.25199	-0.685592	0.49297	0.875433	No-change	chr1	31065245	31066087	+	0	NA	promoter-TSS (NM_014676)	promoter-TSS (NM_014676)	51	NM_001020658	9698	Hs.281707	NM_014676	ENSG00000134644	PUM1	HSPUM|PUMH|PUMH1|PUML1|SCA47	pumilio RNA binding family member 1	protein-coding
Peak_10500	chr12	120817928	120818261	22.6362	0.0566386	0.37898	0.14945	0.881198	0.985755	No-change	chr12	120817928	120818261	+	0	NA	intron (NM_139015, intron 1 of 10)	intron (NM_139015, intron 1 of 10)	86264	NM_139015	121665	Hs.507087	NM_139015	ENSG00000157837	SPPL3	IMP2|MDHV1887|PRO4332|PSH1|PSL4	signal peptide peptidase like 3	protein-coding
Peak_10501	chr12	120818429	120818779	31.3897	-0.687706	0.326807	-2.10432	0.0353507	0.298513	No-change	chr12	120818429	120818779	+	0	NA	intron (NM_139015, intron 1 of 10)	intron (NM_139015, intron 1 of 10)	85754	NM_139015	121665	Hs.507087	NM_139015	ENSG00000157837	SPPL3	IMP2|MDHV1887|PRO4332|PSH1|PSL4	signal peptide peptidase like 3	protein-coding
Peak_10502	chr12	120904367	120904778	20.4187	0.181284	0.43425	0.417465	0.676338	0.939835	No-change	chr12	120904367	120904778	+	0	NA	promoter-TSS (NR_131215)	promoter-TSS (NR_131215)	-123	NR_131215	105500240	Hs.742757	NR_131215		XLOC_009911	-	uncharacterized LOC105500240	ncRNA
Peak_10503	chr12	120928850	120929197	15.3163	-0.193543	0.451796	-0.428386	0.66837	0.937612	No-change	chr12	120928850	120929197	+	0	NA	Intergenic	Intergenic	24328	NR_131215	105500240	Hs.742757	NR_131215		XLOC_009911	-	uncharacterized LOC105500240	ncRNA
Peak_10504	chr12	120936218	120936388	7.5158	-0.230168	0.659487	-0.34901	0.727081	0.953967	No-change	chr12	120936218	120936388	+	0	NA	Intergenic	L2b|LINE|L2	31608	NR_131215	105500240	Hs.742757	NR_131215		XLOC_009911	-	uncharacterized LOC105500240	ncRNA
Peak_10505	chr12	121016192	121016715	27.4507	0.325918	0.370571	0.879502	0.379129	0.818354	No-change	chr12	121016192	121016715	+	0	NA	promoter-TSS (NM_001286195)	promoter-TSS (NM_001286195)	34	NR_104409	64897	Hs.528671	NM_022895	ENSG00000157895	C12orf43	Custos	chromosome 12 open reading frame 43	protein-coding
Peak_10506	chr12	121095800	121096337	34.0935	-0.722192	0.316116	-2.28458	0.0223373	0.235559	No-change	chr12	121095800	121096337	+	0	NA	Intergenic	CpG	-36808	NR_033952	5027	Hs.439682	NM_002562	ENSG00000089041	P2RX7	P2X7	purinergic receptor P2X 7	protein-coding
Peak_10507	chr12	121132653	121133057	19.2865	0.18882	0.458449	0.411868	0.680436	0.941573	No-change	chr12	121132653	121133057	+	0	NA	promoter-TSS (NM_002562)	promoter-TSS (NM_002562)	-21	NR_033952	5027	Hs.439682	NM_002562	ENSG00000089041	P2RX7	P2X7	purinergic receptor P2X 7	protein-coding
Peak_10508	chr12	121210078	121210270	9.46542	0.25516	0.622885	0.409642	0.682068	0.94216	No-change	chr12	121210078	121210270	+	0	NA	promoter-TSS (NM_001261397)	promoter-TSS (NM_001261397)	45	NM_001256796	5025	Hs.321709	NM_002560	ENSG00000135124	P2RX4	P2X4|P2X4R	purinergic receptor P2X 4	protein-coding
Peak_10509	chr12	121295590	121296066	33.4698	0.0564798	0.31237	0.180811	0.856516	0.982897	No-change	chr12	121295590	121296066	+	0	NA	intron (NM_172215, intron 1 of 15)	intron (NM_172215, intron 1 of 15)	881	NM_001270485	10645	Hs.297343	NM_006549	ENSG00000110931	CAMKK2	CAMKK|CAMKKB	calcium/calmodulin dependent protein kinase kinase 2	protein-coding
Peak_1051	chr1	31101250	31101597	30.8971	0.687784	0.328662	2.09268	0.0363776	0.303265	No-change	chr1	31101250	31101597	+	0	NA	Intergenic	Intergenic	-35706	NM_014676	9698	Hs.281707	NM_014676	ENSG00000134644	PUM1	HSPUM|PUMH|PUMH1|PUML1|SCA47	pumilio RNA binding family member 1	protein-coding
Peak_10510	chr12	121297314	121297827	31.1319	-0.0727022	0.338807	-0.214583	0.830092	0.97738	No-change	chr12	121297314	121297827	+	0	NA	promoter-TSS (NM_001270485)	promoter-TSS (NM_001270485)	249	NM_172215	10645	Hs.297343	NM_006549	ENSG00000110931	CAMKK2	CAMKK|CAMKKB	calcium/calmodulin dependent protein kinase kinase 2	protein-coding
Peak_10511	chr12	121352076	121352840	111.215	-0.0541666	0.185469	-0.292052	0.770247	0.966393	No-change	chr12	121352076	121352840	+	0	NA	promoter-TSS (NM_001330489)	promoter-TSS (NM_001330489)	-47	NM_001330489	51433	Hs.7101	NM_016237	ENSG00000089053	ANAPC5	APC5	anaphase promoting complex subunit 5	protein-coding
Peak_10512	chr12	121399676	121400952	85.6129	0.0938236	0.215748	0.434876	0.663653	0.936531	No-change	chr12	121399676	121400952	+	0	NA	intron (NM_001256858, intron 1 of 4)	CpG	196	NM_194271	80196	Hs.292804	NM_025126	ENSG00000170633	RNF34	CARP-1|CARP1|RFI|RIF|RIFF|hRFI	ring finger protein 34	protein-coding
Peak_10513	chr12	121443232	121443596	27.038	0.274218	0.341625	0.802685	0.422157	0.842881	No-change	chr12	121443232	121443596	+	0	NA	TTS (NR_106957)	TTS (NR_106957)	938	NR_106957	102465665		NR_106957	ENSG00000284402	MIR7107	hsa-mir-7107	microRNA 7107	ncRNA
Peak_10514	chr12	121464513	121464665	10.175	0.427889	0.597461	0.716178	0.473881	0.865816	No-change	chr12	121464513	121464665	+	0	NA	intron (NM_001005366, intron 12 of 22)	intron (NM_001005366, intron 12 of 22)	-20237	NR_106957	102465665		NR_106957	ENSG00000284402	MIR7107	hsa-mir-7107	microRNA 7107	ncRNA
Peak_10515	chr12	121467170	121467447	13.7389	-0.00559213	0.494979	-0.0112977	0.990986	0.999035	No-change	chr12	121467170	121467447	+	0	NA	intron (NM_001005366, intron 12 of 22)	CpG	-22956	NR_106957	102465665		NR_106957	ENSG00000284402	MIR7107	hsa-mir-7107	microRNA 7107	ncRNA
Peak_10516	chr12	121487491	121487753	24.9087	0.694263	0.379002	1.83182	0.0669788	0.412549	No-change	chr12	121487491	121487753	+	0	NA	intron (NM_001005366, intron 12 of 22)	intron (NM_001005366, intron 12 of 22)	-43270	NR_106957	102465665		NR_106957	ENSG00000284402	MIR7107	hsa-mir-7107	microRNA 7107	ncRNA
Peak_10517	chr12	121523684	121524037	28.7467	0.309741	0.328509	0.942871	0.345747	0.797914	No-change	chr12	121523684	121524037	+	0	NA	intron (NM_001005366, intron 8 of 22)	intron (NM_001005366, intron 8 of 22)	56386	NM_001005366	84678	Hs.524800	NM_032590	ENSG00000089094	KDM2B	CXXC2|FBXL10|Fbl10|JHDM1B|PCCX2	lysine demethylase 2B	protein-coding
Peak_10518	chr12	121536095	121536542	66.3254	-0.0543929	0.234163	-0.232286	0.816316	0.975441	No-change	chr12	121536095	121536542	+	0	NA	intron (NM_001005366, intron 6 of 22)	intron (NM_001005366, intron 6 of 22)	43928	NM_001005366	84678	Hs.524800	NM_032590	ENSG00000089094	KDM2B	CXXC2|FBXL10|Fbl10|JHDM1B|PCCX2	lysine demethylase 2B	protein-coding
Peak_10519	chr12	121536637	121537317	54.0702	0.0625151	0.273022	0.228975	0.818888	0.975554	No-change	chr12	121536637	121537317	+	0	NA	intron (NM_001005366, intron 6 of 22)	intron (NM_001005366, intron 6 of 22)	43269	NM_001005366	84678	Hs.524800	NM_032590	ENSG00000089094	KDM2B	CXXC2|FBXL10|Fbl10|JHDM1B|PCCX2	lysine demethylase 2B	protein-coding
Peak_1052	chr1	31102526	31102916	24.3385	0.964031	0.371703	2.59355	0.00949901	0.147252	No-change	chr1	31102526	31102916	+	0	NA	Intergenic	Intergenic	-37004	NM_014676	9698	Hs.281707	NM_014676	ENSG00000134644	PUM1	HSPUM|PUMH|PUMH1|PUML1|SCA47	pumilio RNA binding family member 1	protein-coding
Peak_10520	chr12	121547158	121547685	65.1016	0.0054925	0.231682	0.023707	0.981086	0.997768	No-change	chr12	121547158	121547685	+	0	NA	intron (NM_001005366, intron 6 of 22)	intron (NM_001005366, intron 6 of 22)	32825	NM_001005366	84678	Hs.524800	NM_032590	ENSG00000089094	KDM2B	CXXC2|FBXL10|Fbl10|JHDM1B|PCCX2	lysine demethylase 2B	protein-coding
Peak_10521	chr12	121576814	121577220	60.7638	-0.112193	0.234917	-0.477584	0.632946	0.926915	No-change	chr12	121576814	121577220	+	0	NA	intron (NM_001005366, intron 2 of 22)	intron (NM_001005366, intron 2 of 22)	3229	NM_001005366	84678	Hs.524800	NM_032590	ENSG00000089094	KDM2B	CXXC2|FBXL10|Fbl10|JHDM1B|PCCX2	lysine demethylase 2B	protein-coding
Peak_10522	chr12	121580963	121581151	19.8679	-0.196754	0.398679	-0.493514	0.621649	0.922591	No-change	chr12	121580963	121581151	+	0	NA	promoter-TSS (NM_032590)	promoter-TSS (NM_032590)	-34	NM_032590	84678	Hs.524800	NM_032590	ENSG00000089094	KDM2B	CXXC2|FBXL10|Fbl10|JHDM1B|PCCX2	lysine demethylase 2B	protein-coding
Peak_10523	chr12	121610105	121610491	35.1703	-0.808142	0.326633	-2.47416	0.0133551	0.175622	No-change	chr12	121610105	121610491	+	0	NA	Intergenic	Intergenic	13769	NR_049838	100847078		NR_049838	ENSG00000265470	MIR548AQ	-	microRNA 548aq	ncRNA
Peak_10524	chr12	121620294	121620693	16.6757	-1.0461	0.489072	-2.13894	0.0324405	0.285459	gained-close	chr12	121620294	121620693	+	0	NA	Intergenic	Intergenic	-6057	NM_032790	84876	Hs.55148	NM_032790		ORAI1	CRACM1|IMD9|ORAT1|TAM2|TMEM142A	ORAI calcium release-activated calcium modulator 1	protein-coding
Peak_10525	chr12	121626925	121627585	58.4645	0.205425	0.234783	0.874954	0.381599	0.819808	No-change	chr12	121626925	121627585	+	0	NA	intron (NM_032790, intron 2 of 2)	intron (NM_032790, intron 2 of 2)	705	NM_032790	84876	Hs.55148	NM_032790		ORAI1	CRACM1|IMD9|ORAT1|TAM2|TMEM142A	ORAI calcium release-activated calcium modulator 1	protein-coding
Peak_10526	chr12	121663888	121664161	26.8959	-0.952367	0.35597	-2.67542	0.00746364	0.128244	No-change	chr12	121663888	121664161	+	0	NA	intron (NM_173855, intron 1 of 5)	MLT1K|LTR|ERVL-MaLR	5630	NM_173855	283385	Hs.434154	NM_173855	ENSG00000139714	MORN3	-	MORN repeat containing 3	protein-coding
Peak_10527	chr12	121668776	121669236	27.1802	0.334601	0.338644	0.988061	0.323123	0.782226	No-change	chr12	121668776	121669236	+	0	NA	intron (NM_173855, intron 1 of 5)	intron (NM_173855, intron 1 of 5)	648	NM_173855	283385	Hs.434154	NM_173855	ENSG00000139714	MORN3	-	MORN repeat containing 3	protein-coding
Peak_10528	chr12	121686846	121687342	47.3619	-0.169115	0.286807	-0.589647	0.555428	0.903602	No-change	chr12	121686846	121687342	+	0	NA	Intergenic	CpG	-14450	NM_001363685	283385	Hs.434154	NM_173855	ENSG00000139714	MORN3	-	MORN repeat containing 3	protein-coding
Peak_10529	chr12	121748961	121749211	19.9225	0.657626	0.431791	1.52302	0.127754	0.549559	No-change	chr12	121748961	121749211	+	0	NA	intron (NM_001080825, intron 3 of 11)	intron (NM_001080825, intron 3 of 11)	36334	NM_001080825	144404	Hs.644504	NM_001080825	ENSG00000188735	TMEM120B	-	transmembrane protein 120B	protein-coding
Peak_1053	chr1	31122143	31122494	34.8861	0.661846	0.335653	1.97182	0.0486306	0.351219	No-change	chr1	31122143	31122494	+	0	NA	Intergenic	Intergenic	-56601	NM_014676	9698	Hs.281707	NM_014676	ENSG00000134644	PUM1	HSPUM|PUMH|PUMH1|PUML1|SCA47	pumilio RNA binding family member 1	protein-coding
Peak_10530	chr12	121793970	121794448	65.5552	-0.0610856	0.251813	-0.242583	0.808329	0.973519	No-change	chr12	121793970	121794448	+	0	NA	promoter-TSS (NM_019034)	promoter-TSS (NM_019034)	-521	NM_019034	54509	Hs.707579	NM_019034	ENSG00000139725	RHOF	ARHF|RIF	ras homolog family member F, filopodia associated	protein-coding
Peak_10531	chr12	121802947	121803239	38.5097	0.336257	0.302069	1.11318	0.265632	0.736181	No-change	chr12	121802947	121803239	+	0	NA	promoter-TSS (NR_002809)	promoter-TSS (NR_002809)	-147	NR_152740	338799	Hs.524804	NR_002809	ENSG00000212694	LINC01089	LIMT	long intergenic non-protein coding RNA 1089	ncRNA
Peak_10532	chr12	121811584	121812346	85.2981	-0.301304	0.252485	-1.19335	0.232731	0.703207	No-change	chr12	121811584	121812346	+	0	NA	intron (NM_001353345, intron 5 of 15)	CpG	7241	NM_001353345	23067	Hs.507122	NM_015048	ENSG00000139718	SETD1B	KMT2G|Set1B	SET domain containing 1B, histone lysine methyltransferase	protein-coding
Peak_10533	chr12	121812440	121812784	36.5391	-0.0233	0.311614	-0.0747721	0.940396	0.993862	No-change	chr12	121812440	121812784	+	0	NA	intron (NM_001353345, intron 5 of 15)	intron (NM_001353345, intron 5 of 15)	7888	NM_001353345	23067	Hs.507122	NM_015048	ENSG00000139718	SETD1B	KMT2G|Set1B	SET domain containing 1B, histone lysine methyltransferase	protein-coding
Peak_10534	chr12	121839358	121839980	71.8709	-0.221192	0.249534	-0.886421	0.375391	0.816709	No-change	chr12	121839358	121839980	+	0	NA	3' UTR (NM_001171993, exon 16 of 16)	3' UTR (NM_001171993, exon 16 of 16)	19190	NM_002150	3242	Hs.2899	NM_002150	ENSG00000158104	HPD	4-HPPD|4HPPD|GLOD3|HPPDASE|PPD	4-hydroxyphenylpyruvate dioxygenase	protein-coding
Peak_10535	chr12	121857289	121857785	59.9833	0.879572	0.266484	3.30065	0.000964606	0.0387622	No-change	chr12	121857289	121857785	+	0	NA	intron (NM_002150, intron 3 of 13)	intron (NM_002150, intron 3 of 13)	1322	NM_002150	3242	Hs.2899	NM_002150	ENSG00000158104	HPD	4-HPPD|4HPPD|GLOD3|HPPDASE|PPD	4-hydroxyphenylpyruvate dioxygenase	protein-coding
Peak_10536	chr12	121888477	121889230	48.0521	0.118867	0.264436	0.449511	0.653063	0.93326	No-change	chr12	121888477	121889230	+	0	NA	promoter-TSS (NM_001261400)	promoter-TSS (NM_001261400)	63	NM_002813	5715	Hs.131151	NM_002813	ENSG00000110801	PSMD9	Rpn4|p27	proteasome 26S subunit, non-ATPase 9	protein-coding
Peak_10537	chr12	121916765	121917122	17.9566	-0.338091	0.42449	-0.796465	0.425762	0.844459	No-change	chr12	121916765	121917122	+	0	NA	non-coding (NR_048555, exon 5 of 5)	non-coding (NR_048555, exon 5 of 5)	-1649	NM_144668	144406	Hs.709837	NM_144668	ENSG00000158023	WDR66	CFAP251|CaM-IP4|SPGF33	WD repeat domain 66	protein-coding
Peak_10538	chr12	121990236	121990498	11.7729	0.85452	0.51377	1.66324	0.0962652	0.485095	No-change	chr12	121990236	121990498	+	0	NA	intron (NM_144668, intron 19 of 21)	MER115|DNA|hAT-Tip100	-31517	NM_001024808	605	Hs.530970	NM_020993	ENSG00000110987	BCL7A	BCL7	BAF chromatin remodeling complex subunit BCL7A	protein-coding
Peak_10539	chr12	122023734	122024235	34.0037	0.381774	0.315333	1.2107	0.22601	0.695788	No-change	chr12	122023734	122024235	+	0	NA	intron (NM_001024808, intron 1 of 5)	intron (NM_001024808, intron 1 of 5)	2100	NM_020993	605	Hs.530970	NM_020993	ENSG00000110987	BCL7A	BCL7	BAF chromatin remodeling complex subunit BCL7A	protein-coding
Peak_1054	chr1	31155232	31155708	29.9244	0.197118	0.321294	0.613511	0.539539	0.897111	No-change	chr1	31155232	31155708	+	0	NA	Intergenic	CpG	84417	NM_024522	79570	Hs.470259	NM_024522	ENSG00000084628	NKAIN1	FAM77C	sodium/potassium transporting ATPase interacting 1	protein-coding
Peak_10540	chr12	122031546	122031885	21.0481	0.156939	0.399202	0.393132	0.694222	0.94554	No-change	chr12	122031546	122031885	+	0	NA	intron (NM_001024808, intron 2 of 5)	intron (NM_001024808, intron 2 of 5)	9831	NM_020993	605	Hs.530970	NM_020993	ENSG00000110987	BCL7A	BCL7	BAF chromatin remodeling complex subunit BCL7A	protein-coding
Peak_10541	chr12	122054435	122054694	21.8224	0.629329	0.394482	1.59533	0.110638	0.515223	No-change	chr12	122054435	122054694	+	0	NA	intron (NM_001024808, intron 4 of 5)	intron (NM_001024808, intron 4 of 5)	-8726	NR_135044	100506691	Hs.536336	NR_135044	ENSG00000256546	LOC100506691	-	uncharacterized LOC100506691	ncRNA
Peak_10542	chr12	122063207	122063727	64.8395	-0.0686988	0.257766	-0.266516	0.789842	0.970629	No-change	chr12	122063207	122063727	+	0	NA	non-coding (NR_135044, exon 1 of 4)	non-coding (NR_135044, exon 1 of 4)	177	NR_135044	100506691	Hs.536336	NR_135044	ENSG00000256546	LOC100506691	-	uncharacterized LOC100506691	ncRNA
Peak_10543	chr12	122063964	122064407	59.7519	-0.266631	0.234483	-1.1371	0.255495	0.727807	No-change	chr12	122063964	122064407	+	0	NA	intron (NR_135044, intron 1 of 3)	MLT1K|LTR|ERVL-MaLR	895	NR_135044	100506691	Hs.536336	NR_135044	ENSG00000256546	LOC100506691	-	uncharacterized LOC100506691	ncRNA
Peak_10544	chr12	122064900	122065279	46.3103	0.22908	0.262879	0.871428	0.383521	0.820657	No-change	chr12	122064900	122065279	+	0	NA	intron (NR_135044, intron 2 of 3)	intron (NR_135044, intron 2 of 3)	1799	NR_135044	100506691	Hs.536336	NR_135044	ENSG00000256546	LOC100506691	-	uncharacterized LOC100506691	ncRNA
Peak_10545	chr12	122072363	122072804	26.3372	0.40529	0.374833	1.08125	0.279584	0.749561	No-change	chr12	122072363	122072804	+	0	NA	Intergenic	HAL1|LINE|L1	-6173	NM_014938	22877	Hs.437153	NM_014938	ENSG00000175727	MLXIP	MIR|MONDOA|bHLHe36	MLX interacting protein	protein-coding
Peak_10546	chr12	122098385	122098900	33.1616	-0.000345275	0.316475	-0.001091	0.99913	0.999817	No-change	chr12	122098385	122098900	+	0	NA	intron (NM_014938, intron 1 of 16).2	intron (NM_014938, intron 1 of 16).2	19886	NM_014938	22877	Hs.437153	NM_014938	ENSG00000175727	MLXIP	MIR|MONDOA|bHLHe36	MLX interacting protein	protein-coding
Peak_10547	chr12	122114438	122114699	16.8773	0.498229	0.432542	1.15186	0.249377	0.721793	No-change	chr12	122114438	122114699	+	0	NA	intron (NM_014938, intron 1 of 16).2	MER77B|LTR|ERVL	35812	NM_014938	22877	Hs.437153	NM_014938	ENSG00000175727	MLXIP	MIR|MONDOA|bHLHe36	MLX interacting protein	protein-coding
Peak_10548	chr12	122183079	122183252	10.9707	-0.526625	0.544216	-0.967676	0.333206	0.788733	No-change	chr12	122183079	122183252	+	0	NA	promoter-TSS (NM_001098519)	promoter-TSS (NM_001098519)	42	NM_001098519	254050	Hs.374856	NM_152759	ENSG00000158113	LRRC43	-	leucine rich repeat containing 43	protein-coding
Peak_10549	chr12	122200812	122201105	14.5788	0.0339955	0.490253	0.0693427	0.944717	0.993899	No-change	chr12	122200812	122201105	+	0	NA	intron (NM_152759, intron 10 of 11)	intron (NM_152759, intron 10 of 11)	-2723	NM_001330492	79369	Hs.363315	NM_030765	ENSG00000176383	B3GNT4	B3GN-T4|beta3Gn-T4	UDP-GlcNAc:betaGal beta-1,3-N-acetylglucosaminyltransferase 4	protein-coding
Peak_1055	chr1	31170805	31171073	20.8234	0.688601	0.387689	1.77617	0.0757051	0.434831	No-change	chr1	31170805	31171073	+	0	NA	Intergenic	Intergenic	68948	NM_024522	79570	Hs.470259	NM_024522	ENSG00000084628	NKAIN1	FAM77C	sodium/potassium transporting ATPase interacting 1	protein-coding
Peak_10550	chr12	122206160	122206544	18.5246	0.162638	0.447589	0.363365	0.716332	0.951116	No-change	chr12	122206160	122206544	+	0	NA	exon (NM_001330492, exon 2 of 2)	exon (NM_001330492, exon 2 of 2)	2643	NM_030765	79369	Hs.363315	NM_030765	ENSG00000176383	B3GNT4	B3GN-T4|beta3Gn-T4	UDP-GlcNAc:betaGal beta-1,3-N-acetylglucosaminyltransferase 4	protein-coding
Peak_10551	chr12	122225761	122226609	94.2657	0.1503	0.214716	0.699991	0.483933	0.871014	No-change	chr12	122225761	122226609	+	0	NA	promoter-TSS (NR_103497)	promoter-TSS (NR_103497)	-133	NM_001371333	NA
Peak_10552	chr12	122234646	122234860	9.10357	0.437957	0.625252	0.700449	0.483647	0.870876	No-change	chr12	122234646	122234860	+	0	NA	intron (NM_001351018, intron 11 of 12)	LTR33|LTR|ERVL	-7297	NM_019887	56616	Hs.169611	NM_019887	ENSG00000184047	DIABLO	DFNA64|SMAC	diablo IAP-binding mitochondrial protein	protein-coding
Peak_10553	chr12	122266069	122266979	49.3794	0.430372	0.286864	1.50027	0.133546	0.56065	No-change	chr12	122266069	122266979	+	0	NA	promoter-TSS (NM_022916)	promoter-TSS (NM_022916)	-30	NM_001351020	65082	Hs.487883	NM_022916	ENSG00000139719	VPS33A	MPSPS	VPS33A core subunit of CORVET and HOPS complexes	protein-coding
Peak_10554	chr12	122399945	122400226	13.2331	-0.0463203	0.482941	-0.0959129	0.92359	0.991513	No-change	chr12	122399945	122400226	+	0	NA	TTS (NR_045382)	TTS (NR_045382)	4543	NR_045382	100507066	Hs.624253	NR_045382		CLIP1-AS1	-	CLIP1 antisense RNA 1	ncRNA
Peak_10555	chr12	122423297	122423821	55.8627	-0.721369	0.259639	-2.77835	0.00546358	0.107041	No-change	chr12	122423297	122423821	+	0	NA	promoter-TSS (NM_001247997)	promoter-TSS (NM_001247997)	-890	NM_198240	6249	Hs.524809	NM_002956	ENSG00000130779	CLIP1	CLIP|CLIP-170|CLIP170|CYLN1|RSN	CAP-Gly domain containing linker protein 1	protein-coding
Peak_10556	chr12	122500779	122501492	72.4073	-0.0363064	0.224151	-0.161972	0.871328	0.984805	No-change	chr12	122500779	122501492	+	0	NA	promoter-TSS (NM_017612)	promoter-TSS (NM_017612)	-203	NM_001350935	55596	Hs.37706	NM_017612	ENSG00000033030	ZCCHC8	-	zinc finger CCHC-type containing 8	protein-coding
Peak_10557	chr12	122526684	122527504	57.4882	0.436406	0.241002	1.8108	0.0701717	0.420624	No-change	chr12	122526684	122527504	+	0	NA	promoter-TSS (NR_036435)	promoter-TSS (NR_036435)	-155	NM_014708	9735	Hs.300559	NM_014708	ENSG00000184445	KNTC1	ROD	kinetochore associated 1	protein-coding
Peak_10558	chr12	122643985	122644287	22.8353	0.0519997	0.377505	0.137746	0.890441	0.987064	No-change	chr12	122643985	122644287	+	0	NA	Intergenic	LTR1A2|LTR|ERV1	51863	NR_162094	113218484		NR_162094		MIR9902-1	-	microRNA 9902-1	ncRNA
Peak_10559	chr12	122752516	122753294	36.3957	-0.15909	0.3184	-0.499654	0.617319	0.922278	No-change	chr12	122752516	122753294	+	0	NA	promoter-TSS (NM_003677)	promoter-TSS (NM_003677)	81	NM_003677	8562	Hs.22393	NM_003677	ENSG00000139726	DENR	DRP|DRP1|SMAP-3	density regulated re-initiation and release factor	protein-coding
Peak_1056	chr1	31182269	31182517	14.5628	0.206238	0.455383	0.452889	0.650629	0.932299	No-change	chr1	31182269	31182517	+	0	NA	intron (NM_024522, intron 5 of 6)	intron (NM_024522, intron 5 of 6)	57494	NM_024522	79570	Hs.470259	NM_024522	ENSG00000084628	NKAIN1	FAM77C	sodium/potassium transporting ATPase interacting 1	protein-coding
Peak_10560	chr12	122834545	122834987	32.6103	0.673352	0.319947	2.10458	0.0353283	0.298513	No-change	chr12	122834545	122834987	+	0	NA	promoter-TSS (NM_001303099)	promoter-TSS (NM_001303099)	18	NM_001303099	9026	Hs.524815	NM_003959	ENSG00000130787	HIP1R	HIP12|HIP3|ILWEQ	huntingtin interacting protein 1 related	protein-coding
Peak_10561	chr12	122844644	122844842	23.054	-0.323765	0.394974	-0.819711	0.412381	0.837921	No-change	chr12	122844644	122844842	+	0	NA	intron (NM_003959, intron 1 of 31)	intron (NM_003959, intron 1 of 31)	9286	NM_001303097	9026	Hs.524815	NM_003959	ENSG00000130787	HIP1R	HIP12|HIP3|ILWEQ	huntingtin interacting protein 1 related	protein-coding
Peak_10562	chr12	122872015	122872361	26.5447	-0.298651	0.348491	-0.856983	0.391454	0.825926	No-change	chr12	122872015	122872361	+	0	NA	intron (NM_024667, intron 1 of 3)	intron (NM_024667, intron 1 of 3)	23936	NM_024667	79720	Hs.507162	NM_024667	ENSG00000139722	VPS37B	-	VPS37B subunit of ESCRT-I	protein-coding
Peak_10563	chr12	122880825	122881054	14.782	-0.391263	0.473226	-0.826798	0.408351	0.836272	No-change	chr12	122880825	122881054	+	0	NA	intron (NM_024667, intron 1 of 3)	MER91C|DNA|hAT-Tip100	15185	NM_024667	79720	Hs.507162	NM_024667	ENSG00000139722	VPS37B	-	VPS37B subunit of ESCRT-I	protein-coding
Peak_10564	chr12	122891748	122891997	19.5382	-0.878255	0.419222	-2.09496	0.0361743	0.30207	No-change	chr12	122891748	122891997	+	0	NA	intron (NM_024667, intron 1 of 3)	intron (NM_024667, intron 1 of 3)	4252	NM_024667	79720	Hs.507162	NM_024667	ENSG00000139722	VPS37B	-	VPS37B subunit of ESCRT-I	protein-coding
Peak_10565	chr12	122910054	122910336	11.6942	0.109472	0.519891	0.210568	0.833225	0.978001	No-change	chr12	122910054	122910336	+	0	NA	Intergenic	Intergenic	-14071	NM_024667	79720	Hs.507162	NM_024667	ENSG00000139722	VPS37B	-	VPS37B subunit of ESCRT-I	protein-coding
Peak_10566	chr12	122917556	122917978	20.6914	-0.777873	0.398945	-1.94982	0.051197	0.360271	No-change	chr12	122917556	122917978	+	0	NA	Intergenic	Intergenic	-21643	NM_024667	79720	Hs.507162	NM_024667	ENSG00000139722	VPS37B	-	VPS37B subunit of ESCRT-I	protein-coding
Peak_10567	chr12	122935230	122935822	46.3497	1.01571	0.272778	3.72358	0.000196417	0.0141164	gained-open	chr12	122935230	122935822	+	0	NA	intron (NM_001243014, intron 9 of 11)	intron (NM_001243014, intron 9 of 11)	30937	NM_001243014	23457	Hs.511951	NM_019624	ENSG00000150967	ABCB9	EST122234|TAPL	ATP binding cassette subfamily B member 9	protein-coding
Peak_10568	chr12	122944576	122945067	61.9128	0.139876	0.239359	0.584378	0.558966	0.904366	No-change	chr12	122944576	122945067	+	0	NA	intron (NM_001243014, intron 6 of 11)	MIR3|SINE|MIR	21642	NM_001243014	23457	Hs.511951	NM_019624	ENSG00000150967	ABCB9	EST122234|TAPL	ATP binding cassette subfamily B member 9	protein-coding
Peak_10569	chr12	122952378	122952687	23.7116	-0.275218	0.382201	-0.720086	0.471472	0.864596	No-change	chr12	122952378	122952687	+	0	NA	intron (NM_001243014, intron 2 of 11)	intron (NM_001243014, intron 2 of 11)	13931	NM_001243014	23457	Hs.511951	NM_019624	ENSG00000150967	ABCB9	EST122234|TAPL	ATP binding cassette subfamily B member 9	protein-coding
Peak_1057	chr1	31216066	31216287	15.0318	0.465063	0.476325	0.976357	0.328888	0.786441	No-change	chr1	31216066	31216287	+	0	NA	intron (NM_024522, intron 1 of 6)	intron (NM_024522, intron 1 of 6)	23711	NM_024522	79570	Hs.470259	NM_024522	ENSG00000084628	NKAIN1	FAM77C	sodium/potassium transporting ATPase interacting 1	protein-coding
Peak_10570	chr12	122966252	122966544	21.7526	0.19464	0.406247	0.479117	0.631856	0.92659	No-change	chr12	122966252	122966544	+	0	NA	promoter-TSS (NM_019625)	promoter-TSS (NM_019625)	65	NM_001243014	23457	Hs.511951	NM_019624	ENSG00000150967	ABCB9	EST122234|TAPL	ATP binding cassette subfamily B member 9	protein-coding
Peak_10571	chr12	122974555	122974897	39.3805	-0.193315	0.290792	-0.664789	0.506186	0.881809	No-change	chr12	122974555	122974897	+	0	NA	promoter-TSS (NM_001304836)	promoter-TSS (NM_001304836)	0	NM_024623	79676	Hs.524817	NM_024623	ENSG00000111325	OGFOD2	-	2-oxoglutarate and iron dependent oxygenase domain containing 2	protein-coding
Peak_10572	chr12	122975065	122975393	28.1841	-0.126725	0.348581	-0.363546	0.716197	0.951054	No-change	chr12	122975065	122975393	+	0	NA	promoter-TSS (NM_001304833)	promoter-TSS (NM_001304833)	26	NM_001304833	79676	Hs.524817	NM_024623	ENSG00000111325	OGFOD2	-	2-oxoglutarate and iron dependent oxygenase domain containing 2	protein-coding
Peak_10573	chr12	123050478	123050826	15.9474	-0.337576	0.473366	-0.713138	0.47576	0.866656	No-change	chr12	123050478	123050826	+	0	NA	intron (NM_020845, intron 1 of 24)	intron (NM_020845, intron 1 of 24)	-30732	NR_038290	100507091	Hs.683912	NR_038290	ENSG00000251497	PITPNM2-AS1	-	PITPNM2 antisense RNA 1	ncRNA
Peak_10574	chr12	123059159	123059377	14.2992	1.66152	0.510227	3.25643	0.00112822	0.04294	gained-open	chr12	123059159	123059377	+	0	NA	intron (NM_020845, intron 1 of 24)	intron (NM_020845, intron 1 of 24)	-22116	NR_038290	100507091	Hs.683912	NR_038290	ENSG00000251497	PITPNM2-AS1	-	PITPNM2 antisense RNA 1	ncRNA
Peak_10575	chr12	123061226	123061446	18.6973	-0.596283	0.418666	-1.42424	0.154376	0.597896	No-change	chr12	123061226	123061446	+	0	NA	intron (NM_020845, intron 1 of 24)	MIRc|SINE|MIR	-20048	NR_038290	100507091	Hs.683912	NR_038290	ENSG00000251497	PITPNM2-AS1	-	PITPNM2 antisense RNA 1	ncRNA
Peak_10576	chr12	123085746	123085977	15.0252	-0.371853	0.49294	-0.754357	0.450635	0.853879	No-change	chr12	123085746	123085977	+	0	NA	intron (NM_020845, intron 1 of 24)	intron (NM_020845, intron 1 of 24)	4477	NR_038290	100507091	Hs.683912	NR_038290	ENSG00000251497	PITPNM2-AS1	-	PITPNM2 antisense RNA 1	ncRNA
Peak_10577	chr12	123140277	123140631	15.1373	-0.794411	0.462307	-1.71836	0.0857305	0.460289	No-change	chr12	123140277	123140631	+	0	NA	Intergenic	Intergenic	-29965	NM_001300801	57605	Hs.272759	NM_020845	ENSG00000090975	PITPNM2	NIR-3|NIR3|RDGB2|RDGBA2	phosphatidylinositol transfer protein membrane associated 2	protein-coding
Peak_10578	chr12	123141550	123141835	14.1874	-0.548098	0.488012	-1.12312	0.261385	0.732117	No-change	chr12	123141550	123141835	+	0	NA	Intergenic	Intergenic	-31203	NM_001300801	57605	Hs.272759	NM_020845	ENSG00000090975	PITPNM2	NIR-3|NIR3|RDGB2|RDGBA2	phosphatidylinositol transfer protein membrane associated 2	protein-coding
Peak_10579	chr12	123149228	123149463	11.9277	-0.0672145	0.529098	-0.127036	0.898912	0.987994	No-change	chr12	123149228	123149463	+	0	NA	Intergenic	Intergenic	-38856	NM_001300801	57605	Hs.272759	NM_020845	ENSG00000090975	PITPNM2	NIR-3|NIR3|RDGB2|RDGBA2	phosphatidylinositol transfer protein membrane associated 2	protein-coding
Peak_1058	chr1	31227879	31228239	19.9112	-0.984088	0.423308	-2.32475	0.0200851	0.221703	No-change	chr1	31227879	31228239	+	0	NA	intron (NM_024522, intron 1 of 6)	intron (NM_024522, intron 1 of 6)	11828	NM_024522	79570	Hs.470259	NM_024522	ENSG00000084628	NKAIN1	FAM77C	sodium/potassium transporting ATPase interacting 1	protein-coding
Peak_10580	chr12	123232741	123233458	75.0665	0.0288313	0.218443	0.131986	0.894996	0.987382	No-change	chr12	123232741	123233458	+	0	NA	promoter-TSS (NM_022782)	promoter-TSS (NM_022782)	42	NR_103517	10198	Hs.577404	NM_022782	ENSG00000051825	MPHOSPH9	MPP-9|MPP9	M-phase phosphoprotein 9	protein-coding
Peak_10581	chr12	123249437	123249805	15.2841	0.734752	0.473882	1.55049	0.121023	0.537078	No-change	chr12	123249437	123249805	+	0	NA	intron (NM_001194995, intron 1 of 2)	LTR12C|LTR|ERV1	15877	NM_001143905	91574	Hs.319128	NM_152269	ENSG00000130921	C12orf65	COXPD7|SPG55	chromosome 12 open reading frame 65	protein-coding
Peak_10582	chr12	123269345	123269916	129.139	-0.382267	0.173424	-2.20423	0.0275082	0.262034	No-change	chr12	123269345	123269916	+	0	NA	intron (NR_073007, intron 1 of 3)	CpG	653	NM_001270433	8099	Hs.433201	NM_004642	ENSG00000111328	CDK2AP1	DOC1|DORC1|ST19|doc-1|p12DOC-1	cyclin dependent kinase 2 associated protein 1	protein-coding
Peak_10583	chr12	123330737	123331093	24.7843	-0.698548	0.365991	-1.90865	0.0563073	0.378643	No-change	chr12	123330737	123331093	+	0	NA	intron (NM_018183, intron 8 of 31)	AluJo|SINE|Alu	33928	NR_107039	102466877		NR_107039	ENSG00000284425	MIR8072	hsa-mir-8072	microRNA 8072	ncRNA
Peak_10584	chr12	123363926	123364273	12.6017	0.575195	0.509579	1.12877	0.258997	0.729889	No-change	chr12	123363926	123364273	+	0	NA	promoter-TSS (NR_157806)	promoter-TSS (NR_157806)	744	NR_107039	102466877		NR_107039	ENSG00000284425	MIR8072	hsa-mir-8072	microRNA 8072	ncRNA
Peak_10585	chr12	123365289	123365958	46.5018	0.14357	0.266258	0.539216	0.589738	0.914732	No-change	chr12	123365289	123365958	+	0	NA	promoter-TSS (NR_107039)	promoter-TSS (NR_107039)	675	NR_157806	112268105	Hs.7012	NR_157805		SBNO1-AS1	-	SBNO1 antisense RNA 1	ncRNA
Peak_10586	chr12	123383648	123384310	75.1645	-0.0775748	0.229764	-0.337628	0.735644	0.957223	No-change	chr12	123383648	123384310	+	0	NA	promoter-TSS (NM_001367389)	promoter-TSS (NM_001367389)	-153	NM_001324504	387893	Hs.443735	NM_020382	ENSG00000183955	KMT5A	PR-Set7|PR/SET07|SET07|SET8|SETD8	lysine methyltransferase 5A	protein-coding
Peak_10587	chr12	123389796	123390006	15.124	0.73181	0.452372	1.61772	0.105723	0.505277	No-change	chr12	123389796	123390006	+	0	NA	intron (NR_136910, intron 2 of 8)	CpG-6157	990	NM_001367388	387893	Hs.443735	NM_020382	ENSG00000183955	KMT5A	PR-Set7|PR/SET07|SET07|SET8|SETD8	lysine methyltransferase 5A	protein-coding
Peak_10588	chr12	123391671	123392076	33.0935	-1.02823	0.325115	-3.16267	0.00156328	0.0518456	gained-close	chr12	123391671	123392076	+	0	NA	intron (NM_001324506, intron 1 of 5)	intron (NM_001324506, intron 1 of 5)	598	NM_001324506	387893	Hs.443735	NM_020382	ENSG00000183955	KMT5A	PR-Set7|PR/SET07|SET07|SET8|SETD8	lysine methyltransferase 5A	protein-coding
Peak_10589	chr12	123436321	123436861	32.5037	-0.0127413	0.317361	-0.0401478	0.967975	0.99632	No-change	chr12	123436321	123436861	+	0	NA	non-coding (NR_130703, exon 1 of 3)	non-coding (NR_130703, exon 1 of 3)	142	NR_130703	196383	Hs.488173	NM_145058	ENSG00000150977	RILPL2	RLP2	Rab interacting lysosomal protein like 2	protein-coding
Peak_1059	chr1	31239066	31239504	42.3864	-0.343369	0.278796	-1.23162	0.218092	0.686811	No-change	chr1	31239066	31239504	+	0	NA	intron (NM_024522, intron 1 of 6)	CpG	602	NM_024522	79570	Hs.470259	NM_024522	ENSG00000084628	NKAIN1	FAM77C	sodium/potassium transporting ATPase interacting 1	protein-coding
Peak_10590	chr12	123449304	123449507	8.98529	1.03926	0.63918	1.62592	0.103966	0.502383	No-change	chr12	123449304	123449507	+	0	NA	Intergenic	LTR16B1|LTR|ERVL	-8734	NR_104103	11066	Hs.632738	NM_007020	ENSG00000184209	SNRNP35	HM-1|U1SNRNPBP	small nuclear ribonucleoprotein U11/U12 subunit 35	protein-coding
Peak_10591	chr12	123458161	123458515	19.3275	0.233989	0.414734	0.564191	0.572624	0.908224	No-change	chr12	123458161	123458515	+	0	NA	intron (NR_104103, intron 1 of 1)	CpG	199	NM_022717	11066	Hs.632738	NM_007020	ENSG00000184209	SNRNP35	HM-1|U1SNRNPBP	small nuclear ribonucleoprotein U11/U12 subunit 35	protein-coding
Peak_10592	chr12	123479481	123479806	17.5172	-0.0996185	0.43582	-0.228577	0.819198	0.975554	No-change	chr12	123479481	123479806	+	0	NA	intron (NM_001319243, intron 6 of 7)	intron (NM_001319243, intron 6 of 7)	19939	NM_180699	11066	Hs.632738	NM_007020	ENSG00000184209	SNRNP35	HM-1|U1SNRNPBP	small nuclear ribonucleoprotein U11/U12 subunit 35	protein-coding
Peak_10593	chr12	123505977	123506518	33.7286	0.443733	0.308181	1.43985	0.149911	0.590434	No-change	chr12	123505977	123506518	+	0	NA	intron (NM_178314, intron 2 of 6)	L2b|LINE|L2	13979	NM_001319244	353116	Hs.530315	NM_178314	ENSG00000188026	RILPL1	GOSPEL|RLP1	Rab interacting lysosomal protein like 1	protein-coding
Peak_10594	chr12	123534262	123534564	20.8179	-0.325087	0.414953	-0.783431	0.433374	0.847566	No-change	chr12	123534262	123534564	+	0	NA	promoter-TSS (NM_001319243)	promoter-TSS (NM_001319243)	-694	NM_178314	353116	Hs.530315	NM_178314	ENSG00000188026	RILPL1	GOSPEL|RLP1	Rab interacting lysosomal protein like 1	protein-coding
Peak_10595	chr12	123584275	123584646	26.1552	-0.515829	0.375138	-1.37504	0.16912	0.621935	No-change	chr12	123584275	123584646	+	0	NA	promoter-TSS (NM_001321445)	promoter-TSS (NM_001321445)	-92	NM_006815	10959	Hs.733403	NM_006815	ENSG00000086598	TMED2	P24A|RNP24|p24|p24b1|p24beta1	transmembrane p24 trafficking protein 2	protein-coding
Peak_10596	chr12	123601617	123602455	45.6644	-0.118689	0.271493	-0.437172	0.661987	0.936221	No-change	chr12	123601617	123602455	+	0	NA	promoter-TSS (NR_135105)	promoter-TSS (NR_135105)	-63	NR_135105	57696	Hs.286173	NM_020936	ENSG00000111364	DDX55	-	DEAD-box helicase 55	protein-coding
Peak_10597	chr12	123633394	123633974	64.5317	0.23643	0.232055	1.01885	0.308274	0.771456	No-change	chr12	123633394	123633974	+	0	NA	promoter-TSS (NM_001271868)	promoter-TSS (NM_001271868)	2	NM_001414	1967	Hs.741273	NM_001414	ENSG00000111361	EIF2B1	EIF2B|EIF2BA	eukaryotic translation initiation factor 2B subunit alpha	protein-coding
Peak_10598	chr12	123670938	123671479	29.5691	0.0849742	0.328918	0.258344	0.796141	0.971585	No-change	chr12	123670938	123671479	+	0	NA	promoter-TSS (NM_024809)	promoter-TSS (NM_024809)	95	NM_024809	79867	Hs.167165	NM_024809	ENSG00000168778	TCTN2	C12orf38|JBTS24|MKS8|TECT2	tectonic family member 2	protein-coding
Peak_10599	chr12	123686783	123687099	12.2568	-0.271441	0.500667	-0.542159	0.587709	0.91423	No-change	chr12	123686783	123687099	+	0	NA	exon (NM_024809, exon 6 of 18)	exon (NM_024809, exon 6 of 18)	15828	NM_024809	79867	Hs.167165	NM_024809	ENSG00000168778	TCTN2	C12orf38|JBTS24|MKS8|TECT2	tectonic family member 2	protein-coding
Peak_106	chr1	3335031	3335491	52.981	-0.084327	0.263053	-0.320571	0.748536	0.96075	No-change	chr1	3335031	3335491	+	0	NA	intron (NM_022114, intron 3 of 16)	intron (NM_022114, intron 3 of 16)	-119404	NM_014448	27237	Hs.87435	NM_014448	ENSG00000130762	ARHGEF16	GEF16|NBR	Rho guanine nucleotide exchange factor 16	protein-coding
Peak_1060	chr1	31239769	31239996	18.3855	-0.106168	0.436668	-0.243132	0.807903	0.973519	No-change	chr1	31239769	31239996	+	0	NA	promoter-TSS (NM_024522)	promoter-TSS (NM_024522)	5	NM_024522	79570	Hs.470259	NM_024522	ENSG00000084628	NKAIN1	FAM77C	sodium/potassium transporting ATPase interacting 1	protein-coding
Peak_10600	chr12	123711974	123712389	34.3035	0.186301	0.311579	0.597926	0.54989	0.90174	No-change	chr12	123711974	123712389	+	0	NA	promoter-TSS (NM_012463)	promoter-TSS (NM_012463)	-172	NM_012463	23545	Hs.25786	NM_012463	ENSG00000185344	ATP6V0A2	A2|ARCL|ARCL2A|ATP6A2|ATP6N1D|J6B7|RTF|STV1|TJ6|TJ6M|TJ6S|VPH1|WSS	ATPase H+ transporting V0 subunit a2	protein-coding
Peak_10601	chr12	123807207	123807462	11.9222	-0.537241	0.522045	-1.02911	0.303429	0.76828	No-change	chr12	123807207	123807462	+	0	NA	intron (NM_207437, intron 17 of 77)	intron (NM_207437, intron 17 of 77)	44839	NM_207437	196385	Hs.622654	NM_207437	ENSG00000197653	DNAH10	-	dynein axonemal heavy chain 10	protein-coding
Peak_10602	chr12	123901089	123901353	14.1677	-0.0834455	0.478962	-0.174221	0.861691	0.983318	No-change	chr12	123901089	123901353	+	0	NA	intron (NM_207437, intron 55 of 77)	intron (NM_207437, intron 55 of 77)	70838	NM_001304960	80212	Hs.114111	NM_025140	ENSG00000119242	CCDC92	-	coiled-coil domain containing 92	protein-coding
Peak_10603	chr12	123907763	123908070	17.4583	-0.33942	0.443641	-0.765078	0.444225	0.851656	No-change	chr12	123907763	123908070	+	0	NA	intron (NM_207437, intron 56 of 77)	intron (NM_207437, intron 56 of 77)	64143	NM_001304960	80212	Hs.114111	NM_025140	ENSG00000119242	CCDC92	-	coiled-coil domain containing 92	protein-coding
Peak_10604	chr12	123948459	123948829	34.2575	0.958566	0.326642	2.93461	0.00333971	0.0804163	No-change	chr12	123948459	123948829	+	0	NA	intron (NM_001304958, intron 1 of 5)	intron (NM_001304958, intron 1 of 5)	23415	NM_001304960	80212	Hs.114111	NM_025140	ENSG00000119242	CCDC92	-	coiled-coil domain containing 92	protein-coding
Peak_10605	chr12	123948954	123949486	48.8638	1.18748	0.271056	4.38093	1.18176e-05	0.0023127	gained-open	chr12	123948954	123949486	+	0	NA	intron (NM_001304958, intron 1 of 5)	intron (NM_001304958, intron 1 of 5)	22839	NM_001304960	80212	Hs.114111	NM_025140	ENSG00000119242	CCDC92	-	coiled-coil domain containing 92	protein-coding
Peak_10606	chr12	123963050	123963261	9.18987	-0.753022	0.637665	-1.18091	0.23764	0.708727	No-change	chr12	123963050	123963261	+	0	NA	intron (NM_001304958, intron 1 of 5)	MER20|DNA|hAT-Charlie	8904	NM_001304960	80212	Hs.114111	NM_025140	ENSG00000119242	CCDC92	-	coiled-coil domain containing 92	protein-coding
Peak_10607	chr12	123996666	123996996	49.1895	-0.466784	0.268484	-1.73859	0.0821062	0.452565	No-change	chr12	123996666	123996996	+	0	NA	intron (NM_001204298, intron 3 of 4)	intron (NM_001204298, intron 3 of 4)	23616	NM_152437	144348	Hs.524828	NM_152437	ENSG00000179195	ZNF664	ZFOC1|ZNF176	zinc finger protein 664	protein-coding
Peak_10608	chr12	124007147	124007624	29.5231	0.242789	0.328306	0.739521	0.45959	0.859013	No-change	chr12	124007147	124007624	+	0	NA	intron (NM_001204298, intron 3 of 4)	intron (NM_001204298, intron 3 of 4)	34170	NM_152437	144348	Hs.524828	NM_152437	ENSG00000179195	ZNF664	ZFOC1|ZNF176	zinc finger protein 664	protein-coding
Peak_10609	chr12	124044943	124045251	18.0822	0.263624	0.426715	0.617799	0.536708	0.896167	No-change	chr12	124044943	124045251	+	0	NA	intron (NM_001347902, intron 2 of 4)	ERV3-16A3_LTR|LTR|ERVL	71882	NM_152437	144348	Hs.524828	NM_152437	ENSG00000179195	ZNF664	ZFOC1|ZNF176	zinc finger protein 664	protein-coding
Peak_1061	chr1	31248376	31248659	23.6245	-0.315317	0.367563	-0.857857	0.390972	0.825661	No-change	chr1	31248376	31248659	+	0	NA	Intergenic	Intergenic	-8630	NM_024522	79570	Hs.470259	NM_024522	ENSG00000084628	NKAIN1	FAM77C	sodium/potassium transporting ATPase interacting 1	protein-coding
Peak_10610	chr12	124053912	124054144	11.2291	-0.506251	0.554126	-0.913602	0.360926	0.808241	No-change	chr12	124053912	124054144	+	0	NA	intron (NM_001347902, intron 2 of 4)	intron (NM_001347902, intron 2 of 4)	80813	NM_152437	144348	Hs.524828	NM_152437	ENSG00000179195	ZNF664	ZFOC1|ZNF176	zinc finger protein 664	protein-coding
Peak_10611	chr12	124098756	124099611	62.6693	-0.323738	0.232204	-1.3942	0.163258	0.61227	No-change	chr12	124098756	124099611	+	0	NA	intron (NM_001347902, intron 2 of 4)	intron (NM_001347902, intron 2 of 4)	125968	NM_152437	144348	Hs.524828	NM_152437	ENSG00000179195	ZNF664	ZFOC1|ZNF176	zinc finger protein 664	protein-coding
Peak_10612	chr12	124114380	124114640	12.2956	0.482168	0.541396	0.890601	0.373143	0.815417	No-change	chr12	124114380	124114640	+	0	NA	intron (NM_001347902, intron 2 of 4)	intron (NM_001347902, intron 2 of 4)	141295	NM_152437	144348	Hs.524828	NM_152437	ENSG00000179195	ZNF664	ZFOC1|ZNF176	zinc finger protein 664	protein-coding
Peak_10613	chr12	124159783	124160001	10.9946	0.211071	0.543006	0.388708	0.697492	0.94648	No-change	chr12	124159783	124160001	+	0	NA	intron (NM_001347902, intron 3 of 4)	intron (NM_001347902, intron 3 of 4)	-129272	NM_181709	144347	Hs.432901	NM_181709	ENSG00000178882	RFLNA	CFM2|FAM101A	refilin A	protein-coding
Peak_10614	chr12	124191110	124191304	9.35164	-0.461143	0.601899	-0.766146	0.443589	0.851233	No-change	chr12	124191110	124191304	+	0	NA	intron (NM_001347902, intron 3 of 4)	MLT1H|LTR|ERVL-MaLR	-97957	NM_181709	144347	Hs.432901	NM_181709	ENSG00000178882	RFLNA	CFM2|FAM101A	refilin A	protein-coding
Peak_10615	chr12	124261889	124262138	10.562	-0.253185	0.544208	-0.465237	0.641762	0.929536	No-change	chr12	124261889	124262138	+	0	NA	intron (NM_001347902, intron 3 of 4)	intron (NM_001347902, intron 3 of 4)	-27151	NM_181709	144347	Hs.432901	NM_181709	ENSG00000178882	RFLNA	CFM2|FAM101A	refilin A	protein-coding
Peak_10616	chr12	124273737	124273922	13.1662	-0.305961	0.492376	-0.621397	0.534339	0.895406	No-change	chr12	124273737	124273922	+	0	NA	intron (NM_001347902, intron 3 of 4)	MLT1H|LTR|ERVL-MaLR	-15335	NM_181709	144347	Hs.432901	NM_181709	ENSG00000178882	RFLNA	CFM2|FAM101A	refilin A	protein-coding
Peak_10617	chr12	124278057	124278290	20.7063	0.144351	0.404664	0.356717	0.721303	0.952506	No-change	chr12	124278057	124278290	+	0	NA	intron (NM_001347902, intron 3 of 4)	intron (NM_001347902, intron 3 of 4)	-10991	NM_181709	144347	Hs.432901	NM_181709	ENSG00000178882	RFLNA	CFM2|FAM101A	refilin A	protein-coding
Peak_10618	chr12	124278529	124279085	69.0329	-0.489504	0.221885	-2.20612	0.0273754	0.261473	No-change	chr12	124278529	124279085	+	0	NA	intron (NM_001347902, intron 3 of 4)	intron (NM_001347902, intron 3 of 4)	-10357	NM_181709	144347	Hs.432901	NM_181709	ENSG00000178882	RFLNA	CFM2|FAM101A	refilin A	protein-coding
Peak_10619	chr12	124292393	124292639	21.6743	0.136678	0.395437	0.345638	0.729615	0.955217	No-change	chr12	124292393	124292639	+	0	NA	intron (NM_181709, intron 1 of 2)	intron (NM_181709, intron 1 of 2)	-2577	NM_001365156	144347	Hs.432901	NM_181709	ENSG00000178882	RFLNA	CFM2|FAM101A	refilin A	protein-coding
Peak_1062	chr1	31296459	31297367	104.834	-0.049877	0.188366	-0.264787	0.791173	0.970674	No-change	chr1	31296459	31297367	+	0	NA	promoter-TSS (NM_004814)	promoter-TSS (NM_004814)	-69	NM_001282568	51538	Hs.524094	NM_016505	ENSG00000121766	ZCCHC17	HSPC251|PS1D|pNO40	zinc finger CCHC-type containing 17	protein-coding
Peak_10620	chr12	124320948	124321353	40.6264	-0.0379924	0.28566	-0.132999	0.894194	0.987336	No-change	chr12	124320948	124321353	+	0	NA	Intergenic	Intergenic	16092	NR_106940	102466204		NR_106940	ENSG00000275967	MIR6880	hsa-mir-6880	microRNA 6880	ncRNA
Peak_10621	chr12	124369564	124370291	70.6268	0.282503	0.217734	1.29747	0.19447	0.656727	No-change	chr12	124369564	124370291	+	0	NA	intron (NM_001077261, intron 21 of 47)	intron (NM_001077261, intron 21 of 47)	-32685	NR_106940	102466204		NR_106940	ENSG00000275967	MIR6880	hsa-mir-6880	microRNA 6880	ncRNA
Peak_10622	chr12	124392912	124393479	57.914	0.621381	0.242498	2.56242	0.0103947	0.154433	No-change	chr12	124392912	124393479	+	0	NA	intron (NM_001077261, intron 18 of 47)	intron (NM_001077261, intron 18 of 47)	-55953	NR_106940	102466204		NR_106940	ENSG00000275967	MIR6880	hsa-mir-6880	microRNA 6880	ncRNA
Peak_10623	chr12	124457484	124457983	56.6408	-0.379322	0.254166	-1.49242	0.13559	0.564518	No-change	chr12	124457484	124457983	+	0	NA	intron (NM_001077261, intron 7 of 47)	intron (NM_001077261, intron 7 of 47)	109879	NM_001077261	9612	Hs.137510	NM_006312	ENSG00000196498	NCOR2	CTG26|N-CoR2|SMAP270|SMRT|SMRTE|SMRTE-tau|TNRC14|TRAC|TRAC-1|TRAC1	nuclear receptor corepressor 2	protein-coding
Peak_10624	chr12	124493038	124493368	25.2541	-0.0578689	0.351694	-0.164543	0.869304	0.984552	No-change	chr12	124493038	124493368	+	0	NA	intron (NM_001077261, intron 3 of 47)	intron (NM_001077261, intron 3 of 47)	74409	NM_001077261	9612	Hs.137510	NM_006312	ENSG00000196498	NCOR2	CTG26|N-CoR2|SMAP270|SMRT|SMRTE|SMRTE-tau|TNRC14|TRAC|TRAC-1|TRAC1	nuclear receptor corepressor 2	protein-coding
Peak_10625	chr12	124507800	124508078	26.6158	-0.313429	0.351275	-0.892261	0.372253	0.815162	No-change	chr12	124507800	124508078	+	0	NA	intron (NM_001077261, intron 2 of 47)	intron (NM_001077261, intron 2 of 47)	59673	NM_001077261	9612	Hs.137510	NM_006312	ENSG00000196498	NCOR2	CTG26|N-CoR2|SMAP270|SMRT|SMRTE|SMRTE-tau|TNRC14|TRAC|TRAC-1|TRAC1	nuclear receptor corepressor 2	protein-coding
Peak_10626	chr12	124512943	124513166	17.4691	-0.61543	0.438376	-1.40389	0.160353	0.608098	No-change	chr12	124512943	124513166	+	0	NA	intron (NM_001077261, intron 2 of 47)	intron (NM_001077261, intron 2 of 47)	54558	NM_001077261	9612	Hs.137510	NM_006312	ENSG00000196498	NCOR2	CTG26|N-CoR2|SMAP270|SMRT|SMRTE|SMRTE-tau|TNRC14|TRAC|TRAC-1|TRAC1	nuclear receptor corepressor 2	protein-coding
Peak_10627	chr12	124518253	124518554	24.0782	-0.0521757	0.36578	-0.142642	0.886573	0.986727	No-change	chr12	124518253	124518554	+	0	NA	intron (NM_001077261, intron 2 of 47)	CpG	49209	NM_001077261	9612	Hs.137510	NM_006312	ENSG00000196498	NCOR2	CTG26|N-CoR2|SMAP270|SMRT|SMRTE|SMRTE-tau|TNRC14|TRAC|TRAC-1|TRAC1	nuclear receptor corepressor 2	protein-coding
Peak_10628	chr12	124518584	124518894	24.808	-0.482339	0.374932	-1.28647	0.198279	0.661788	No-change	chr12	124518584	124518894	+	0	NA	intron (NM_001077261, intron 2 of 47)	CpG	48873	NM_001077261	9612	Hs.137510	NM_006312	ENSG00000196498	NCOR2	CTG26|N-CoR2|SMAP270|SMRT|SMRTE|SMRTE-tau|TNRC14|TRAC|TRAC-1|TRAC1	nuclear receptor corepressor 2	protein-coding
Peak_10629	chr12	124531160	124531706	52.1627	-0.431172	0.261098	-1.65138	0.098662	0.490768	No-change	chr12	124531160	124531706	+	0	NA	intron (NM_001077261, intron 2 of 47)	intron (NM_001077261, intron 2 of 47)	36179	NM_001077261	9612	Hs.137510	NM_006312	ENSG00000196498	NCOR2	CTG26|N-CoR2|SMAP270|SMRT|SMRTE|SMRTE-tau|TNRC14|TRAC|TRAC-1|TRAC1	nuclear receptor corepressor 2	protein-coding
Peak_1063	chr1	31297549	31298216	40.2994	-0.356534	0.287076	-1.24195	0.214256	0.683377	No-change	chr1	31297549	31298216	+	0	NA	intron (NM_001282566, intron 1 of 6)	L2b|LINE|L2	900	NM_001282570	51538	Hs.524094	NM_016505	ENSG00000121766	ZCCHC17	HSPC251|PS1D|pNO40	zinc finger CCHC-type containing 17	protein-coding
Peak_10630	chr12	124532354	124532814	50.7738	-0.855497	0.260975	-3.27809	0.00104513	0.0406353	No-change	chr12	124532354	124532814	+	0	NA	intron (NM_001077261, intron 2 of 47)	intron (NM_001077261, intron 2 of 47)	35028	NM_001077261	9612	Hs.137510	NM_006312	ENSG00000196498	NCOR2	CTG26|N-CoR2|SMAP270|SMRT|SMRTE|SMRTE-tau|TNRC14|TRAC|TRAC-1|TRAC1	nuclear receptor corepressor 2	protein-coding
Peak_10631	chr12	124544256	124544774	36.9791	0.391808	0.292815	1.33807	0.180873	0.638313	No-change	chr12	124544256	124544774	+	0	NA	intron (NM_001077261, intron 1 of 47)	intron (NM_001077261, intron 1 of 47)	23097	NM_001077261	9612	Hs.137510	NM_006312	ENSG00000196498	NCOR2	CTG26|N-CoR2|SMAP270|SMRT|SMRTE|SMRTE-tau|TNRC14|TRAC|TRAC-1|TRAC1	nuclear receptor corepressor 2	protein-coding
Peak_10632	chr12	124566498	124566880	34.9472	0.851797	0.308686	2.75943	0.00579018	0.110783	No-change	chr12	124566498	124566880	+	0	NA	intron (NM_001077261, intron 1 of 47)	CpG	923	NM_001077261	9612	Hs.137510	NM_006312	ENSG00000196498	NCOR2	CTG26|N-CoR2|SMAP270|SMRT|SMRTE|SMRTE-tau|TNRC14|TRAC|TRAC-1|TRAC1	nuclear receptor corepressor 2	protein-coding
Peak_10633	chr12	124567952	124568233	27.0446	-0.0212302	0.37175	-0.057109	0.954458	0.99513	No-change	chr12	124567952	124568233	+	0	NA	promoter-TSS (NM_001206654)	promoter-TSS (NM_001206654)	-480	NM_001206654	9612	Hs.137510	NM_006312	ENSG00000196498	NCOR2	CTG26|N-CoR2|SMAP270|SMRT|SMRTE|SMRTE-tau|TNRC14|TRAC|TRAC-1|TRAC1	nuclear receptor corepressor 2	protein-coding
Peak_10634	chr12	124582280	124582444	10.1297	0.224044	0.549529	0.407701	0.683493	0.942638	No-change	chr12	124582280	124582444	+	0	NA	Intergenic	Intergenic	-14750	NM_001206654	9612	Hs.137510	NM_006312	ENSG00000196498	NCOR2	CTG26|N-CoR2|SMAP270|SMRT|SMRTE|SMRTE-tau|TNRC14|TRAC|TRAC-1|TRAC1	nuclear receptor corepressor 2	protein-coding
Peak_10635	chr12	124626181	124626734	77.9906	0.000343583	0.213819	0.00160689	0.998718	0.999775	No-change	chr12	124626181	124626734	+	0	NA	Intergenic	Intergenic	-58845	NM_001206654	9612	Hs.137510	NM_006312	ENSG00000196498	NCOR2	CTG26|N-CoR2|SMAP270|SMRT|SMRTE|SMRTE-tau|TNRC14|TRAC|TRAC-1|TRAC1	nuclear receptor corepressor 2	protein-coding
Peak_10636	chr12	124632588	124632976	19.7555	0.714236	0.43696	1.63456	0.102142	0.498109	No-change	chr12	124632588	124632976	+	0	NA	Intergenic	Intergenic	-65170	NM_001206654	9612	Hs.137510	NM_006312	ENSG00000196498	NCOR2	CTG26|N-CoR2|SMAP270|SMRT|SMRTE|SMRTE-tau|TNRC14|TRAC|TRAC-1|TRAC1	nuclear receptor corepressor 2	protein-coding
Peak_10637	chr12	124655465	124656249	50.8099	0.361628	0.269752	1.3406	0.180052	0.637531	No-change	chr12	124655465	124656249	+	0	NA	Intergenic	Intergenic	-88245	NM_001206654	9612	Hs.137510	NM_006312	ENSG00000196498	NCOR2	CTG26|N-CoR2|SMAP270|SMRT|SMRTE|SMRTE-tau|TNRC14|TRAC|TRAC-1|TRAC1	nuclear receptor corepressor 2	protein-coding
Peak_10638	chr12	124663797	124664346	116.058	-0.611635	0.187951	-3.25422	0.00113704	0.0431212	No-change	chr12	124663797	124664346	+	0	NA	Intergenic	Intergenic	-96459	NM_001206654	9612	Hs.137510	NM_006312	ENSG00000196498	NCOR2	CTG26|N-CoR2|SMAP270|SMRT|SMRTE|SMRTE-tau|TNRC14|TRAC|TRAC-1|TRAC1	nuclear receptor corepressor 2	protein-coding
Peak_10639	chr12	124673913	124674500	58.8941	0.389462	0.248349	1.5682	0.116834	0.527481	No-change	chr12	124673913	124674500	+	0	NA	Intergenic	Intergenic	-106594	NM_001206654	9612	Hs.137510	NM_006312	ENSG00000196498	NCOR2	CTG26|N-CoR2|SMAP270|SMRT|SMRTE|SMRTE-tau|TNRC14|TRAC|TRAC-1|TRAC1	nuclear receptor corepressor 2	protein-coding
Peak_1064	chr1	31373150	31373924	86.1735	0.15223	0.204242	0.745344	0.456064	0.857116	No-change	chr1	31373150	31373924	+	0	NA	promoter-TSS (NM_004102)	promoter-TSS (NM_004102)	-249	NM_001320996	2170	Hs.576372	NM_004102	ENSG00000121769	FABP3	FABP11|H-FABP|M-FABP|MDGI|O-FABP	fatty acid binding protein 3	protein-coding
Peak_10640	chr12	124678550	124678900	52.8688	-0.478413	0.250836	-1.90727	0.0564858	0.37874	No-change	chr12	124678550	124678900	+	0	NA	Intergenic	Intergenic	-111113	NM_001206654	9612	Hs.137510	NM_006312	ENSG00000196498	NCOR2	CTG26|N-CoR2|SMAP270|SMRT|SMRTE|SMRTE-tau|TNRC14|TRAC|TRAC-1|TRAC1	nuclear receptor corepressor 2	protein-coding
Peak_10641	chr12	124679479	124679917	47.8745	-0.797844	0.290353	-2.74784	0.00599889	0.113195	No-change	chr12	124679479	124679917	+	0	NA	Intergenic	LTR16A2|LTR|ERVL	-112086	NM_001206654	9612	Hs.137510	NM_006312	ENSG00000196498	NCOR2	CTG26|N-CoR2|SMAP270|SMRT|SMRTE|SMRTE-tau|TNRC14|TRAC|TRAC-1|TRAC1	nuclear receptor corepressor 2	protein-coding
Peak_10642	chr12	124681451	124681887	65.5069	0.182991	0.234134	0.781569	0.434468	0.847959	No-change	chr12	124681451	124681887	+	0	NA	Intergenic	Intergenic	-114057	NM_001206654	9612	Hs.137510	NM_006312	ENSG00000196498	NCOR2	CTG26|N-CoR2|SMAP270|SMRT|SMRTE|SMRTE-tau|TNRC14|TRAC|TRAC-1|TRAC1	nuclear receptor corepressor 2	protein-coding
Peak_10643	chr12	124698820	124699074	13.6862	-0.509539	0.491648	-1.03639	0.300021	0.765143	No-change	chr12	124698820	124699074	+	0	NA	Intergenic	MIR1_Amn|SINE|MIR	-131335	NM_001206654	9612	Hs.137510	NM_006312	ENSG00000196498	NCOR2	CTG26|N-CoR2|SMAP270|SMRT|SMRTE|SMRTE-tau|TNRC14|TRAC|TRAC-1|TRAC1	nuclear receptor corepressor 2	protein-coding
Peak_10644	chr12	124715444	124715906	35.0758	0.523109	0.318267	1.64362	0.100256	0.493379	No-change	chr12	124715444	124715906	+	0	NA	Intergenic	Intergenic	123996	NM_001367982	949	Hs.731377	NM_005505	ENSG00000073060	SCARB1	CD36L1|CLA-1|CLA1|HDLQTL6|SR-BI|SRB1	scavenger receptor class B member 1	protein-coding
Peak_10645	chr12	124727233	124727610	19.0192	-0.889375	0.418847	-2.12339	0.0337212	0.291693	No-change	chr12	124727233	124727610	+	0	NA	Intergenic	Intergenic	112250	NM_001367982	949	Hs.731377	NM_005505	ENSG00000073060	SCARB1	CD36L1|CLA-1|CLA1|HDLQTL6|SR-BI|SRB1	scavenger receptor class B member 1	protein-coding
Peak_10646	chr12	124734376	124734786	44.5517	-0.094789	0.272671	-0.347632	0.728117	0.95447	No-change	chr12	124734376	124734786	+	0	NA	Intergenic	Intergenic	105090	NM_001367982	949	Hs.731377	NM_005505	ENSG00000073060	SCARB1	CD36L1|CLA-1|CLA1|HDLQTL6|SR-BI|SRB1	scavenger receptor class B member 1	protein-coding
Peak_10647	chr12	124738883	124739283	50.8753	-0.129729	0.262518	-0.494172	0.621185	0.922571	No-change	chr12	124738883	124739283	+	0	NA	Intergenic	CpG	100588	NM_001367982	949	Hs.731377	NM_005505	ENSG00000073060	SCARB1	CD36L1|CLA-1|CLA1|HDLQTL6|SR-BI|SRB1	scavenger receptor class B member 1	protein-coding
Peak_10648	chr12	124745781	124746346	104.856	-0.335638	0.187737	-1.78781	0.0738073	0.429312	No-change	chr12	124745781	124746346	+	0	NA	Intergenic	Intergenic	93608	NM_001367982	949	Hs.731377	NM_005505	ENSG00000073060	SCARB1	CD36L1|CLA-1|CLA1|HDLQTL6|SR-BI|SRB1	scavenger receptor class B member 1	protein-coding
Peak_10649	chr12	124754934	124755598	66.5859	-0.0422028	0.236837	-0.178194	0.858571	0.983092	No-change	chr12	124754934	124755598	+	0	NA	Intergenic	Intergenic	84405	NM_001367982	949	Hs.731377	NM_005505	ENSG00000073060	SCARB1	CD36L1|CLA-1|CLA1|HDLQTL6|SR-BI|SRB1	scavenger receptor class B member 1	protein-coding
Peak_1065	chr1	31394617	31395088	23.8052	-0.113845	0.375378	-0.30328	0.761676	0.963983	No-change	chr1	31394617	31395088	+	0	NA	Intergenic	Intergenic	-14925	NM_001199038	347735	Hs.270655	NM_018565	ENSG00000168528	SERINC2	FKSG84|PRO0899|TDE2|TDE2L	serine incorporator 2	protein-coding
Peak_10650	chr12	124766973	124767348	51.438	-0.362466	0.253051	-1.43239	0.152034	0.593805	No-change	chr12	124766973	124767348	+	0	NA	Intergenic	Intergenic	72511	NM_001367982	949	Hs.731377	NM_005505	ENSG00000073060	SCARB1	CD36L1|CLA-1|CLA1|HDLQTL6|SR-BI|SRB1	scavenger receptor class B member 1	protein-coding
Peak_10651	chr12	124767505	124767802	21.3044	0.155057	0.395811	0.391744	0.695247	0.945648	No-change	chr12	124767505	124767802	+	0	NA	Intergenic	Intergenic	72018	NM_001367982	949	Hs.731377	NM_005505	ENSG00000073060	SCARB1	CD36L1|CLA-1|CLA1|HDLQTL6|SR-BI|SRB1	scavenger receptor class B member 1	protein-coding
Peak_10652	chr12	124786537	124786843	29.354	0.601721	0.331998	1.81242	0.0699209	0.420122	No-change	chr12	124786537	124786843	+	0	NA	intron (NR_160424, intron 10 of 11)	MLT1J2|LTR|ERVL-MaLR	52981	NM_001367982	949	Hs.731377	NM_005505	ENSG00000073060	SCARB1	CD36L1|CLA-1|CLA1|HDLQTL6|SR-BI|SRB1	scavenger receptor class B member 1	protein-coding
Peak_10653	chr12	124828563	124828834	8.98613	-0.71341	0.594914	-1.19918	0.230457	0.700743	No-change	chr12	124828563	124828834	+	0	NA	intron (NR_160424, intron 1 of 11)	MIRb|SINE|MIR	10973	NM_001367982	949	Hs.731377	NM_005505	ENSG00000073060	SCARB1	CD36L1|CLA-1|CLA1|HDLQTL6|SR-BI|SRB1	scavenger receptor class B member 1	protein-coding
Peak_10654	chr12	124833649	124834326	52.0228	-0.479403	0.267697	-1.79084	0.0733186	0.428518	No-change	chr12	124833649	124834326	+	0	NA	intron (NR_160424, intron 1 of 11)	intron (NR_160424, intron 1 of 11)	5684	NM_001367982	949	Hs.731377	NM_005505	ENSG00000073060	SCARB1	CD36L1|CLA-1|CLA1|HDLQTL6|SR-BI|SRB1	scavenger receptor class B member 1	protein-coding
Peak_10655	chr12	124847698	124847949	13.7233	0.0700305	0.494976	0.141483	0.887489	0.986727	No-change	chr12	124847698	124847949	+	0	NA	intron (NR_160424, intron 1 of 11)	intron (NR_160424, intron 1 of 11)	-8152	NM_001367982	949	Hs.731377	NM_005505	ENSG00000073060	SCARB1	CD36L1|CLA-1|CLA1|HDLQTL6|SR-BI|SRB1	scavenger receptor class B member 1	protein-coding
Peak_10656	chr12	124861555	124861789	20.9045	-0.740636	0.41303	-1.79318	0.0729445	0.427515	No-change	chr12	124861555	124861789	+	0	NA	intron (NR_160424, intron 1 of 11)	intron (NR_160424, intron 1 of 11)	2192	NR_160421	949	Hs.731377	NM_005505	ENSG00000073060	SCARB1	CD36L1|CLA-1|CLA1|HDLQTL6|SR-BI|SRB1	scavenger receptor class B member 1	protein-coding
Peak_10657	chr12	124863610	124863832	10.482	-0.411029	0.595958	-0.689694	0.490387	0.873954	No-change	chr12	124863610	124863832	+	0	NA	non-coding (NR_160418, exon 1 of 9)	non-coding (NR_160418, exon 1 of 9)	143	NR_160421	949	Hs.731377	NM_005505	ENSG00000073060	SCARB1	CD36L1|CLA-1|CLA1|HDLQTL6|SR-BI|SRB1	scavenger receptor class B member 1	protein-coding
Peak_10658	chr12	124872089	124872359	17.329	-0.244662	0.443178	-0.552061	0.580906	0.911403	No-change	chr12	124872089	124872359	+	0	NA	Intergenic	Intergenic	-8360	NM_001367981	949	Hs.731377	NM_005505	ENSG00000073060	SCARB1	CD36L1|CLA-1|CLA1|HDLQTL6|SR-BI|SRB1	scavenger receptor class B member 1	protein-coding
Peak_10659	chr12	124904583	124905077	26.5447	0.273277	0.348766	0.783555	0.433301	0.847566	No-change	chr12	124904583	124905077	+	0	NA	Intergenic	Intergenic	9820	NM_021009	7316	Hs.520348	NM_021009	ENSG00000150991	UBC	HMG20	ubiquitin C	protein-coding
Peak_1066	chr1	31406998	31407385	18.8921	0.478576	0.422819	1.13187	0.25769	0.728816	No-change	chr1	31406998	31407385	+	0	NA	Intergenic	Intergenic	-2586	NM_001199038	347735	Hs.270655	NM_018565	ENSG00000168528	SERINC2	FKSG84|PRO0899|TDE2|TDE2L	serine incorporator 2	protein-coding
Peak_10660	chr12	124917162	124917786	77.04	0.21493	0.2132	1.00811	0.3134	0.77501	No-change	chr12	124917162	124917786	+	0	NA	Intergenic	Intergenic	1927	NR_049820	100847004		NR_049820	ENSG00000265345	MIR5188	mir-5188	microRNA 5188	ncRNA
Peak_10661	chr12	124939525	124940361	95.1676	0.332513	0.199376	1.66777	0.0953619	0.483077	No-change	chr12	124939525	124940361	+	0	NA	Intergenic	Intergenic	24396	NR_049820	100847004		NR_049820	ENSG00000265345	MIR5188	mir-5188	microRNA 5188	ncRNA
Peak_10662	chr12	124940532	124940918	32.3353	-0.221494	0.319954	-0.692267	0.488769	0.873206	No-change	chr12	124940532	124940918	+	0	NA	Intergenic	Intergenic	25178	NR_049820	100847004		NR_049820	ENSG00000265345	MIR5188	mir-5188	microRNA 5188	ncRNA
Peak_10663	chr12	124994180	124994432	15.8257	-0.14689	0.455444	-0.32252	0.747058	0.960513	No-change	chr12	124994180	124994432	+	0	NA	intron (NM_080626, intron 1 of 2)	intron (NM_080626, intron 1 of 2)	661	NM_080626	140707	Hs.596464	NM_080626	ENSG00000184992	BRI3BP	BNAS1|HCCR-1|HCCR-2|HCCRBP-1|HCCRBP-3|KG19	BRI3 binding protein	protein-coding
Peak_10664	chr12	125065310	125065701	17.0157	-0.485306	0.451385	-1.07515	0.282308	0.751075	No-change	chr12	125065310	125065701	+	0	NA	promoter-TSS (NM_001319840)	promoter-TSS (NM_001319840)	70	NM_023928	65985	Hs.656073	NM_023928	ENSG00000081760	AACS	ACSF1|SUR-5	acetoacetyl-CoA synthetase	protein-coding
Peak_10665	chr12	125183239	125183664	42.9189	0.294278	0.286755	1.02623	0.304781	0.768923	No-change	chr12	125183239	125183664	+	0	NA	Intergenic	Intergenic	-2935	NM_001366854	114795	Hs.524838	NM_052907	ENSG00000139364	TMEM132B	-	transmembrane protein 132B	protein-coding
Peak_10666	chr12	125185662	125186056	38.6404	0.0820166	0.285283	0.287492	0.773736	0.96757	No-change	chr12	125185662	125186056	+	0	NA	promoter-TSS (NM_001366854)	promoter-TSS (NM_001366854)	-527	NM_001366854	114795	Hs.524838	NM_052907	ENSG00000139364	TMEM132B	-	transmembrane protein 132B	protein-coding
Peak_10667	chr12	125209288	125209740	26.5486	-0.0026467	0.347652	-0.00761306	0.993926	0.999257	No-change	chr12	125209288	125209740	+	0	NA	intron (NM_001366854, intron 1 of 8)	intron (NM_001366854, intron 1 of 8)	23128	NM_001366854	114795	Hs.524838	NM_052907	ENSG00000139364	TMEM132B	-	transmembrane protein 132B	protein-coding
Peak_10668	chr12	125262797	125263311	45.5363	-0.438658	0.27696	-1.58383	0.113232	0.520205	No-change	chr12	125262797	125263311	+	0	NA	intron (NM_001366854, intron 1 of 8)	intron (NM_001366854, intron 1 of 8)	-63562	NM_052907	114795	Hs.524838	NM_052907	ENSG00000139364	TMEM132B	-	transmembrane protein 132B	protein-coding
Peak_10669	chr12	125314400	125315143	76.3724	-0.248008	0.212744	-1.16576	0.243711	0.71588	No-change	chr12	125314400	125315143	+	0	NA	intron (NM_001366854, intron 1 of 8)	intron (NM_001366854, intron 1 of 8)	-11845	NM_052907	114795	Hs.524838	NM_052907	ENSG00000139364	TMEM132B	-	transmembrane protein 132B	protein-coding
Peak_1067	chr1	31413490	31414506	66.8865	-0.201347	0.222314	-0.905688	0.365101	0.810704	No-change	chr1	31413490	31414506	+	0	NA	5' UTR (NM_018565, exon 1 of 10)	5' UTR (NM_018565, exon 1 of 10)	185	NM_001199039	347735	Hs.270655	NM_018565	ENSG00000168528	SERINC2	FKSG84|PRO0899|TDE2|TDE2L	serine incorporator 2	protein-coding
Peak_10670	chr12	125330970	125331350	27.1899	-0.17444	0.353396	-0.493609	0.621582	0.922588	No-change	chr12	125330970	125331350	+	0	NA	intron (NM_052907, intron 1 of 8)	CpG	4544	NM_052907	114795	Hs.524838	NM_052907	ENSG00000139364	TMEM132B	-	transmembrane protein 132B	protein-coding
Peak_10671	chr12	125503078	125503375	13.6497	1.08369	0.516668	2.09747	0.0359524	0.301199	gained-open	chr12	125503078	125503375	+	0	NA	intron (NM_052907, intron 3 of 8)	intron (NM_052907, intron 3 of 8)	-119226	NM_001286219	114795	Hs.524838	NM_052907	ENSG00000139364	TMEM132B	-	transmembrane protein 132B	protein-coding
Peak_10672	chr12	125528355	125528745	34.2964	-0.920012	0.357546	-2.57313	0.0100783	0.151854	No-change	chr12	125528355	125528745	+	0	NA	intron (NM_052907, intron 4 of 8)	L2a|LINE|L2	-93902	NM_001286219	114795	Hs.524838	NM_052907	ENSG00000139364	TMEM132B	-	transmembrane protein 132B	protein-coding
Peak_10673	chr12	125983013	125984267	101.339	0.12323	0.189845	0.649107	0.516269	0.886621	No-change	chr12	125983013	125984267	+	0	NA	promoter-TSS (NR_034132)	promoter-TSS (NR_034132)	-266	NR_034132	400084	Hs.156191	NR_034132	ENSG00000249267	LINC00939	-	long intergenic non-protein coding RNA 939	ncRNA
Peak_10674	chr12	126493451	126494005	22.6402	1.32419	0.401773	3.29588	0.000981152	0.0390576	gained-open	chr12	126493451	126494005	+	0	NA	Intergenic	Intergenic	-44401	NR_147498	283435	Hs.667334	NR_147498		LINC02825	-	long intergenic non-protein coding RNA 2825	ncRNA
Peak_10675	chr12	126538135	126538478	24.5877	0.345023	0.39162	0.881015	0.37831	0.817829	No-change	chr12	126538135	126538478	+	0	NA	Intergenic	MLT2E|LTR|ERVL	-88979	NR_147498	283435	Hs.667334	NR_147498		LINC02825	-	long intergenic non-protein coding RNA 2825	ncRNA
Peak_10676	chr12	126720394	126720725	21.4433	0.820662	0.439285	1.86818	0.0617371	0.395648	No-change	chr12	126720394	126720725	+	0	NA	Intergenic	Intergenic	-16448	NR_038256	100507206	Hs.662298	NR_038256		LINC00943	-	long intergenic non-protein coding RNA 943	ncRNA
Peak_10677	chr12	126726376	126726658	9.4468	0.103653	0.605829	0.171093	0.86415	0.9837	No-change	chr12	126726376	126726658	+	0	NA	Intergenic	CpG	-10490	NR_038256	100507206	Hs.662298	NR_038256		LINC00943	-	long intergenic non-protein coding RNA 943	ncRNA
Peak_10678	chr12	126874528	126874865	13.8702	0.92147	0.513518	1.79443	0.0727454	0.427012	No-change	chr12	126874528	126874865	+	0	NA	promoter-TSS (NR_033970)	promoter-TSS (NR_033970)	-6	NR_033970	440117	Hs.127100	NR_033970	ENSG00000249873	LINC02372	-	long intergenic non-protein coding RNA 2372	ncRNA
Peak_10679	chr12	126952563	126952966	21.3316	0.23339	0.380942	0.612664	0.540098	0.897111	No-change	chr12	126952563	126952966	+	0	NA	intron (NR_104646, intron 4 of 6)	MER61F|LTR|ERV1	-78074	NR_033970	440117	Hs.127100	NR_033970	ENSG00000249873	LINC02372	-	long intergenic non-protein coding RNA 2372	ncRNA
Peak_1068	chr1	31421573	31421797	17.5984	0.374142	0.44582	0.839221	0.401345	0.832421	No-change	chr1	31421573	31421797	+	0	NA	intron (NM_001199039, intron 2 of 10)	L2c|LINE|L2	7872	NM_001199039	347735	Hs.270655	NM_018565	ENSG00000168528	SERINC2	FKSG84|PRO0899|TDE2|TDE2L	serine incorporator 2	protein-coding
Peak_10680	chr12	127187037	127187398	13.9144	1.37371	0.49904	2.7527	0.00591054	0.112126	gained-open	chr12	127187037	127187398	+	0	NA	Intergenic	MLT1C|LTR|ERVL-MaLR	97066	NR_146537	105370065		NR_146537		LINC02376	-	long intergenic non-protein coding RNA 2376	ncRNA
Peak_10681	chr12	127621351	127621623	10.8016	0.00212405	0.528948	0.00401561	0.996796	0.999644	No-change	chr12	127621351	127621623	+	0	NA	Intergenic	LTR28|LTR|ERV1	14980	NR_120451	101927637	Hs.170413	NR_120451	ENSG00000256022	LINC02411	-	long intergenic non-protein coding RNA 2411	ncRNA
Peak_10682	chr12	127745965	127746146	10.317	-0.239699	0.566934	-0.422799	0.672442	0.939033	No-change	chr12	127745965	127746146	+	0	NA	Intergenic	Intergenic	-90467	NR_134995	105370068	Hs.524845	NR_134995		LOC105370068	-	uncharacterized LOC105370068	ncRNA
Peak_10683	chr12	127926087	127926315	13.4295	0.117739	0.499424	0.235749	0.813627	0.974966	No-change	chr12	127926087	127926315	+	0	NA	intron (NR_046392, intron 1 of 4)	intron (NR_046392, intron 1 of 4)	10791	NR_046392	100862680	Hs.385496	NR_046392	ENSG00000256193	LINC00507	-	long intergenic non-protein coding RNA 507	ncRNA
Peak_10684	chr12	127987316	127987484	11.4272	1.2392	0.540159	2.29414	0.0217827	0.233023	gained-open	chr12	127987316	127987484	+	0	NA	Intergenic	LTR16A2|LTR|ERVL	-3509	NR_126452	104472718	Hs.628661	NR_126452		LINC00508	-	long intergenic non-protein coding RNA 508	ncRNA
Peak_10685	chr12	128190003	128190214	12.722	0.865482	0.510024	1.69694	0.0897072	0.469678	No-change	chr12	128190003	128190214	+	0	NA	Intergenic	(TG)n|Simple_repeat|Simple_repeat	71891	NR_104648	101927694	Hs.524849	NR_104648	ENSG00000256659	LINC02368	-	long intergenic non-protein coding RNA 2368	ncRNA
Peak_10686	chr12	128226350	128226668	18.0185	0.846539	0.420927	2.01113	0.0443114	0.335661	No-change	chr12	128226350	128226668	+	0	NA	Intergenic	MER105|DNA|hAT-Charlie	-40894	NM_001136103	92293	Hs.49599	NM_001136103	ENSG00000181234	TMEM132C	PPP1R152	transmembrane protein 132C	protein-coding
Peak_10687	chr12	128267812	128268165	21.8648	-0.0595714	0.390063	-0.152723	0.878617	0.985684	No-change	chr12	128267812	128268165	+	0	NA	intron (NM_001136103, intron 1 of 8)	CpG	585	NM_001136103	92293	Hs.49599	NM_001136103	ENSG00000181234	TMEM132C	PPP1R152	transmembrane protein 132C	protein-coding
Peak_10688	chr12	128326514	128326768	15.3339	0.449681	0.451195	0.996645	0.318937	0.778823	No-change	chr12	128326514	128326768	+	0	NA	intron (NM_001136103, intron 1 of 8)	intron (NM_001136103, intron 1 of 8)	32549	NR_037406	100500817		NR_037406	ENSG00000265635	MIR3612	-	microRNA 3612	ncRNA
Peak_10689	chr12	128338876	128339603	61.0161	0.188976	0.245535	0.769649	0.441508	0.850421	No-change	chr12	128338876	128339603	+	0	NA	intron (NM_001136103, intron 1 of 8)	intron (NM_001136103, intron 1 of 8)	45147	NR_037406	100500817		NR_037406	ENSG00000265635	MIR3612	-	microRNA 3612	ncRNA
Peak_1069	chr1	31431839	31432137	437.706	0.614203	0.109883	5.58961	2.27583e-08	2.61259e-05	No-change	chr1	31431839	31432137	+	0	NA	intron (NM_178865, intron 8 of 9)	(GATAGGGTG)n|Simple_repeat|Simple_repeat	18175	NM_001199039	347735	Hs.270655	NM_018565	ENSG00000168528	SERINC2	FKSG84|PRO0899|TDE2|TDE2L	serine incorporator 2	protein-coding
Peak_10690	chr12	128357941	128358280	25.502	-0.302499	0.360517	-0.839071	0.40143	0.832437	No-change	chr12	128357941	128358280	+	0	NA	intron (NM_001136103, intron 1 of 8)	intron (NM_001136103, intron 1 of 8)	64018	NR_037406	100500817		NR_037406	ENSG00000265635	MIR3612	-	microRNA 3612	ncRNA
Peak_10691	chr12	128365820	128366501	46.7601	-0.337268	0.277823	-1.21397	0.224761	0.694429	No-change	chr12	128365820	128366501	+	0	NA	intron (NM_001136103, intron 1 of 8)	CpG	72068	NR_037406	100500817		NR_037406	ENSG00000265635	MIR3612	-	microRNA 3612	ncRNA
Peak_10692	chr12	128381536	128381945	35.2382	-0.411651	0.314287	-1.30979	0.190265	0.651377	No-change	chr12	128381536	128381945	+	0	NA	intron (NM_001136103, intron 1 of 8)	intron (NM_001136103, intron 1 of 8)	87648	NR_037406	100500817		NR_037406	ENSG00000265635	MIR3612	-	microRNA 3612	ncRNA
Peak_10693	chr12	128387890	128388191	12.815	-0.642616	0.518894	-1.23843	0.215555	0.685051	No-change	chr12	128387890	128388191	+	0	NA	intron (NM_001136103, intron 1 of 8)	intron (NM_001136103, intron 1 of 8)	93948	NR_037406	100500817		NR_037406	ENSG00000265635	MIR3612	-	microRNA 3612	ncRNA
Peak_10694	chr12	128650030	128650382	9.39404	-0.505772	0.58837	-0.859616	0.390001	0.824744	No-change	chr12	128650030	128650382	+	0	NA	intron (NM_001136103, intron 4 of 8)	intron (NM_001136103, intron 4 of 8)	173752	NM_145648	121260	Hs.507260	NM_145648	ENSG00000139370	SLC15A4	FP12591|PHT1|PTR4	solute carrier family 15 member 4	protein-coding
Peak_10695	chr12	128705481	128705730	8.05023	0.0665682	0.658518	0.101088	0.919481	0.990957	No-change	chr12	128705481	128705730	+	0	NA	exon (NM_001136103, exon 9 of 9)	exon (NM_001136103, exon 9 of 9)	118353	NM_145648	121260	Hs.507260	NM_145648	ENSG00000139370	SLC15A4	FP12591|PHT1|PTR4	solute carrier family 15 member 4	protein-coding
Peak_10696	chr12	128763552	128763772	11.1563	1.19587	0.565134	2.11608	0.0343376	0.294288	gained-open	chr12	128763552	128763772	+	0	NA	Intergenic	Intergenic	60296	NM_145648	121260	Hs.507260	NM_145648	ENSG00000139370	SLC15A4	FP12591|PHT1|PTR4	solute carrier family 15 member 4	protein-coding
Peak_10697	chr12	128810807	128811015	11.2457	0.621322	0.534794	1.1618	0.245318	0.717695	No-change	chr12	128810807	128811015	+	0	NA	intron (NM_145648, intron 2 of 7)	MIR|SINE|MIR	13047	NM_145648	121260	Hs.507260	NM_145648	ENSG00000139370	SLC15A4	FP12591|PHT1|PTR4	solute carrier family 15 member 4	protein-coding
Peak_10698	chr12	128824621	128824835	13.0633	0.215148	0.48953	0.439499	0.6603	0.935521	No-change	chr12	128824621	128824835	+	0	NA	promoter-TSS (NM_145648)	promoter-TSS (NM_145648)	-770	NM_145648	121260	Hs.507260	NM_145648	ENSG00000139370	SLC15A4	FP12591|PHT1|PTR4	solute carrier family 15 member 4	protein-coding
Peak_10699	chr12	128969382	128969748	31.963	0.0152415	0.323696	0.0470858	0.962445	0.995752	No-change	chr12	128969382	128969748	+	0	NA	intron (NM_144669, intron 7 of 7)	intron (NM_144669, intron 7 of 7)	116087	NM_144669	144423	Hs.655668	NM_144669	ENSG00000151948	GLT1D1	-	glycosyltransferase 1 domain containing 1	protein-coding
Peak_107	chr1	3349734	3349968	30.5902	-0.222091	0.331958	-0.669032	0.503475	0.880461	No-change	chr1	3349734	3349968	+	0	NA	intron (NM_022114, intron 3 of 16)	intron (NM_022114, intron 3 of 16)	-104814	NM_014448	27237	Hs.87435	NM_014448	ENSG00000130762	ARHGEF16	GEF16|NBR	Rho guanine nucleotide exchange factor 16	protein-coding
Peak_1070	chr1	31434324	31434826	59.2265	0.0331986	0.237877	0.139562	0.889006	0.986796	No-change	chr1	31434324	31434826	+	0	NA	3' UTR (NM_018565, exon 10 of 10)	3' UTR (NM_018565, exon 10 of 10)	20762	NM_001199039	347735	Hs.270655	NM_018565	ENSG00000168528	SERINC2	FKSG84|PRO0899|TDE2|TDE2L	serine incorporator 2	protein-coding
Peak_10700	chr12	129607304	129607756	22.8203	0.605211	0.367236	1.64801	0.0993496	0.491312	No-change	chr12	129607304	129607756	+	0	NA	intron (NM_133448, intron 2 of 8)	MER77|LTR|ERVL	296495	NM_133448	121256	Hs.507268	NM_133448	ENSG00000151952	TMEM132D	MOLT|PPP1R153	transmembrane protein 132D	protein-coding
Peak_10701	chr12	129612125	129612337	16.7216	1.20239	0.47454	2.5338	0.0112832	0.161637	gained-open	chr12	129612125	129612337	+	0	NA	intron (NM_133448, intron 2 of 8)	MLT1J2-int|LTR|ERVL-MaLR	291794	NM_133448	121256	Hs.507268	NM_133448	ENSG00000151952	TMEM132D	MOLT|PPP1R153	transmembrane protein 132D	protein-coding
Peak_10702	chr12	129817649	129818317	29.1486	0.678512	0.360805	1.88055	0.0600328	0.390609	No-change	chr12	129817649	129818317	+	0	NA	intron (NM_133448, intron 1 of 8)	(GT)n|Simple_repeat|Simple_repeat	86042	NM_133448	121256	Hs.507268	NM_133448	ENSG00000151952	TMEM132D	MOLT|PPP1R153	transmembrane protein 132D	protein-coding
Peak_10703	chr12	129826117	129826358	12.4402	0.681092	0.512747	1.32832	0.184072	0.643231	No-change	chr12	129826117	129826358	+	0	NA	intron (NM_133448, intron 1 of 8)	intron (NM_133448, intron 1 of 8)	77788	NM_133448	121256	Hs.507268	NM_133448	ENSG00000151952	TMEM132D	MOLT|PPP1R153	transmembrane protein 132D	protein-coding
Peak_10704	chr12	129871906	129872100	9.46317	-0.457491	0.572384	-0.799273	0.424132	0.844071	No-change	chr12	129871906	129872100	+	0	NA	intron (NM_133448, intron 1 of 8)	intron (NM_133448, intron 1 of 8)	32022	NM_133448	121256	Hs.507268	NM_133448	ENSG00000151952	TMEM132D	MOLT|PPP1R153	transmembrane protein 132D	protein-coding
Peak_10705	chr12	129914652	129914877	19.2895	0.28863	0.411744	0.700995	0.483306	0.870592	No-change	chr12	129914652	129914877	+	0	NA	Intergenic	L2a|LINE|L2	-10739	NM_133448	121256	Hs.507268	NM_133448	ENSG00000151952	TMEM132D	MOLT|PPP1R153	transmembrane protein 132D	protein-coding
Peak_10706	chr12	129966342	129966599	9.38376	-0.207455	0.58899	-0.352222	0.724672	0.953338	No-change	chr12	129966342	129966599	+	0	NA	Intergenic	Intergenic	-62445	NM_133448	121256	Hs.507268	NM_133448	ENSG00000151952	TMEM132D	MOLT|PPP1R153	transmembrane protein 132D	protein-coding
Peak_10707	chr12	130044945	130045213	19.15	0.172768	0.410732	0.420635	0.674021	0.939194	No-change	chr12	130044945	130045213	+	0	NA	Intergenic	Intergenic	-2737	NR_024457	100190940	Hs.625993	NR_024457	ENSG00000214039	LINC02418	-	long intergenic non-protein coding RNA 2418	ncRNA
Peak_10708	chr12	130045263	130045691	43.5003	0.689594	0.273822	2.5184	0.0117889	0.165265	No-change	chr12	130045263	130045691	+	0	NA	Intergenic	Intergenic	-3135	NR_024457	100190940	Hs.625993	NR_024457	ENSG00000214039	LINC02418	-	long intergenic non-protein coding RNA 2418	ncRNA
Peak_10709	chr12	130053689	130054147	28.9327	-0.41352	0.351561	-1.17624	0.239499	0.710634	No-change	chr12	130053689	130054147	+	0	NA	Intergenic	Intergenic	-11576	NR_024457	100190940	Hs.625993	NR_024457	ENSG00000214039	LINC02418	-	long intergenic non-protein coding RNA 2418	ncRNA
Peak_1071	chr1	31477499	31477786	13.6069	0.31872	0.489006	0.651771	0.514549	0.885413	No-change	chr1	31477499	31477786	+	0	NA	Intergenic	L1PBa|LINE|L1	-22443	NR_034112	149086	Hs.729905	NR_034112	ENSG00000260386	LDC1P	LINC01225	leucine decarboxylase 1, pseudogene	pseudo
Peak_10710	chr12	130104620	130104955	24.0105	-0.139822	0.361785	-0.386479	0.699142	0.946777	No-change	chr12	130104620	130104955	+	0	NA	Intergenic	Intergenic	33452	NR_146538	105370078		NR_146538		LINC02419	-	long intergenic non-protein coding RNA 2419	ncRNA
Peak_10711	chr12	130112074	130112461	42.4989	0.40785	0.289286	1.40985	0.158584	0.60481	No-change	chr12	130112074	130112461	+	0	NA	Intergenic	Intergenic	40932	NR_146538	105370078		NR_146538		LINC02419	-	long intergenic non-protein coding RNA 2419	ncRNA
Peak_10712	chr12	130254592	130254942	16.7711	-0.893751	0.457751	-1.95248	0.050881	0.359699	No-change	chr12	130254592	130254942	+	0	NA	Intergenic	Intergenic	-83120	NM_001190971	9271	Hs.405659	NM_004764	ENSG00000125207	PIWIL1	CT80.1|HIWI|MIWI|PIWI	piwi like RNA-mediated gene silencing 1	protein-coding
Peak_10713	chr12	130350910	130351154	12.9691	0.90409	0.498053	1.81525	0.0694857	0.419344	No-change	chr12	130350910	130351154	+	0	NA	intron (NM_004764, intron 9 of 20)	intron (NM_004764, intron 9 of 20)	13145	NM_004764	9271	Hs.405659	NM_004764	ENSG00000125207	PIWIL1	CT80.1|HIWI|MIWI|PIWI	piwi like RNA-mediated gene silencing 1	protein-coding
Peak_10714	chr12	130401825	130402124	13.9599	-0.0718102	0.472435	-0.152	0.879187	0.985684	No-change	chr12	130401825	130402124	+	0	NA	intron (NM_001351226, intron 20 of 21)	intron (NM_001351226, intron 20 of 21)	64087	NM_004764	9271	Hs.405659	NM_004764	ENSG00000125207	PIWIL1	CT80.1|HIWI|MIWI|PIWI	piwi like RNA-mediated gene silencing 1	protein-coding
Peak_10715	chr12	130656264	130656674	28.0436	-0.0319842	0.351383	-0.0910237	0.927474	0.992366	No-change	chr12	130656264	130656674	+	0	NA	intron (NM_001351226, intron 1 of 21)	MLT1C|LTR|ERVL-MaLR	-22549	NM_001351231	23504	Hs.657441	NM_015347	ENSG00000060709	RIMBP2	PPP1R133|RBP2|RIM-BP2	RIMS binding protein 2	protein-coding
Peak_10716	chr12	130688608	130689169	43.2277	-0.287454	0.284021	-1.01209	0.311497	0.774252	No-change	chr12	130688608	130689169	+	0	NA	intron (NM_001351226, intron 1 of 21)	intron (NM_001351226, intron 1 of 21)	27411	NM_001351227	23504	Hs.657441	NM_015347	ENSG00000060709	RIMBP2	PPP1R133|RBP2|RIM-BP2	RIMS binding protein 2	protein-coding
Peak_10717	chr12	130716353	130716681	31.9131	0.381106	0.320967	1.18737	0.235082	0.705544	No-change	chr12	130716353	130716681	+	0	NA	promoter-TSS (NM_001351233)	promoter-TSS (NM_001351233)	-212	NM_001351233	23504	Hs.657441	NM_015347	ENSG00000060709	RIMBP2	PPP1R133|RBP2|RIM-BP2	RIMS binding protein 2	protein-coding
Peak_10718	chr12	130729250	130729965	37.0002	0.786825	0.304114	2.58727	0.009674	0.14877	No-change	chr12	130729250	130729965	+	0	NA	Intergenic	Intergenic	-13302	NM_001351233	23504	Hs.657441	NM_015347	ENSG00000060709	RIMBP2	PPP1R133|RBP2|RIM-BP2	RIMS binding protein 2	protein-coding
Peak_10719	chr12	130748095	130748406	33.7455	-0.0338408	0.305389	-0.110812	0.911766	0.989992	No-change	chr12	130748095	130748406	+	0	NA	Intergenic	Intergenic	-31945	NM_001351233	23504	Hs.657441	NM_015347	ENSG00000060709	RIMBP2	PPP1R133|RBP2|RIM-BP2	RIMS binding protein 2	protein-coding
Peak_1072	chr1	31509391	31509701	22.3456	0.311731	0.37199	0.838009	0.402026	0.832856	No-change	chr1	31509391	31509701	+	0	NA	TTS (NR_034112)	TTS (NR_034112)	-8889	NR_027085	284551	Hs.658659	NR_027085		LINC01226	-	long intergenic non-protein coding RNA 1226	ncRNA
Peak_10720	chr12	130752703	130753132	28.2383	0.241787	0.336518	0.718496	0.472451	0.865193	No-change	chr12	130752703	130753132	+	0	NA	Intergenic	Intergenic	-36612	NM_001351233	23504	Hs.657441	NM_015347	ENSG00000060709	RIMBP2	PPP1R133|RBP2|RIM-BP2	RIMS binding protein 2	protein-coding
Peak_10721	chr12	130761581	130762001	28.1238	0.207141	0.366191	0.565664	0.571622	0.90782	No-change	chr12	130761581	130762001	+	0	NA	Intergenic	Intergenic	-45486	NM_001351233	23504	Hs.657441	NM_015347	ENSG00000060709	RIMBP2	PPP1R133|RBP2|RIM-BP2	RIMS binding protein 2	protein-coding
Peak_10722	chr12	130775959	130776502	56.5955	-0.308475	0.254633	-1.21145	0.225724	0.695646	No-change	chr12	130775959	130776502	+	0	NA	Intergenic	Intergenic	-59925	NM_001351233	23504	Hs.657441	NM_015347	ENSG00000060709	RIMBP2	PPP1R133|RBP2|RIM-BP2	RIMS binding protein 2	protein-coding
Peak_10723	chr12	130776604	130776934	56.5154	-0.0343303	0.239584	-0.143291	0.88606	0.986718	No-change	chr12	130776604	130776934	+	0	NA	Intergenic	Intergenic	-60464	NM_001351233	23504	Hs.657441	NM_015347	ENSG00000060709	RIMBP2	PPP1R133|RBP2|RIM-BP2	RIMS binding protein 2	protein-coding
Peak_10724	chr12	130816042	130816461	22.1002	0.371171	0.385751	0.962204	0.335947	0.791159	No-change	chr12	130816042	130816461	+	0	NA	intron (NM_001351051, intron 3 of 10)	intron (NM_001351051, intron 3 of 10)	22999	NM_001351052	2054	Hs.437585	NM_001980	ENSG00000111450	STX2	EPIM|EPM|STX2A|STX2B|STX2C	syntaxin 2	protein-coding
Peak_10725	chr12	130819085	130819385	21.1544	-0.207797	0.388634	-0.534686	0.592867	0.915306	No-change	chr12	130819085	130819385	+	0	NA	intron (NM_001351051, intron 3 of 10)	CpG	20015	NM_001351052	2054	Hs.437585	NM_001980	ENSG00000111450	STX2	EPIM|EPM|STX2A|STX2B|STX2C	syntaxin 2	protein-coding
Peak_10726	chr12	130838491	130838942	20.8818	-0.117939	0.389152	-0.303067	0.761839	0.964032	No-change	chr12	130838491	130838942	+	0	NA	intron (NM_001351051, intron 1 of 10)	CpG	534	NM_001351052	2054	Hs.437585	NM_001980	ENSG00000111450	STX2	EPIM|EPM|STX2A|STX2B|STX2C	syntaxin 2	protein-coding
Peak_10727	chr12	130925392	130925571	7.28401	-0.698191	0.726444	-0.961108	0.336498	0.791597	No-change	chr12	130925392	130925571	+	0	NA	Intergenic	Intergenic	-28426	NM_001330497	283383	Hs.719239	NM_198827	ENSG00000111452	ADGRD1	GPR133|PGR25	adhesion G protein-coupled receptor D1	protein-coding
Peak_10728	chr12	130983723	130984034	19.7191	-0.729405	0.41762	-1.74658	0.0807107	0.448598	No-change	chr12	130983723	130984034	+	0	NA	intron (NM_198827, intron 5 of 24)	intron (NM_198827, intron 5 of 24)	10098	NR_131951	105755954	Hs.677534	NR_131950		ADGRD1-AS1	LACAT8	ADGRD1 antisense RNA 1	ncRNA
Peak_10729	chr12	131003466	131004021	44.114	0.529441	0.27966	1.89316	0.0583371	0.385569	No-change	chr12	131003466	131004021	+	0	NA	intron (NM_198827, intron 10 of 24)	intron (NM_198827, intron 10 of 24)	-9767	NR_131950	105755954	Hs.677534	NR_131950		ADGRD1-AS1	LACAT8	ADGRD1 antisense RNA 1	ncRNA
Peak_1073	chr1	31548792	31549627	59.6133	0.0991518	0.234903	0.422097	0.672954	0.939076	No-change	chr1	31548792	31549627	+	0	NA	Intergenic	Intergenic	-27276	NM_001204414	64129	Hs.199368	NM_022164	ENSG00000142910	TINAGL1	ARG1|LCN7|LIECG3|TINAGRP	tubulointerstitial nephritis antigen like 1	protein-coding
Peak_10730	chr12	131038948	131039673	53.4925	-0.252355	0.258574	-0.975947	0.329091	0.786441	No-change	chr12	131038948	131039673	+	0	NA	intron (NM_198827, intron 13 of 24)	intron (NM_198827, intron 13 of 24)	-45334	NR_131950	105755954	Hs.677534	NR_131950		ADGRD1-AS1	LACAT8	ADGRD1 antisense RNA 1	ncRNA
Peak_10731	chr12	131048047	131048366	29.3758	1.02838	0.351081	2.92918	0.00339856	0.0813801	gained-open	chr12	131048047	131048366	+	0	NA	intron (NM_198827, intron 13 of 24)	intron (NM_198827, intron 13 of 24)	-54230	NR_131950	105755954	Hs.677534	NR_131950		ADGRD1-AS1	LACAT8	ADGRD1 antisense RNA 1	ncRNA
Peak_10732	chr12	131077054	131077470	22.1078	1.04793	0.384122	2.72811	0.00636983	0.117111	gained-open	chr12	131077054	131077470	+	0	NA	intron (NM_198827, intron 14 of 24)	intron (NM_198827, intron 14 of 24)	-83286	NR_131950	105755954	Hs.677534	NR_131950		ADGRD1-AS1	LACAT8	ADGRD1 antisense RNA 1	ncRNA
Peak_10733	chr12	131104173	131104466	20.2056	-0.240194	0.420306	-0.571475	0.567678	0.907041	No-change	chr12	131104173	131104466	+	0	NA	intron (NM_198827, intron 15 of 24)	intron (NM_198827, intron 15 of 24)	-60692	NR_026670	116437	Hs.675497	NR_026670	ENSG00000204603	LINC01257	-	long intergenic non-protein coding RNA 1257	ncRNA
Peak_10734	chr12	131104577	131105085	51.8231	-0.210741	0.268789	-0.784039	0.433017	0.847566	No-change	chr12	131104577	131105085	+	0	NA	exon (NM_001330497, exon 17 of 26)	exon (NM_001330497, exon 17 of 26)	-60180	NR_026670	116437	Hs.675497	NR_026670	ENSG00000204603	LINC01257	-	long intergenic non-protein coding RNA 1257	ncRNA
Peak_10735	chr12	131112214	131112416	13.7817	1.14385	0.503745	2.27069	0.0231656	0.239843	gained-open	chr12	131112214	131112416	+	0	NA	intron (NM_198827, intron 18 of 24)	L1M4b|LINE|L1	-52696	NR_026670	116437	Hs.675497	NR_026670	ENSG00000204603	LINC01257	-	long intergenic non-protein coding RNA 1257	ncRNA
Peak_10736	chr12	131116182	131116444	12.7917	-0.855637	0.551099	-1.5526	0.120519	0.535744	No-change	chr12	131116182	131116444	+	0	NA	intron (NM_198827, intron 18 of 24)	intron (NM_198827, intron 18 of 24)	-48698	NR_026670	116437	Hs.675497	NR_026670	ENSG00000204603	LINC01257	-	long intergenic non-protein coding RNA 1257	ncRNA
Peak_10737	chr12	131129852	131130317	43.656	0.142315	0.272161	0.522909	0.601038	0.917685	No-change	chr12	131129852	131130317	+	0	NA	intron (NM_198827, intron 20 of 24)	intron (NM_198827, intron 20 of 24)	-34927	NR_026670	116437	Hs.675497	NR_026670	ENSG00000204603	LINC01257	-	long intergenic non-protein coding RNA 1257	ncRNA
Peak_10738	chr12	131132342	131132637	24.7721	-0.477547	0.395644	-1.20701	0.227428	0.697266	No-change	chr12	131132342	131132637	+	0	NA	intron (NM_198827, intron 21 of 24)	MLT1K|LTR|ERVL-MaLR	-32522	NR_026670	116437	Hs.675497	NR_026670	ENSG00000204603	LINC01257	-	long intergenic non-protein coding RNA 1257	ncRNA
Peak_10739	chr12	131218462	131218713	38.3992	-0.486435	0.301569	-1.61302	0.106741	0.507138	No-change	chr12	131218462	131218713	+	0	NA	Intergenic	MER70B|LTR|ERVL	53576	NR_026670	116437	Hs.675497	NR_026670	ENSG00000204603	LINC01257	-	long intergenic non-protein coding RNA 1257	ncRNA
Peak_1074	chr1	31596172	31596814	67.8689	0.798697	0.230229	3.46915	0.000522112	0.0269135	No-change	chr1	31596172	31596814	+	0	NA	Intergenic	LTR33|LTR|ERVL	18348	NM_001204415	64129	Hs.199368	NM_022164	ENSG00000142910	TINAGL1	ARG1|LCN7|LIECG3|TINAGRP	tubulointerstitial nephritis antigen like 1	protein-coding
Peak_10740	chr12	131221720	131222555	132.337	-0.444131	0.168981	-2.62829	0.00858153	0.139229	No-change	chr12	131221720	131222555	+	0	NA	Intergenic	MER4D|LTR|ERV1	57126	NR_026670	116437	Hs.675497	NR_026670	ENSG00000204603	LINC01257	-	long intergenic non-protein coding RNA 1257	ncRNA
Peak_10741	chr12	131229767	131230089	14.8076	-0.368282	0.488131	-0.754473	0.450565	0.853879	No-change	chr12	131229767	131230089	+	0	NA	Intergenic	Intergenic	64917	NR_026670	116437	Hs.675497	NR_026670	ENSG00000204603	LINC01257	-	long intergenic non-protein coding RNA 1257	ncRNA
Peak_10742	chr12	131267685	131268122	26.0819	-0.363622	0.359387	-1.01178	0.311642	0.774252	No-change	chr12	131267685	131268122	+	0	NA	Intergenic	Intergenic	30069	NR_135045	107161159	Hs.730119	NR_135045	ENSG00000248703	LINC02415	-	long intergenic non-protein coding RNA 2415	ncRNA
Peak_10743	chr12	131296601	131297096	38.4826	0.486671	0.293861	1.65612	0.0976969	0.488366	No-change	chr12	131296601	131297096	+	0	NA	non-coding (NR_135045, exon 2 of 2)	non-coding (NR_135045, exon 2 of 2)	1124	NR_135045	107161159	Hs.730119	NR_135045	ENSG00000248703	LINC02415	-	long intergenic non-protein coding RNA 2415	ncRNA
Peak_10744	chr12	131345766	131346383	56.4007	-0.288172	0.271275	-1.06229	0.288105	0.756461	No-change	chr12	131345766	131346383	+	0	NA	Intergenic	Intergenic	-1396	NR_103736	338797	Hs.592007	NM_001025466		LINC02370	-	long intergenic non-protein coding RNA 2370	ncRNA
Peak_10745	chr12	131346444	131346977	79.9302	-0.172506	0.22647	-0.761717	0.446229	0.852341	No-change	chr12	131346444	131346977	+	0	NA	promoter-TSS (NR_103736)	promoter-TSS (NR_103736)	-760	NR_103736	338797	Hs.592007	NM_001025466		LINC02370	-	long intergenic non-protein coding RNA 2370	ncRNA
Peak_10746	chr12	131354784	131355038	17.4072	0.574791	0.435635	1.31943	0.187024	0.64697	No-change	chr12	131354784	131355038	+	0	NA	intron (NR_103736, intron 2 of 3)	L2a|LINE|L2	7441	NR_103736	338797	Hs.592007	NM_001025466		LINC02370	-	long intergenic non-protein coding RNA 2370	ncRNA
Peak_10747	chr12	131366248	131366819	65.7808	-0.309186	0.227881	-1.35679	0.174849	0.630703	No-change	chr12	131366248	131366819	+	0	NA	non-coding (NR_103736, exon 3 of 4)	non-coding (NR_103736, exon 3 of 4)	19063	NR_103736	338797	Hs.592007	NM_001025466		LINC02370	-	long intergenic non-protein coding RNA 2370	ncRNA
Peak_10748	chr12	131370369	131370610	21.5821	0.091791	0.38172	0.240467	0.809968	0.973801	No-change	chr12	131370369	131370610	+	0	NA	Intergenic	Intergenic	23019	NR_103736	338797	Hs.592007	NM_001025466		LINC02370	-	long intergenic non-protein coding RNA 2370	ncRNA
Peak_10749	chr12	131381146	131381920	79.7888	0.353044	0.223553	1.57924	0.11428	0.522909	No-change	chr12	131381146	131381920	+	0	NA	Intergenic	Intergenic	34063	NR_103736	338797	Hs.592007	NM_001025466		LINC02370	-	long intergenic non-protein coding RNA 2370	ncRNA
Peak_1075	chr1	31618023	31618356	20.1527	0.00961197	0.416586	0.0230732	0.981592	0.997768	No-change	chr1	31618023	31618356	+	0	NA	intron (NM_001525, intron 1 of 8)	CpG	489	NM_001525	3061	Hs.388226	NM_001525	ENSG00000121764	HCRTR1	OX1R	hypocretin receptor 1	protein-coding
Peak_10750	chr12	131454719	131455080	30.954	-0.209899	0.332872	-0.63057	0.528321	0.891798	No-change	chr12	131454719	131455080	+	0	NA	Intergenic	Intergenic	107429	NR_103736	338797	Hs.592007	NM_001025466		LINC02370	-	long intergenic non-protein coding RNA 2370	ncRNA
Peak_10751	chr12	131555525	131556035	44.1525	-0.0281657	0.275116	-0.102377	0.918457	0.990893	No-change	chr12	131555525	131556035	+	0	NA	Intergenic	Intergenic	92341	NR_146868	105370085	Hs.739274	NR_146868		LINC02414	-	long intergenic non-protein coding RNA 2414	ncRNA
Peak_10752	chr12	131565646	131566061	36.5904	0.617025	0.30117	2.04876	0.0404855	0.321182	No-change	chr12	131565646	131566061	+	0	NA	Intergenic	Intergenic	82268	NR_146868	105370085	Hs.739274	NR_146868		LINC02414	-	long intergenic non-protein coding RNA 2414	ncRNA
Peak_10753	chr12	131604137	131604481	19.629	-0.181601	0.419412	-0.43299	0.665022	0.936938	No-change	chr12	131604137	131604481	+	0	NA	Intergenic	Intergenic	43812	NR_146868	105370085	Hs.739274	NR_146868		LINC02414	-	long intergenic non-protein coding RNA 2414	ncRNA
Peak_10754	chr12	131621043	131621383	46.2284	-0.639527	0.275854	-2.31835	0.0204302	0.224114	No-change	chr12	131621043	131621383	+	0	NA	Intergenic	Intergenic	26908	NR_146868	105370085	Hs.739274	NR_146868		LINC02414	-	long intergenic non-protein coding RNA 2414	ncRNA
Peak_10755	chr12	131621616	131622605	255.543	-0.435512	0.152508	-2.85567	0.00429465	0.0935463	No-change	chr12	131621616	131622605	+	0	NA	Intergenic	Intergenic	26011	NR_146868	105370085	Hs.739274	NR_146868		LINC02414	-	long intergenic non-protein coding RNA 2414	ncRNA
Peak_10756	chr12	131628881	131629365	27.9613	0.692514	0.344485	2.01029	0.0444007	0.335835	No-change	chr12	131628881	131629365	+	0	NA	Intergenic	Intergenic	18998	NR_146868	105370085	Hs.739274	NR_146868		LINC02414	-	long intergenic non-protein coding RNA 2414	ncRNA
Peak_10757	chr12	131644557	131644798	14.5456	0.492879	0.498841	0.988047	0.32313	0.782226	No-change	chr12	131644557	131644798	+	0	NA	Intergenic	Intergenic	3444	NR_146868	105370085	Hs.739274	NR_146868		LINC02414	-	long intergenic non-protein coding RNA 2414	ncRNA
Peak_10758	chr12	131694397	131694722	24.9405	-0.578059	0.373722	-1.54676	0.12192	0.538711	No-change	chr12	131694397	131694722	+	0	NA	Intergenic	Intergenic	-16531	NM_004592	6433	Hs.308171	NM_004592	ENSG00000061936	SFSWAP	SFRS8|SWAP	splicing factor SWAP	protein-coding
Peak_10759	chr12	131702081	131702519	15.8264	0.153448	0.459673	0.333821	0.738515	0.958107	No-change	chr12	131702081	131702519	+	0	NA	Intergenic	L1M2a|LINE|L1	-8790	NM_004592	6433	Hs.308171	NM_004592	ENSG00000061936	SFSWAP	SFRS8|SWAP	splicing factor SWAP	protein-coding
Peak_1076	chr1	31626480	31626983	48.576	0.454597	0.259662	1.75073	0.0799926	0.446681	No-change	chr1	31626480	31626983	+	0	NA	intron (NM_001525, intron 8 of 8)	intron (NM_001525, intron 8 of 8)	9031	NM_001525	3061	Hs.388226	NM_001525	ENSG00000121764	HCRTR1	OX1R	hypocretin receptor 1	protein-coding
Peak_10760	chr12	131710581	131711199	25.5407	-0.332232	0.354135	-0.93815	0.348167	0.79951	No-change	chr12	131710581	131711199	+	0	NA	promoter-TSS (NM_001261411)	promoter-TSS (NM_001261411)	-200	NM_004592	6433	Hs.308171	NM_004592	ENSG00000061936	SFSWAP	SFRS8|SWAP	splicing factor SWAP	protein-coding
Peak_10761	chr12	131776246	131776709	22.4582	-1.05442	0.402929	-2.61689	0.00887342	0.141798	gained-close	chr12	131776246	131776709	+	0	NA	intron (NM_004592, intron 13 of 17)	intron (NM_004592, intron 13 of 17)	-51916	NM_016155	4326	Hs.709245	NM_016155	ENSG00000198598	MMP17	MMP-17|MT4-MMP|MT4MMP|MTMMP4	matrix metallopeptidase 17	protein-coding
Peak_10762	chr12	131779093	131779307	11.9843	-0.508612	0.511209	-0.99492	0.319775	0.779575	No-change	chr12	131779093	131779307	+	0	NA	intron (NM_004592, intron 14 of 17)	CpG	-49193	NM_016155	4326	Hs.709245	NM_016155	ENSG00000198598	MMP17	MMP-17|MT4-MMP|MT4MMP|MTMMP4	matrix metallopeptidase 17	protein-coding
Peak_10763	chr12	131795365	131795666	14.7247	0.351599	0.466659	0.753439	0.451186	0.854247	No-change	chr12	131795365	131795666	+	0	NA	intron (NM_004592, intron 15 of 17)	intron (NM_004592, intron 15 of 17)	-32878	NM_016155	4326	Hs.709245	NM_016155	ENSG00000198598	MMP17	MMP-17|MT4-MMP|MT4MMP|MTMMP4	matrix metallopeptidase 17	protein-coding
Peak_10764	chr12	131829173	131829449	29.4611	-0.0914714	0.338155	-0.270501	0.786775	0.969678	No-change	chr12	131829173	131829449	+	0	NA	intron (NM_016155, intron 1 of 9)	CpG	918	NM_016155	4326	Hs.709245	NM_016155	ENSG00000198598	MMP17	MMP-17|MT4-MMP|MT4MMP|MTMMP4	matrix metallopeptidase 17	protein-coding
Peak_10765	chr12	131830370	131831060	87.726	-0.625529	0.202627	-3.0871	0.00202119	0.059993	No-change	chr12	131830370	131831060	+	0	NA	intron (NM_016155, intron 1 of 9)	CpG	2322	NM_016155	4326	Hs.709245	NM_016155	ENSG00000198598	MMP17	MMP-17|MT4-MMP|MT4MMP|MTMMP4	matrix metallopeptidase 17	protein-coding
Peak_10766	chr12	131860856	131861063	22.6267	0.304619	0.39393	0.77328	0.439357	0.849803	No-change	chr12	131860856	131861063	+	0	NA	Intergenic	Intergenic	32566	NM_016155	4326	Hs.709245	NM_016155	ENSG00000198598	MMP17	MMP-17|MT4-MMP|MT4MMP|MTMMP4	matrix metallopeptidase 17	protein-coding
Peak_10767	chr12	131863327	131863658	28.4042	0.6519	0.332513	1.96052	0.0499347	0.356073	No-change	chr12	131863327	131863658	+	0	NA	Intergenic	Intergenic	-31130	NM_003565	8408	Hs.47061	NM_003565	ENSG00000177169	ULK1	ATG1|ATG1A|UNC51|Unc51.1|hATG1	unc-51 like autophagy activating kinase 1	protein-coding
Peak_10768	chr12	131895826	131896425	51.8539	0.174145	0.251493	0.692447	0.488657	0.873189	No-change	chr12	131895826	131896425	+	0	NA	intron (NM_003565, intron 3 of 27)	CpG	1503	NM_003565	8408	Hs.47061	NM_003565	ENSG00000177169	ULK1	ATG1|ATG1A|UNC51|Unc51.1|hATG1	unc-51 like autophagy activating kinase 1	protein-coding
Peak_10769	chr12	131928757	131929219	28.1634	0.200578	0.334389	0.599834	0.548617	0.901263	No-change	chr12	131928757	131929219	+	0	NA	promoter-TSS (NM_001002019)	promoter-TSS (NM_001002019)	-288	NM_001002020	80324	Hs.592004	NM_025215	ENSG00000177192	PUS1	MLASA1	pseudouridine synthase 1	protein-coding
Peak_1077	chr1	31644831	31645377	38.5508	0.0743503	0.295634	0.251495	0.801432	0.972377	No-change	chr1	31644831	31645377	+	0	NA	promoter-TSS (NM_001359651)	promoter-TSS (NM_001359651)	-228	NR_033686	553115	Hs.470417	NM_012392	ENSG00000162517	PEF1	ABP32|PEF1A	penta-EF-hand domain containing 1	protein-coding
Peak_10770	chr12	131929380	131929781	20.0693	0.0987601	0.401136	0.246201	0.805527	0.973303	No-change	chr12	131929380	131929781	+	0	NA	5' UTR (NM_025215, exon 1 of 6)	5' UTR (NM_025215, exon 1 of 6)	304	NM_001002019	80324	Hs.592004	NM_025215	ENSG00000177192	PUS1	MLASA1	pseudouridine synthase 1	protein-coding
Peak_10771	chr12	131949645	131950008	16.2486	-0.496096	0.443372	-1.11892	0.263176	0.734261	No-change	chr12	131949645	131950008	+	0	NA	promoter-TSS (NM_015409)	promoter-TSS (NM_015409)	-116	NM_015409	57634	Hs.723478	NM_015409	ENSG00000183495	EP400	CAGH32|P400|TNRC12	E1A binding protein p400	protein-coding
Peak_10772	chr12	131989190	131989392	10.1433	-0.408954	0.563049	-0.72632	0.467642	0.862837	No-change	chr12	131989190	131989392	+	0	NA	intron (NM_015409, intron 7 of 52)	intron (NM_015409, intron 7 of 52)	39349	NM_015409	57634	Hs.723478	NM_015409	ENSG00000183495	EP400	CAGH32|P400|TNRC12	E1A binding protein p400	protein-coding
Peak_10773	chr12	132001537	132001809	17.5535	0.380926	0.419532	0.907979	0.36389	0.810161	No-change	chr12	132001537	132001809	+	0	NA	intron (NM_015409, intron 12 of 52)	LTR13|LTR|ERVK	-29551	NR_002979	677829	Hs.742405	NR_002979	ENSG00000208892	SNORA49	ACA49	small nucleolar RNA, H/ACA box 49	snoRNA
Peak_10774	chr12	132083865	132084463	39.3945	-0.0564393	0.298116	-0.18932	0.849842	0.981285	No-change	chr12	132083865	132084463	+	0	NA	promoter-TSS (NR_003290)	promoter-TSS (NR_003290)	-119	NR_003290	347918	Hs.122115	NM_182613	ENSG00000185684	EP400P1	EP400NL	EP400 pseudogene 1	pseudo
Peak_10775	chr12	132084861	132085133	17.8535	0.144386	0.423673	0.340796	0.733257	0.956963	No-change	chr12	132084861	132085133	+	0	NA	intron (NR_003290, intron 1 of 9)	CpG	714	NR_003290	347918	Hs.122115	NM_182613	ENSG00000185684	EP400P1	EP400NL	EP400 pseudogene 1	pseudo
Peak_10776	chr12	132094256	132094535	8.29434	1.74954	0.649378	2.69418	0.00705617	0.124001	gained-open	chr12	132094256	132094535	+	0	NA	intron (NR_003290, intron 3 of 9)	intron (NR_003290, intron 3 of 9)	10112	NR_003290	347918	Hs.122115	NM_182613	ENSG00000185684	EP400P1	EP400NL	EP400 pseudogene 1	pseudo
Peak_10777	chr12	132099987	132100492	23.0841	0.419698	0.390124	1.07581	0.282013	0.750685	No-change	chr12	132099987	132100492	+	0	NA	intron (NR_003290, intron 3 of 9)	intron (NR_003290, intron 3 of 9)	15956	NR_003290	347918	Hs.122115	NM_182613	ENSG00000185684	EP400P1	EP400NL	EP400 pseudogene 1	pseudo
Peak_10778	chr12	132108219	132108465	17.0666	1.7717	0.459671	3.85427	0.000116076	0.0103145	gained-open	chr12	132108219	132108465	+	0	NA	intron (NR_003290, intron 3 of 9)	intron (NR_003290, intron 3 of 9)	24059	NR_003290	347918	Hs.122115	NM_182613	ENSG00000185684	EP400P1	EP400NL	EP400 pseudogene 1	pseudo
Peak_10779	chr12	132117410	132117768	19.4757	0.306582	0.394939	0.776276	0.437586	0.849202	No-change	chr12	132117410	132117768	+	0	NA	intron (NR_003290, intron 5 of 9)	intron (NR_003290, intron 5 of 9)	26730	NM_175066	317781	Hs.445168	NM_175066	ENSG00000185163	DDX51	-	DEAD-box helicase 51	protein-coding
Peak_1078	chr1	31714381	31715854	186.922	-0.140735	0.145708	-0.965866	0.334111	0.789754	No-change	chr1	31714381	31715854	+	0	NA	Intergenic	Intergenic	-11100	NM_001856	1307	Hs.368921	NM_001856	ENSG00000084636	COL16A1	447AA|FP1572	collagen type XVI alpha 1 chain	protein-coding
Peak_10780	chr12	132134107	132134402	22.7776	0.866579	0.390439	2.2195	0.0264527	0.256933	No-change	chr12	132134107	132134402	+	0	NA	Intergenic	Intergenic	10065	NM_175066	317781	Hs.445168	NM_175066	ENSG00000185163	DDX51	-	DEAD-box helicase 51	protein-coding
Peak_10781	chr12	132153798	132154304	56.6318	-0.215741	0.28041	-0.769375	0.441671	0.85056	No-change	chr12	132153798	132154304	+	0	NA	Intergenic	Intergenic	9594	NM_024078	79050	Hs.558536	NM_024078	ENSG00000184967	NOC4L	NET49|NOC4|UTP19	nucleolar complex associated 4 homolog	protein-coding
Peak_10782	chr12	132189471	132189840	34.9647	-0.426472	0.335263	-1.27205	0.203354	0.668378	No-change	chr12	132189471	132189840	+	0	NA	promoter-TSS (NR_146452)	promoter-TSS (NR_146452)	40	NR_146452	100996246		NR_146452	ENSG00000256576	LINC02361	-	long intergenic non-protein coding RNA 2361	ncRNA
Peak_10783	chr12	132225344	132226208	67.558	0.346135	0.236175	1.46559	0.142761	0.578053	No-change	chr12	132225344	132226208	+	0	NA	intron (NM_001122636, intron 6 of 10)	(CA)n|Simple_repeat|Simple_repeat	-19748	NM_021808	50614	Hs.301062	NM_021808	ENSG00000182870	GALNT9	GALNAC-T9|GALNACT9	polypeptide N-acetylgalactosaminyltransferase 9	protein-coding
Peak_10784	chr12	132243943	132244145	20.2263	0.135212	0.4014	0.336851	0.736229	0.957272	No-change	chr12	132243943	132244145	+	0	NA	intron (NM_001122636, intron 6 of 10)	intron (NM_001122636, intron 6 of 10)	-31347	NR_024563	100130238	Hs.536338	NR_024563		LOC100130238	-	uncharacterized LOC100130238	ncRNA
Peak_10785	chr12	132275047	132275513	73.3095	-0.471398	0.220701	-2.13591	0.0326868	0.286321	No-change	chr12	132275047	132275513	+	0	NA	promoter-TSS (NR_024563)	promoter-TSS (NR_024563)	-111	NR_024563	100130238	Hs.536338	NR_024563		LOC100130238	-	uncharacterized LOC100130238	ncRNA
Peak_10786	chr12	132289466	132289654	19.4385	-0.403822	0.413711	-0.976096	0.329017	0.786441	No-change	chr12	132289466	132289654	+	0	NA	intron (NM_001122636, intron 1 of 10)	intron (NM_001122636, intron 1 of 10)	14169	NR_024563	100130238	Hs.536338	NR_024563		LOC100130238	-	uncharacterized LOC100130238	ncRNA
Peak_10787	chr12	132303029	132303278	14.5267	0.187191	0.479507	0.390383	0.696254	0.946112	No-change	chr12	132303029	132303278	+	0	NA	intron (NM_001122636, intron 1 of 10)	intron (NM_001122636, intron 1 of 10)	26436	NM_001122636	50614	Hs.301062	NM_021808	ENSG00000182870	GALNT9	GALNAC-T9|GALNACT9	polypeptide N-acetylgalactosaminyltransferase 9	protein-coding
Peak_10788	chr12	132316975	132317335	30.1862	0.317632	0.331577	0.957944	0.338091	0.792646	No-change	chr12	132316975	132317335	+	0	NA	intron (NM_001122636, intron 1 of 10)	(GCCCACA)n|Simple_repeat|Simple_repeat	12434	NM_001122636	50614	Hs.301062	NM_021808	ENSG00000182870	GALNT9	GALNAC-T9|GALNACT9	polypeptide N-acetylgalactosaminyltransferase 9	protein-coding
Peak_10789	chr12	132343539	132344120	40.6313	-0.795374	0.297082	-2.67728	0.00742216	0.127841	No-change	chr12	132343539	132344120	+	0	NA	Intergenic	Intergenic	13979	NR_120467	101928416		NR_120467	ENSG00000255916	LOC101928416	-	uncharacterized LOC101928416	ncRNA
Peak_1079	chr1	31745718	31745980	25.6464	-0.0810267	0.35093	-0.230891	0.817399	0.975554	No-change	chr1	31745718	31745980	+	0	NA	intron (NM_001294335, intron 4 of 32)	intron (NM_001294335, intron 4 of 32)	12886	NR_036216	100423028		NR_036216	ENSG00000266580	MIR4254	-	microRNA 4254	ncRNA
Peak_10790	chr12	132345472	132345871	29.5182	-0.507739	0.34127	-1.48779	0.136805	0.567296	No-change	chr12	132345472	132345871	+	0	NA	Intergenic	CpG	15821	NR_120467	101928416		NR_120467	ENSG00000255916	LOC101928416	-	uncharacterized LOC101928416	ncRNA
Peak_10791	chr12	132366345	132366729	26.8505	0.167065	0.365148	0.457526	0.647293	0.931623	No-change	chr12	132366345	132366729	+	0	NA	Intergenic	MLT1L|LTR|ERVL-MaLR	36687	NR_120467	101928416		NR_120467	ENSG00000255916	LOC101928416	-	uncharacterized LOC101928416	ncRNA
Peak_10792	chr12	132373849	132374502	36.8947	-0.00851972	0.309562	-0.0275218	0.978044	0.997328	No-change	chr12	132373849	132374502	+	0	NA	Intergenic	Intergenic	44325	NR_120467	101928416		NR_120467	ENSG00000255916	LOC101928416	-	uncharacterized LOC101928416	ncRNA
Peak_10793	chr12	132414994	132415242	32.9282	0.0824492	0.336941	0.244699	0.806689	0.973325	No-change	chr12	132414994	132415242	+	0	NA	Intergenic	Intergenic	-75033	NM_001142641	57666	Hs.411138	NM_001142641	ENSG00000112787	FBRSL1	-	fibrosin like 1	protein-coding
Peak_10794	chr12	132422304	132422562	31.1162	-0.129483	0.327107	-0.395843	0.692221	0.945286	No-change	chr12	132422304	132422562	+	0	NA	Intergenic	Intergenic	-67718	NM_001142641	57666	Hs.411138	NM_001142641	ENSG00000112787	FBRSL1	-	fibrosin like 1	protein-coding
Peak_10795	chr12	132423839	132424198	48.7481	-0.564816	0.280734	-2.01193	0.0442277	0.335459	No-change	chr12	132423839	132424198	+	0	NA	Intergenic	Intergenic	-66133	NM_001142641	57666	Hs.411138	NM_001142641	ENSG00000112787	FBRSL1	-	fibrosin like 1	protein-coding
Peak_10796	chr12	132465498	132466167	38.0582	-0.276525	0.296824	-0.931614	0.351536	0.801046	No-change	chr12	132465498	132466167	+	0	NA	Intergenic	Intergenic	-24319	NM_001142641	57666	Hs.411138	NM_001142641	ENSG00000112787	FBRSL1	-	fibrosin like 1	protein-coding
Peak_10797	chr12	132550046	132550674	60.6474	-0.0355499	0.251356	-0.141432	0.887528	0.986727	No-change	chr12	132550046	132550674	+	0	NA	intron (NM_001142641, intron 5 of 16)	intron (NM_001142641, intron 5 of 16)	-31637	NR_106821	102465975		NR_106821	ENSG00000277052	MIR6763	hsa-mir-6763	microRNA 6763	ncRNA
Peak_10798	chr12	132561145	132561546	34.8235	0.13477	0.301067	0.44764	0.654413	0.933643	No-change	chr12	132561145	132561546	+	0	NA	intron (NM_001142641, intron 5 of 16)	intron (NM_001142641, intron 5 of 16)	-20652	NR_106821	102465975		NR_106821	ENSG00000277052	MIR6763	hsa-mir-6763	microRNA 6763	ncRNA
Peak_10799	chr12	132593942	132594323	68.2308	0.0154233	0.240008	0.0642619	0.948762	0.994057	No-change	chr12	132593942	132594323	+	0	NA	Intergenic	Intergenic	12135	NR_106821	102465975		NR_106821	ENSG00000277052	MIR6763	hsa-mir-6763	microRNA 6763	ncRNA
Peak_108	chr1	3352397	3353155	114.198	-0.217519	0.181581	-1.19792	0.230949	0.701305	No-change	chr1	3352397	3353155	+	0	NA	intron (NM_022114, intron 3 of 16)	intron (NM_022114, intron 3 of 16)	-101889	NM_014448	27237	Hs.87435	NM_014448	ENSG00000130762	ARHGEF16	GEF16|NBR	Rho guanine nucleotide exchange factor 16	protein-coding
Peak_1080	chr1	31781850	31782908	95.8528	-0.0458948	0.189983	-0.241573	0.809111	0.973707	No-change	chr1	31781850	31782908	+	0	NA	Intergenic	Intergenic	-18039	NM_001294335	576	Hs.524138	NM_001294335	ENSG00000121753	ADGRB2	BAI2	adhesion G protein-coupled receptor B2	protein-coding
Peak_10800	chr12	132598674	132598947	31.9876	0.184052	0.317801	0.579143	0.562493	0.905888	No-change	chr12	132598674	132598947	+	0	NA	Intergenic	Intergenic	11772	NM_001195520	100507055	Hs.282811	NM_001195520	ENSG00000204583	LRCOL1	-	leucine rich colipase like 1	protein-coding
Peak_10801	chr12	132600404	132600683	26.1896	-0.187597	0.353764	-0.530288	0.595912	0.915983	No-change	chr12	132600404	132600683	+	0	NA	Intergenic	Intergenic	10039	NM_001195520	100507055	Hs.282811	NM_001195520	ENSG00000204583	LRCOL1	-	leucine rich colipase like 1	protein-coding
Peak_10802	chr12	132602649	132602948	31.2355	0.0379974	0.323685	0.11739	0.906551	0.989299	No-change	chr12	132602649	132602948	+	0	NA	TTS (NM_001195520)	TTS (NM_001195520)	7784	NM_001195520	100507055	Hs.282811	NM_001195520	ENSG00000204583	LRCOL1	-	leucine rich colipase like 1	protein-coding
Peak_10803	chr12	132614984	132615174	17.5531	-0.729182	0.449374	-1.62266	0.104662	0.503474	No-change	chr12	132614984	132615174	+	0	NA	Intergenic	Intergenic	-3697	NM_001282165	22953	Hs.258580	NM_012226	ENSG00000187848	P2RX2	DFNA41|P2X2	purinergic receptor P2X 2	protein-coding
Peak_10804	chr12	132622700	132623052	23.0478	1.41189	0.388762	3.63175	0.000281506	0.0180619	gained-open	chr12	132622700	132623052	+	0	NA	TTS (NM_006231)	TTS (NM_006231)	4100	NM_174873	22953	Hs.258580	NM_012226	ENSG00000187848	P2RX2	DFNA41|P2X2	purinergic receptor P2X 2	protein-coding
Peak_10805	chr12	132685421	132685741	20.3201	0.835052	0.423545	1.97158	0.0486579	0.351219	No-change	chr12	132685421	132685741	+	0	NA	intron (NM_006231, intron 1 of 48)	intron (NM_006231, intron 1 of 48)	1943	NM_006231	5426	Hs.524871	NM_006231	ENSG00000177084	POLE	CRCS12|FILS|IMAGEI|POLE1	DNA polymerase epsilon, catalytic subunit	protein-coding
Peak_10806	chr12	132710122	132710450	17.2431	-0.339251	0.438014	-0.774522	0.438622	0.849466	No-change	chr12	132710122	132710450	+	0	NA	promoter-TSS (NM_001170543)	promoter-TSS (NM_001170543)	-556	NM_138575	192111	Hs.102558	NM_138575	ENSG00000247077	PGAM5	BXLBV68	PGAM family member 5, mitochondrial serine/threonine protein phosphatase	protein-coding
Peak_10807	chr12	132768473	132768668	12.774	-0.20459	0.507877	-0.402833	0.687071	0.944215	No-change	chr12	132768473	132768668	+	0	NA	TTS (NM_005895)	TTS (NM_005895)	-6738	NM_015114	23141	Hs.654628	NM_015114	ENSG00000176915	ANKLE2	KIAA0692|LEMD7|Lem4|MCPH16	ankyrin repeat and LEM domain containing 2	protein-coding
Peak_10808	chr12	132818013	132818188	11.6633	0.290398	0.513186	0.565872	0.571481	0.9078	No-change	chr12	132818013	132818188	+	0	NA	intron (NM_001172557, intron 2 of 15)	intron (NM_001172557, intron 2 of 15)	10289	NM_005895	2802	Hs.507333	NM_005895	ENSG00000090615	GOLGA3	GCP170|MEA-2	golgin A3	protein-coding
Peak_10809	chr12	132829072	132829242	8.47314	-0.239437	0.640029	-0.374104	0.708327	0.948595	No-change	chr12	132829072	132829242	+	0	NA	promoter-TSS (NM_005895)	promoter-TSS (NM_005895)	-288	NM_001172557	2802	Hs.507333	NM_005895	ENSG00000090615	GOLGA3	GCP170|MEA-2	golgin A3	protein-coding
Peak_1081	chr1	31789323	31789623	32.0489	-0.173323	0.313303	-0.553213	0.580118	0.911194	No-change	chr1	31789323	31789623	+	0	NA	TTS (NM_001281988)	TTS (NM_001281988)	-25133	NM_001294335	576	Hs.524138	NM_001294335	ENSG00000121753	ADGRB2	BAI2	adhesion G protein-coupled receptor B2	protein-coding
Peak_10810	chr12	132887564	132888051	48.5121	-0.436385	0.276691	-1.57716	0.114759	0.523678	No-change	chr12	132887564	132888051	+	0	NA	promoter-TSS (NM_001161347)	promoter-TSS (NM_001161347)	-35	NR_110919	101928530	Hs.560003	NR_110919	ENSG00000236617	LOC101928530	-	uncharacterized LOC101928530	ncRNA
Peak_10811	chr12	132908229	132908986	125.26	-0.0949448	0.179236	-0.52972	0.596306	0.916191	No-change	chr12	132908229	132908986	+	0	NA	Intergenic	CpG	20765	NR_110919	101928530	Hs.560003	NR_110919	ENSG00000236617	LOC101928530	-	uncharacterized LOC101928530	ncRNA
Peak_10812	chr12	132956218	132956502	17.4477	-0.0534703	0.428531	-0.124776	0.900701	0.98845	No-change	chr12	132956218	132956502	+	0	NA	promoter-TSS (NM_183238)	promoter-TSS (NM_183238)	-54	NM_001164715	100289635	Hs.29698	NM_183238	ENSG00000196458	ZNF605	-	zinc finger protein 605	protein-coding
Peak_10813	chr12	132986081	132986688	47.1755	-0.0608519	0.259797	-0.234229	0.814808	0.975055	No-change	chr12	132986081	132986688	+	0	NA	promoter-TSS (NM_001330513)	promoter-TSS (NM_001330513)	17	NM_001330514	7574	Hs.489608	NM_019591	ENSG00000198393	ZNF26	HEL-179|KOX20	zinc finger protein 26	protein-coding
Peak_10814	chr12	133037219	133037535	14.1803	0.0182849	0.472775	0.0386757	0.969149	0.99632	No-change	chr12	133037219	133037535	+	0	NA	promoter-TSS (NM_003428)	promoter-TSS (NM_003428)	91	NM_003428	7637	Hs.445019	NM_003428	ENSG00000198040	ZNF84	HPF2	zinc finger protein 84	protein-coding
Peak_10815	chr12	133079977	133081169	189.159	0.00520418	0.142415	0.0365424	0.97085	0.996757	No-change	chr12	133079977	133081169	+	0	NA	5' UTR (NM_001300776, exon 1 of 4)	5' UTR (NM_001300776, exon 1 of 4)	370	NM_003440	7699	Hs.181552	NM_003440	ENSG00000196387	ZNF140	pHZ-39	zinc finger protein 140	protein-coding
Peak_10816	chr12	133129883	133130649	69.5649	-0.235692	0.265447	-0.887903	0.374593	0.816437	No-change	chr12	133129883	133130649	+	0	NA	promoter-TSS (NM_015394)	promoter-TSS (NM_015394)	207	NM_001277291	101060200	Hs.614816	NM_001277291	ENSG00000214029	ZNF891	-	zinc finger protein 891	protein-coding
Peak_10817	chr13	19249034	19249306	10.4547	1.80954	0.612988	2.952	0.0031572	0.0782848	gained-open	chr13	19249034	19249306	+	0	NA	Intergenic	Intergenic	67137	NR_126054	101928697	Hs.742697	NR_126054		LOC101928697	-	uncharacterized LOC101928697	ncRNA
Peak_10818	chr13	19601828	19602140	9.7464	-0.0700859	0.577037	-0.121458	0.903328	0.988923	No-change	chr13	19601828	19602140	+	0	NA	Intergenic	CpG	14866	NR_046988	100874136		NR_046988		LINC00350	-	long intergenic non-protein coding RNA 350	ncRNA
Peak_10819	chr13	19633287	19633972	66.5363	0.243907	0.233282	1.04555	0.295771	0.760912	No-change	chr13	19633287	19633972	+	0	NA	promoter-TSS (NM_017520)	promoter-TSS (NM_017520)	-30	NM_017520	54737	Hs.269654	NM_017520	ENSG00000196199	MPHOSPH8	HSMPP8|TWA3|mpp8	M-phase phosphoprotein 8	protein-coding
Peak_1082	chr1	31814099	31814672	49.068	0.376629	0.274752	1.3708	0.170438	0.623975	No-change	chr1	31814099	31814672	+	0	NA	exon (NM_144569, exon 2 of 16)	exon (NM_144569, exon 2 of 16)	1666	NM_001281987	90853	Hs.62604	NM_144569	ENSG00000134668	SPOCD1	PPP1R146	SPOC domain containing 1	protein-coding
Peak_10820	chr13	19794725	19794975	13.192	0.46348	0.489898	0.946074	0.344111	0.796532	No-change	chr13	19794725	19794975	+	0	NA	Intergenic	MER39|LTR|ERV1	-11814	NR_149052	55269	Hs.213198	NM_001042414	ENSG00000121390	PSPC1	PSP1	paraspeckle component 1	protein-coding
Peak_10821	chr13	19818254	19818664	14.8577	0.048122	0.467244	0.102991	0.91797	0.990745	No-change	chr13	19818254	19818664	+	0	NA	Intergenic	CpG	-35423	NR_149052	55269	Hs.213198	NM_001042414	ENSG00000121390	PSPC1	PSP1	paraspeckle component 1	protein-coding
Peak_10822	chr13	19863277	19864110	96.1953	-0.192723	0.216093	-0.891855	0.372471	0.815285	No-change	chr13	19863277	19864110	+	0	NA	promoter-TSS (NM_001039649)	promoter-TSS (NM_001039649)	-44	NM_001142684	9205	Hs.530988	NM_014242	ENSG00000132950	ZMYM5	HSPC050|MYM|ZNF198L1|ZNF237	zinc finger MYM-type containing 5	protein-coding
Peak_10823	chr13	19864346	19864698	24.4177	0.310314	0.384867	0.806289	0.420076	0.841707	No-change	chr13	19864346	19864698	+	0	NA	promoter-TSS (NM_001039649)	promoter-TSS (NM_001039649)	-873	NM_001142684	9205	Hs.530988	NM_014242	ENSG00000132950	ZMYM5	HSPC050|MYM|ZNF198L1|ZNF237	zinc finger MYM-type containing 5	protein-coding
Peak_10824	chr13	19957624	19957915	19.0015	0.389834	0.425201	0.916821	0.359236	0.807293	No-change	chr13	19957624	19957915	+	0	NA	promoter-TSS (NM_001190964)	promoter-TSS (NM_001190964)	264	NM_001353163	7750	Hs.507433	NM_003453	ENSG00000121741	ZMYM2	FIM|MYM|RAMP|SCLL|ZNF198	zinc finger MYM-type containing 2	protein-coding
Peak_10825	chr13	19958166	19958898	46.2625	0.385619	0.278913	1.38258	0.166795	0.618683	No-change	chr13	19958166	19958898	+	0	NA	promoter-TSS (NM_001353161)	promoter-TSS (NM_001353161)	-138	NM_197968	7750	Hs.507433	NM_003453	ENSG00000121741	ZMYM2	FIM|MYM|RAMP|SCLL|ZNF198	zinc finger MYM-type containing 2	protein-coding
Peak_10826	chr13	19960103	19960332	16.2012	0.11985	0.457513	0.261959	0.793353	0.970674	No-change	chr13	19960103	19960332	+	0	NA	intron (NM_197968, intron 2 of 24)	intron (NM_197968, intron 2 of 24)	403	NR_148365	7750	Hs.507433	NM_003453	ENSG00000121741	ZMYM2	FIM|MYM|RAMP|SCLL|ZNF198	zinc finger MYM-type containing 2	protein-coding
Peak_10827	chr13	20127710	20128235	32.0318	-0.284191	0.350992	-0.80968	0.418124	0.841154	No-change	chr13	20127710	20128235	+	0	NA	Intergenic	CpG	25271	NR_126380	104355137	Hs.578016	NR_126380	ENSG00000236076	LINC01072	-	long intergenic non-protein coding RNA 1072	ncRNA
Peak_10828	chr13	20282562	20282920	9.8808	2.16311	0.652176	3.31675	0.0009107	0.0375743	gained-open	chr13	20282562	20282920	+	0	NA	Intergenic	MER52C|LTR|ERV1	-50346	NM_001110220	10804	Hs.511757	NM_006783	ENSG00000121742	GJB6	CX30|DFNA3|DFNA3B|DFNB1B|ECTD2|ED2|EDH|HED|HED2	gap junction protein beta 6	protein-coding
Peak_10829	chr13	20288657	20289078	22.9899	-0.557751	0.37763	-1.47698	0.139681	0.571687	No-change	chr13	20288657	20289078	+	0	NA	Intergenic	HUERS-P3b-int|LTR|ERV1	-56472	NM_001110220	10804	Hs.511757	NM_006783	ENSG00000121742	GJB6	CX30|DFNA3|DFNA3B|DFNB1B|ECTD2|ED2|EDH|HED|HED2	gap junction protein beta 6	protein-coding
Peak_1083	chr1	31878033	31878267	9.94582	1.16414	0.616838	1.88727	0.0591239	0.387419	No-change	chr1	31878033	31878267	+	0	NA	Intergenic	Intergenic	59668	NM_001369858	8073	Hs.470477	NM_003479	ENSG00000184007	PTP4A2	HH13|HH7-2|HU-PP-1|OV-1|PRL-2|PRL2|PTP4A|PTPCAAX2|ptp-IV1a|ptp-IV1b	protein tyrosine phosphatase 4A2	protein-coding
Peak_10830	chr13	20301804	20302116	11.7156	1.55425	0.584011	2.66133	0.0077832	0.131478	gained-open	chr13	20301804	20302116	+	0	NA	Intergenic	CpG	-69565	NM_001110220	10804	Hs.511757	NM_006783	ENSG00000121742	GJB6	CX30|DFNA3|DFNA3B|DFNB1B|ECTD2|ED2|EDH|HED|HED2	gap junction protein beta 6	protein-coding
Peak_10831	chr13	20482461	20482726	7.04417	-1.31635	0.707324	-1.86103	0.0627398	0.399254	No-change	chr13	20482461	20482726	+	0	NA	intron (NM_015974, intron 3 of 7)	intron (NM_015974, intron 3 of 7)	43264	NM_015974	51084	Hs.370703	NM_015974	ENSG00000165475	CRYL1	GDH|HEL30|gul3DH|lambda-CRY	crystallin lambda 1	protein-coding
Peak_10832	chr13	20498057	20498314	19.0783	0.812887	0.415295	1.95737	0.0503038	0.357659	No-change	chr13	20498057	20498314	+	0	NA	intron (NM_001363647, intron 2 of 6)	intron (NM_001363647, intron 2 of 6)	27672	NM_015974	51084	Hs.370703	NM_015974	ENSG00000165475	CRYL1	GDH|HEL30|gul3DH|lambda-CRY	crystallin lambda 1	protein-coding
Peak_10833	chr13	20512039	20512431	21.7858	0.112153	0.382065	0.293545	0.769106	0.966339	No-change	chr13	20512039	20512431	+	0	NA	intron (NM_001363647, intron 2 of 6)	intron (NM_001363647, intron 2 of 6)	13622	NM_015974	51084	Hs.370703	NM_015974	ENSG00000165475	CRYL1	GDH|HEL30|gul3DH|lambda-CRY	crystallin lambda 1	protein-coding
Peak_10834	chr13	20526293	20526486	13.0705	0.0453418	0.481501	0.0941676	0.924976	0.991685	No-change	chr13	20526293	20526486	+	0	NA	promoter-TSS (NM_015974)	promoter-TSS (NM_015974)	-516	NM_001363647	51084	Hs.370703	NM_015974	ENSG00000165475	CRYL1	GDH|HEL30|gul3DH|lambda-CRY	crystallin lambda 1	protein-coding
Peak_10835	chr13	20553384	20553769	33.6546	-0.369905	0.321187	-1.15168	0.249452	0.721812	No-change	chr13	20553384	20553769	+	0	NA	Intergenic	Intergenic	-13581	NR_148465	8100	Hs.187376	NM_006531	ENSG00000032742	IFT88	D13S1056E|DAF19|TG737|TTC10|hTg737	intraflagellar transport 88	protein-coding
Peak_10836	chr13	20566642	20567578	58.8237	-0.164146	0.267733	-0.613097	0.539812	0.897111	No-change	chr13	20566642	20567578	+	0	NA	promoter-TSS (NM_001353568)	promoter-TSS (NM_001353568)	-47	NR_148465	8100	Hs.187376	NM_006531	ENSG00000032742	IFT88	D13S1056E|DAF19|TG737|TTC10|hTg737	intraflagellar transport 88	protein-coding
Peak_10837	chr13	20665677	20665871	7.39268	-0.402965	0.649555	-0.62037	0.535014	0.895406	No-change	chr13	20665677	20665871	+	0	NA	intron (NR_148465, intron 19 of 20)	intron (NR_148465, intron 19 of 20)	-37569	NM_138284	53342	Hs.655142	NM_138284	ENSG00000172458	IL17D	IL-17D	interleukin 17D	protein-coding
Peak_10838	chr13	20703031	20703322	11.2741	-0.570608	0.557476	-1.02356	0.306045	0.769778	No-change	chr13	20703031	20703322	+	0	NA	promoter-TSS (NM_138284)	promoter-TSS (NM_138284)	-167	NM_138284	53342	Hs.655142	NM_138284	ENSG00000172458	IL17D	IL-17D	interleukin 17D	protein-coding
Peak_10839	chr13	20739817	20740370	16.1449	1.38051	0.465836	2.96351	0.00304154	0.0766702	gained-open	chr13	20739817	20740370	+	0	NA	intron (NM_001318939, intron 2 of 4)	LTR12C|LTR|ERV1	33865	NR_134934	221143	Hs.26674	NM_174928	ENSG00000150456	EEF1AKMT1	ESP13|N6AMT2	EEF1A lysine methyltransferase 1	protein-coding
Peak_1084	chr1	31944316	31944857	73.5103	-0.0632383	0.216169	-0.292541	0.769873	0.966393	No-change	chr1	31944316	31944857	+	0	NA	Intergenic	Intergenic	-6218	NM_001195101	8073	Hs.470477	NM_003479	ENSG00000184007	PTP4A2	HH13|HH7-2|HU-PP-1|OV-1|PRL-2|PRL2|PTP4A|PTPCAAX2|ptp-IV1a|ptp-IV1b	protein tyrosine phosphatase 4A2	protein-coding
Peak_10840	chr13	20773248	20774169	56.1861	-0.42622	0.253249	-1.68301	0.0923733	0.475351	No-change	chr13	20773248	20774169	+	0	NA	intron (NM_001318939, intron 1 of 4)	CpG	250	NR_134934	221143	Hs.26674	NM_174928	ENSG00000150456	EEF1AKMT1	ESP13|N6AMT2	EEF1A lysine methyltransferase 1	protein-coding
Peak_10841	chr13	20882829	20883144	30.2322	0.433539	0.320926	1.3509	0.176728	0.634049	No-change	chr13	20882829	20883144	+	0	NA	intron (NM_022459, intron 1 of 22)	intron (NM_022459, intron 1 of 22)	19788	NM_022459	64328	Hs.507452	NM_022459	ENSG00000132953	XPO4	exp4	exportin 4	protein-coding
Peak_10842	chr13	20902151	20902749	25.3947	-0.323143	0.40344	-0.800971	0.423149	0.8436	No-change	chr13	20902151	20902749	+	0	NA	intron (NM_022459, intron 1 of 22)	intron (NM_022459, intron 1 of 22)	324	NM_022459	64328	Hs.507452	NM_022459	ENSG00000132953	XPO4	exp4	exportin 4	protein-coding
Peak_10843	chr13	20902996	20903240	13.5697	-0.173531	0.478255	-0.362842	0.716723	0.951208	No-change	chr13	20902996	20903240	+	0	NA	promoter-TSS (NM_022459)	promoter-TSS (NM_022459)	-344	NM_022459	64328	Hs.507452	NM_022459	ENSG00000132953	XPO4	exp4	exportin 4	protein-coding
Peak_10844	chr13	20911104	20911401	12.431	-1.51263	0.553636	-2.73218	0.00629169	0.116354	gained-close	chr13	20911104	20911401	+	0	NA	Intergenic	LTR3|LTR|ERVK	-8478	NM_022459	64328	Hs.507452	NM_022459	ENSG00000132953	XPO4	exp4	exportin 4	protein-coding
Peak_10845	chr13	20943668	20943922	9.36527	-0.26642	0.576004	-0.462532	0.6437	0.929944	No-change	chr13	20943668	20943922	+	0	NA	intron (NR_104058, intron 2 of 5)	intron (NR_104058, intron 2 of 5)	5633	NR_104058	101930748	Hs.637638	NR_104058	ENSG00000233780	LINC00367	-	long intergenic non-protein coding RNA 367	ncRNA
Peak_10846	chr13	21021667	21021950	25.8659	0.370424	0.378279	0.979233	0.327465	0.785735	No-change	chr13	21021667	21021950	+	0	NA	intron (NM_014572, intron 2 of 7)	intron (NM_014572, intron 2 of 7)	39778	NM_014572	26524	Hs.78960	NM_014572	ENSG00000150457	LATS2	KPM	large tumor suppressor kinase 2	protein-coding
Peak_10847	chr13	21047949	21048152	9.85123	0.564273	0.571197	0.987878	0.323212	0.782292	No-change	chr13	21047949	21048152	+	0	NA	intron (NM_014572, intron 1 of 7)	intron (NM_014572, intron 1 of 7)	13536	NM_014572	26524	Hs.78960	NM_014572	ENSG00000150457	LATS2	KPM	large tumor suppressor kinase 2	protein-coding
Peak_10848	chr13	21109118	21109571	17.6309	-0.21165	0.441185	-0.47973	0.631419	0.926391	No-change	chr13	21109118	21109571	+	0	NA	Intergenic	Intergenic	-31170	NM_005870	10284	Hs.524899	NM_005870	ENSG00000150459	SAP18	2HOR0202|SAP18P	Sin3A associated protein 18	protein-coding
Peak_10849	chr13	21115876	21116237	12.1023	-0.31136	0.541871	-0.574602	0.565561	0.906533	No-change	chr13	21115876	21116237	+	0	NA	Intergenic	Intergenic	-24458	NM_005870	10284	Hs.524899	NM_005870	ENSG00000150459	SAP18	2HOR0202|SAP18P	Sin3A associated protein 18	protein-coding
Peak_1085	chr1	31954898	31955272	15.9228	-0.0207326	0.442426	-0.0468612	0.962624	0.995752	No-change	chr1	31954898	31955272	+	0	NA	Intergenic	(AGGC)n|Simple_repeat|Simple_repeat	-16717	NM_001195101	8073	Hs.470477	NM_003479	ENSG00000184007	PTP4A2	HH13|HH7-2|HU-PP-1|OV-1|PRL-2|PRL2|PTP4A|PTPCAAX2|ptp-IV1a|ptp-IV1b	protein tyrosine phosphatase 4A2	protein-coding
Peak_10850	chr13	21124977	21125236	13.0521	-0.349169	0.51661	-0.675886	0.499113	0.878244	No-change	chr13	21124977	21125236	+	0	NA	Intergenic	Intergenic	-15408	NM_005870	10284	Hs.524899	NM_005870	ENSG00000150459	SAP18	2HOR0202|SAP18P	Sin3A associated protein 18	protein-coding
Peak_10851	chr13	21140360	21140768	19.1041	0.509001	0.424982	1.1977	0.231034	0.701305	No-change	chr13	21140360	21140768	+	0	NA	promoter-TSS (NM_005870)	promoter-TSS (NM_005870)	18	NM_001366643	10284	Hs.524899	NM_005870	ENSG00000150459	SAP18	2HOR0202|SAP18P	Sin3A associated protein 18	protein-coding
Peak_10852	chr13	21152527	21152837	13.1939	0.582562	0.481174	1.21071	0.226007	0.695788	No-change	chr13	21152527	21152837	+	0	NA	TTS (NM_001166017)	TTS (NM_001166017)	12136	NM_001366643	10284	Hs.524899	NM_005870	ENSG00000150459	SAP18	2HOR0202|SAP18P	Sin3A associated protein 18	protein-coding
Peak_10853	chr13	21176200	21177025	58.7926	-0.0685319	0.265969	-0.257669	0.796662	0.971637	No-change	chr13	21176200	21177025	+	0	NA	promoter-TSS (NM_024026)	promoter-TSS (NM_024026)	-46	NM_024026	78988	Hs.458367	NM_024026	ENSG00000173141	MRPL57	MRP63|bMRP63	mitochondrial ribosomal protein L57	protein-coding
Peak_10854	chr13	21234687	21234931	9.57602	-0.530571	0.607521	-0.873337	0.382479	0.820561	No-change	chr13	21234687	21234931	+	0	NA	intron (NR_125745, intron 1 of 1)	intron (NR_125745, intron 1 of 1)	241	NR_125745	103689843	Hs.524902	NR_125745	ENSG00000233405	LINC01046	-	long intergenic non-protein coding RNA 1046	ncRNA
Peak_10855	chr13	21297976	21298362	16.063	0.208853	0.459989	0.454039	0.649801	0.932001	No-change	chr13	21297976	21298362	+	0	NA	promoter-TSS (NR_038939)	promoter-TSS (NR_038939)	44	NR_046461	650794	Hs.147563	NR_038939		MIPEPP3	-	mitochondrial intermediate peptidase pseudogene 3	pseudo
Peak_10857	chr13	21477010	21477307	23.2775	-0.175565	0.390926	-0.4491	0.65336	0.933354	No-change	chr13	21477010	21477307	+	0	NA	Intergenic	LTR50|LTR|ERVL	-17788	NM_001286638	253832	Hs.564611	NM_153251	ENSG00000180776	ZDHHC20	4933421L13Rik|DHHC-20|DHHC20	zinc finger DHHC-type containing 20	protein-coding
Peak_10858	chr13	21603685	21604374	35.7706	-0.353198	0.352181	-1.00289	0.315915	0.776632	No-change	chr13	21603685	21604374	+	0	NA	exon (NM_152726, exon 1 of 12)	exon (NM_152726, exon 1 of 12)	141	NM_152726	221154	Hs.412103	NM_152726	ENSG00000165487	MICU2	1110008L20Rik|EFHA1	mitochondrial calcium uptake 2	protein-coding
Peak_10859	chr13	21606791	21607081	24.1141	-0.586562	0.380146	-1.54299	0.122833	0.540482	No-change	chr13	21606791	21607081	+	0	NA	Intergenic	Intergenic	-2766	NM_152726	221154	Hs.412103	NM_152726	ENSG00000165487	MICU2	1110008L20Rik|EFHA1	mitochondrial calcium uptake 2	protein-coding
Peak_1086	chr1	31964084	31964562	30.4822	-0.175917	0.322714	-0.545118	0.585672	0.91364	No-change	chr1	31964084	31964562	+	0	NA	Intergenic	Intergenic	-25955	NM_001195101	8073	Hs.470477	NM_003479	ENSG00000184007	PTP4A2	HH13|HH7-2|HU-PP-1|OV-1|PRL-2|PRL2|PTP4A|PTPCAAX2|ptp-IV1a|ptp-IV1b	protein tyrosine phosphatase 4A2	protein-coding
Peak_10860	chr13	21616979	21617289	20.2134	-1.22003	0.426772	-2.85873	0.00425335	0.0929894	gained-close	chr13	21616979	21617289	+	0	NA	Intergenic	MamTip2|DNA|hAT-Tip100	-12964	NM_152726	221154	Hs.412103	NM_152726	ENSG00000165487	MICU2	1110008L20Rik|EFHA1	mitochondrial calcium uptake 2	protein-coding
Peak_10861	chr13	21620818	21621101	15.3049	-0.0383208	0.452457	-0.0846949	0.932504	0.993069	No-change	chr13	21620818	21621101	+	0	NA	Intergenic	Intergenic	-16789	NM_152726	221154	Hs.412103	NM_152726	ENSG00000165487	MICU2	1110008L20Rik|EFHA1	mitochondrial calcium uptake 2	protein-coding
Peak_10862	chr13	21676728	21677003	16.723	-0.243155	0.446212	-0.544931	0.585801	0.913662	No-change	chr13	21676728	21677003	+	0	NA	intron (NM_002010, intron 1 of 2)	intron (NM_002010, intron 1 of 2)	5792	NM_002010	2254	Hs.111	NM_002010	ENSG00000102678	FGF9	FGF-9|GAF|HBFG-9|HBGF-9|SYNS3	fibroblast growth factor 9	protein-coding
Peak_10864	chr13	21913122	21913465	16.2046	0.289071	0.441466	0.654798	0.512598	0.884706	No-change	chr13	21913122	21913465	+	0	NA	Intergenic	Intergenic	-35133	NR_047040	100874182	Hs.148951	NR_047040	ENSG00000226722	LINC00424	-	long intergenic non-protein coding RNA 424	ncRNA
Peak_10865	chr13	21971474	21971947	18.36	1.25909	0.444883	2.83015	0.00465263	0.0979775	gained-open	chr13	21971474	21971947	+	0	NA	Intergenic	(GT)n|Simple_repeat|Simple_repeat	-93550	NR_047040	100874182	Hs.148951	NR_047040	ENSG00000226722	LINC00424	-	long intergenic non-protein coding RNA 424	ncRNA
Peak_10866	chr13	21980477	21980763	16.0242	-0.406257	0.483754	-0.839801	0.40102	0.832315	No-change	chr13	21980477	21980763	+	0	NA	Intergenic	Intergenic	-102460	NR_047040	100874182	Hs.148951	NR_047040	ENSG00000226722	LINC00424	-	long intergenic non-protein coding RNA 424	ncRNA
Peak_10867	chr13	21998391	21998726	16.4114	0.190022	0.497568	0.381901	0.702535	0.947879	No-change	chr13	21998391	21998726	+	0	NA	Intergenic	Intergenic	-120398	NR_047040	100874182	Hs.148951	NR_047040	ENSG00000226722	LINC00424	-	long intergenic non-protein coding RNA 424	ncRNA
Peak_10868	chr13	22451239	22451847	49.6671	-0.581839	0.263086	-2.21159	0.0269947	0.259588	No-change	chr13	22451239	22451847	+	0	NA	Intergenic	Intergenic	241258	NR_103810	100506622	Hs.255773	NR_103810	ENSG00000276476	LINC00540	-	long intergenic non-protein coding RNA 540	ncRNA
Peak_10869	chr13	22884082	22884288	10.1161	-0.4624	0.581304	-0.795452	0.42635	0.844857	No-change	chr13	22884082	22884288	+	0	NA	intron (NR_138043, intron 2 of 2)	Harlequin-int|LTR|ERV1	13996	NR_033774	646201	Hs.729338	NR_033774		BASP1P1	-	BASP1 pseudogene 1	pseudo
Peak_1087	chr1	31977793	31978108	27.4847	0.39898	0.341087	1.16973	0.242109	0.713608	No-change	chr1	31977793	31978108	+	0	NA	Intergenic	LTR50|LTR|ERVL	-35918	NR_073498	10657	Hs.445893	NM_006559	ENSG00000121774	KHDRBS1	Sam68|p62|p68	KH RNA binding domain containing, signal transduction associated 1	protein-coding
Peak_10870	chr13	22915559	22915967	19.2506	0.0936625	0.409382	0.22879	0.819032	0.975554	No-change	chr13	22915559	22915967	+	0	NA	non-coding (NR_138043, exon 1 of 3)	non-coding (NR_138043, exon 1 of 3)	606	NR_138043	100996930	Hs.380803	NR_138043		LINC00621	-	long intergenic non-protein coding RNA 621	ncRNA
Peak_10871	chr13	22960461	22960850	13.8846	-0.0648689	0.516893	-0.125498	0.900129	0.988341	No-change	chr13	22960461	22960850	+	0	NA	Intergenic	MLT1E1|LTR|ERVL-MaLR	-44286	NR_138043	100996930	Hs.380803	NR_138043		LINC00621	-	long intergenic non-protein coding RNA 621	ncRNA
Peak_10872	chr13	23055416	23055775	19.7284	0.128224	0.417792	0.306909	0.758913	0.962924	No-change	chr13	23055416	23055775	+	0	NA	Intergenic	Intergenic	-125326	NM_000231	6445	Hs.37167	NM_000231	ENSG00000102683	SGCG	35DAG|A4|DAGA4|DMDA|DMDA1|LGMD2C|LGMDR5|MAM|SCARMD2|SCG3|gamma-SG	sarcoglycan gamma	protein-coding
Peak_10873	chr13	23375139	23375624	19.2571	-0.436661	0.418502	-1.04339	0.296767	0.761781	No-change	chr13	23375139	23375624	+	0	NA	5' UTR (NM_001278055, exon 1 of 8)	5' UTR (NM_001278055, exon 1 of 8)	127	NM_001278055	26278	Hs.159492	NM_014363	ENSG00000151835	SACS	ARSACS|DNAJC29|PPP1R138|SPAX6	sacsin molecular chaperone	protein-coding
Peak_10874	chr13	23433279	23433790	28.0991	-0.0655045	0.349697	-0.187318	0.851411	0.981765	No-change	chr13	23433279	23433790	+	0	NA	intron (NM_014363, intron 1 of 9)	intron (NM_014363, intron 1 of 9)	168	NM_014363	26278	Hs.159492	NM_014363	ENSG00000151835	SACS	ARSACS|DNAJC29|PPP1R138|SPAX6	sacsin molecular chaperone	protein-coding
Peak_10875	chr13	23466442	23466884	23.0695	0.333038	0.385434	0.864061	0.387554	0.823546	No-change	chr13	23466442	23466884	+	0	NA	Intergenic	CpG	-2849	NR_038995	100506697	Hs.50118	NR_038995	ENSG00000232977	LINC00327	NCRNA00327	long intergenic non-protein coding RNA 327	ncRNA
Peak_10876	chr13	23467286	23467529	13.7229	0.0350539	0.478454	0.073265	0.941595	0.993899	No-change	chr13	23467286	23467529	+	0	NA	Intergenic	Intergenic	-2105	NR_038995	100506697	Hs.50118	NR_038995	ENSG00000232977	LINC00327	NCRNA00327	long intergenic non-protein coding RNA 327	ncRNA
Peak_10877	chr13	23467665	23467908	13.1821	-1.12973	0.550988	-2.05038	0.0403278	0.320602	gained-close	chr13	23467665	23467908	+	0	NA	Intergenic	Intergenic	-1726	NR_038995	100506697	Hs.50118	NR_038995	ENSG00000232977	LINC00327	NCRNA00327	long intergenic non-protein coding RNA 327	ncRNA
Peak_10878	chr13	23558933	23559222	18.1227	0.137284	0.430188	0.319125	0.749632	0.960993	No-change	chr13	23558933	23559222	+	0	NA	Intergenic	Intergenic	-11293	NM_001204459	55504	Hs.149168	NM_018647	ENSG00000127863	TNFRSF19	TAJ|TAJ-alpha|TRADE|TROY	TNF receptor superfamily member 19	protein-coding
Peak_10879	chr13	23567974	23568478	24.3433	-0.67841	0.365775	-1.85472	0.0636366	0.40151	No-change	chr13	23567974	23568478	+	0	NA	Intergenic	Intergenic	-2144	NM_001204459	55504	Hs.149168	NM_018647	ENSG00000127863	TNFRSF19	TAJ|TAJ-alpha|TRADE|TROY	TNF receptor superfamily member 19	protein-coding
Peak_1088	chr1	31987278	31988006	73.5151	-0.261301	0.215458	-1.21277	0.225217	0.694785	No-change	chr1	31987278	31988006	+	0	NA	Intergenic	Intergenic	-26226	NR_073498	10657	Hs.445893	NM_006559	ENSG00000121774	KHDRBS1	Sam68|p62|p68	KH RNA binding domain containing, signal transduction associated 1	protein-coding
Peak_10880	chr13	23570152	23570582	36.8849	0.336822	0.302632	1.11298	0.265719	0.736287	No-change	chr13	23570152	23570582	+	0	NA	promoter-TSS (NM_148957)	promoter-TSS (NM_148957)	-3	NM_001204459	55504	Hs.149168	NM_018647	ENSG00000127863	TNFRSF19	TAJ|TAJ-alpha|TRADE|TROY	TNF receptor superfamily member 19	protein-coding
Peak_10881	chr13	23578688	23578946	11.6817	-0.710306	0.525161	-1.35255	0.1762	0.633279	No-change	chr13	23578688	23578946	+	0	NA	promoter-TSS (NM_001204458)	promoter-TSS (NM_001204458)	-543	NM_001204458	55504	Hs.149168	NM_018647	ENSG00000127863	TNFRSF19	TAJ|TAJ-alpha|TRADE|TROY	TNF receptor superfamily member 19	protein-coding
Peak_10882	chr13	23579081	23579602	42.0932	-0.411237	0.651208	-0.631498	0.527715	0.891694	No-change	chr13	23579081	23579602	+	0	NA	promoter-TSS (NM_001204458)	promoter-TSS (NM_001204458)	-19	NM_001204458	55504	Hs.149168	NM_018647	ENSG00000127863	TNFRSF19	TAJ|TAJ-alpha|TRADE|TROY	TNF receptor superfamily member 19	protein-coding
Peak_10883	chr13	23579682	23579972	16.4944	0.0878017	0.475684	0.18458	0.853559	0.982471	No-change	chr13	23579682	23579972	+	0	NA	intron (NM_001354985, intron 1 of 8)	CpG	467	NM_001354985	55504	Hs.149168	NM_018647	ENSG00000127863	TNFRSF19	TAJ|TAJ-alpha|TRADE|TROY	TNF receptor superfamily member 19	protein-coding
Peak_10884	chr13	23608580	23609039	17.0991	1.16672	0.441166	2.64463	0.00817807	0.135313	gained-open	chr13	23608580	23609039	+	0	NA	intron (NM_001354985, intron 3 of 8)	intron (NM_001354985, intron 3 of 8)	29449	NM_001354985	55504	Hs.149168	NM_018647	ENSG00000127863	TNFRSF19	TAJ|TAJ-alpha|TRADE|TROY	TNF receptor superfamily member 19	protein-coding
Peak_10885	chr13	23722877	23723116	9.05713	-1.81536	0.655789	-2.7682	0.00563668	0.109224	gained-close	chr13	23722877	23723116	+	0	NA	Intergenic	Intergenic	143636	NM_001354985	55504	Hs.149168	NM_018647	ENSG00000127863	TNFRSF19	TAJ|TAJ-alpha|TRADE|TROY	TNF receptor superfamily member 19	protein-coding
Peak_10886	chr13	23830751	23831098	21.2757	-0.440021	0.387676	-1.13502	0.256365	0.728201	No-change	chr13	23830751	23831098	+	0	NA	intron (NM_005932, intron 14 of 18)	intron (NM_005932, intron 14 of 18)	-57944	NM_001014442	542767	Hs.642624	NM_001014442		PCOTH	C1QTNF9B-AS1	Pro-X-Gly collagen triple helix like repeat containing	protein-coding
Peak_10887	chr13	23888689	23889602	68.3473	-0.033698	0.219771	-0.153332	0.878136	0.985684	No-change	chr13	23888689	23889602	+	0	NA	promoter-TSS (NM_001135816)	promoter-TSS (NM_001135816)	255	NM_005932	4285	Hs.507498	NM_005932	ENSG00000027001	MIPEP	COXPD31|HMIP|MIP	mitochondrial intermediate peptidase	protein-coding
Peak_10888	chr13	23904019	23904256	9.68061	1.26494	0.58539	2.16085	0.0307066	0.277873	gained-open	chr13	23904019	23904256	+	0	NA	Intergenic	Intergenic	-6635	NR_104426	387911	Hs.740810	NM_001007537	ENSG00000205863	C1QTNF9B	CTRP9B	C1q and TNF related 9B	protein-coding
Peak_10889	chr13	23979471	23979945	35.1154	-0.10707	0.318537	-0.336131	0.736772	0.957308	No-change	chr13	23979471	23979945	+	0	NA	promoter-TSS (NM_001286792)	promoter-TSS (NM_001286792)	-94	NR_104595	221178	Hs.434298	NM_153023	ENSG00000182957	SPATA13	ARHGEF29|ASEF2	spermatogenesis associated 13	protein-coding
Peak_1089	chr1	32013308	32013892	38.8409	-0.0456135	0.29474	-0.154758	0.877012	0.985684	No-change	chr1	32013308	32013892	+	0	NA	promoter-TSS (NM_006559)	promoter-TSS (NM_006559)	-268	NR_073498	10657	Hs.445893	NM_006559	ENSG00000121774	KHDRBS1	Sam68|p62|p68	KH RNA binding domain containing, signal transduction associated 1	protein-coding
Peak_10890	chr13	23980087	23980487	26.4842	-0.331568	0.379513	-0.873668	0.382299	0.820399	No-change	chr13	23980087	23980487	+	0	NA	intron (NR_104595, intron 1 of 4)	intron (NR_104595, intron 1 of 4)	485	NM_001286792	221178	Hs.434298	NM_153023	ENSG00000182957	SPATA13	ARHGEF29|ASEF2	spermatogenesis associated 13	protein-coding
Peak_10891	chr13	24006955	24007441	50.8876	0.83825	0.260151	3.22217	0.00127224	0.0460726	No-change	chr13	24006955	24007441	+	0	NA	intron (NR_104595, intron 2 of 4)	intron (NR_104595, intron 2 of 4)	27396	NM_001286792	221178	Hs.434298	NM_153023	ENSG00000182957	SPATA13	ARHGEF29|ASEF2	spermatogenesis associated 13	protein-coding
Peak_10892	chr13	24038944	24039399	16.5532	-0.455072	0.436497	-1.04255	0.297155	0.762123	No-change	chr13	24038944	24039399	+	0	NA	intron (NM_001286792, intron 3 of 14)	intron (NM_001286792, intron 3 of 14)	59369	NM_001286792	221178	Hs.434298	NM_153023	ENSG00000182957	SPATA13	ARHGEF29|ASEF2	spermatogenesis associated 13	protein-coding
Peak_10893	chr13	24086725	24086947	16.7231	0.655869	0.454165	1.44412	0.148705	0.588277	No-change	chr13	24086725	24086947	+	0	NA	intron (NM_001286792, intron 3 of 14)	intron (NM_001286792, intron 3 of 14)	-73884	NM_153023	221178	Hs.434298	NM_153023	ENSG00000182957	SPATA13	ARHGEF29|ASEF2	spermatogenesis associated 13	protein-coding
Peak_10894	chr13	24086990	24087510	24.5745	0.504381	0.371553	1.35749	0.174624	0.630482	No-change	chr13	24086990	24087510	+	0	NA	intron (NM_001286792, intron 3 of 14)	intron (NM_001286792, intron 3 of 14)	-73470	NM_153023	221178	Hs.434298	NM_153023	ENSG00000182957	SPATA13	ARHGEF29|ASEF2	spermatogenesis associated 13	protein-coding
Peak_10895	chr13	24110079	24110332	9.80079	-0.547558	0.594685	-0.920754	0.357179	0.805418	No-change	chr13	24110079	24110332	+	0	NA	intron (NM_001286792, intron 3 of 14)	intron (NM_001286792, intron 3 of 14)	-50515	NM_153023	221178	Hs.434298	NM_153023	ENSG00000182957	SPATA13	ARHGEF29|ASEF2	spermatogenesis associated 13	protein-coding
Peak_10896	chr13	24124873	24125299	54.4707	-0.301333	0.266508	-1.13067	0.258193	0.729124	No-change	chr13	24124873	24125299	+	0	NA	intron (NM_001286792, intron 3 of 14)	intron (NM_001286792, intron 3 of 14)	-35634	NM_153023	221178	Hs.434298	NM_153023	ENSG00000182957	SPATA13	ARHGEF29|ASEF2	spermatogenesis associated 13	protein-coding
Peak_10897	chr13	24130148	24130501	18.4387	-0.465306	0.428836	-1.08504	0.277902	0.747792	No-change	chr13	24130148	24130501	+	0	NA	intron (NM_001286792, intron 3 of 14)	intron (NM_001286792, intron 3 of 14)	-30396	NM_153023	221178	Hs.434298	NM_153023	ENSG00000182957	SPATA13	ARHGEF29|ASEF2	spermatogenesis associated 13	protein-coding
Peak_10898	chr13	24148802	24149001	10.8395	-1.39579	0.572363	-2.43864	0.0147427	0.185925	gained-close	chr13	24148802	24149001	+	0	NA	intron (NM_001286792, intron 3 of 14)	intron (NM_001286792, intron 3 of 14)	-11819	NM_153023	221178	Hs.434298	NM_153023	ENSG00000182957	SPATA13	ARHGEF29|ASEF2	spermatogenesis associated 13	protein-coding
Peak_10899	chr13	24160685	24160982	15.2254	-0.147276	0.483321	-0.304716	0.760582	0.963526	No-change	chr13	24160685	24160982	+	0	NA	5' UTR (NM_001166271, exon 1 of 13)	5' UTR (NM_001166271, exon 1 of 13)	113	NM_001166271	221178	Hs.434298	NM_153023	ENSG00000182957	SPATA13	ARHGEF29|ASEF2	spermatogenesis associated 13	protein-coding
Peak_109	chr1	3366138	3366606	35.4304	-0.007077	0.301335	-0.0234855	0.981263	0.997768	No-change	chr1	3366138	3366606	+	0	NA	intron (NM_022114, intron 3 of 16)	intron (NM_022114, intron 3 of 16)	-88293	NM_014448	27237	Hs.87435	NM_014448	ENSG00000130762	ARHGEF16	GEF16|NBR	Rho guanine nucleotide exchange factor 16	protein-coding
Peak_1090	chr1	32060988	32061192	11.4696	-1.13859	0.547941	-2.07795	0.0377138	0.309678	gained-close	chr1	32060988	32061192	+	0	NA	TTS (NR_073499)	TTS (NR_073499)	-10941	NM_001319677	55116	Hs.25544	NM_018056	ENSG00000121775	TMEM39B	-	transmembrane protein 39B	protein-coding
Peak_10900	chr13	24218378	24218582	11.0573	0.0129672	0.521802	0.0248508	0.980174	0.997768	No-change	chr13	24218378	24218582	+	0	NA	intron (NM_153023, intron 1 of 11)	intron (NM_153023, intron 1 of 11)	35959	NR_046531	100874231	Hs.577998	NR_046531	ENSG00000227213	SPATA13-AS1	-	SPATA13 antisense RNA 1	ncRNA
Peak_10901	chr13	24271619	24272007	31.5382	-0.104226	0.334995	-0.311126	0.755705	0.962232	No-change	chr13	24271619	24272007	+	0	NA	intron (NM_001286795, intron 1 of 9)	intron (NM_001286795, intron 1 of 9)	1063	NM_001286795	221178	Hs.434298	NM_153023	ENSG00000182957	SPATA13	ARHGEF29|ASEF2	spermatogenesis associated 13	protein-coding
Peak_10902	chr13	24272130	24272307	10.4694	-0.383164	0.542255	-0.706612	0.479807	0.86896	No-change	chr13	24272130	24272307	+	0	NA	intron (NM_001286795, intron 1 of 9)	intron (NM_001286795, intron 1 of 9)	1468	NM_001286795	221178	Hs.434298	NM_153023	ENSG00000182957	SPATA13	ARHGEF29|ASEF2	spermatogenesis associated 13	protein-coding
Peak_10903	chr13	24355258	24355480	11.087	-0.159708	0.565468	-0.282435	0.77761	0.968109	No-change	chr13	24355258	24355480	+	0	NA	Intergenic	Intergenic	23919	NR_131903	100861547	Hs.585625	NR_131903	ENSG00000261498	LINC00566	-	long intergenic non-protein coding RNA 566	ncRNA
Peak_10904	chr13	24512456	24512837	23.189	0.387015	0.407437	0.949878	0.342174	0.79533	No-change	chr13	24512456	24512837	+	0	NA	intron (NM_006437, intron 1 of 33)	CpG	132	NM_006437	143	Hs.744855	NM_006437	ENSG00000102699	PARP4	ADPRTL1|ARTD4|PARP-4|PARPL|PH5P|VAULT3|VPARP|VWA5C|p193	poly(ADP-ribose) polymerase family member 4	protein-coding
Peak_10905	chr13	24540898	24541237	15.2135	-0.731213	0.472777	-1.54663	0.121952	0.538711	No-change	chr13	24540898	24541237	+	0	NA	intron (NR_158454, intron 1 of 2)	intron (NR_158454, intron 1 of 2)	653	NR_158453	105370295		NR_158453		LOC105370295	-	uncharacterized LOC105370295	ncRNA
Peak_10906	chr13	24541459	24541698	12.2422	0.10692	0.52845	0.202328	0.839661	0.978879	No-change	chr13	24541459	24541698	+	0	NA	non-coding (NR_158455, exon 1 of 2)	non-coding (NR_158455, exon 1 of 2)	142	NR_158453	105370295		NR_158453		LOC105370295	-	uncharacterized LOC105370295	ncRNA
Peak_10907	chr13	24606185	24607126	49.8673	0.657312	0.256122	2.5664	0.0102761	0.153257	No-change	chr13	24606185	24607126	+	0	NA	Intergenic	L1PA16|LINE|L1	26447	NR_002815	374491	Hs.406779	NR_002815		TPTE2P6	-	transmembrane phosphoinositide 3-phosphatase and tensin homolog 2 pseudogene 6	pseudo
Peak_10908	chr13	24875567	24875978	17.5257	0.272074	0.460603	0.590691	0.554728	0.903592	No-change	chr13	24875567	24875978	+	0	NA	intron (NM_031277, intron 33 of 35)	HSMAR2|DNA|TcMar-Mariner	47089	NM_018451	55835	Hs.513379	NM_018451	ENSG00000151849	CENPJ	BM032|CENP-J|CPAP|LAP|LIP1|MCPH6|SASS4|SCKL4|Sas-4	centromere protein J	protein-coding
Peak_10909	chr13	24922770	24923173	43.9487	-0.0236003	0.279864	-0.0843277	0.932796	0.99307	No-change	chr13	24922770	24923173	+	0	NA	promoter-TSS (NR_047595)	promoter-TSS (NR_047595)	-110	NR_047595	55835	Hs.513379	NM_018451	ENSG00000151849	CENPJ	BM032|CENP-J|CPAP|LAP|LIP1|MCPH6|SASS4|SCKL4|Sas-4	centromere protein J	protein-coding
Peak_1091	chr1	32062421	32062883	58.4776	0.0961099	0.241866	0.397369	0.691096	0.945286	No-change	chr1	32062421	32062883	+	0	NA	Intergenic	Intergenic	-9379	NM_001319677	55116	Hs.25544	NM_018056	ENSG00000121775	TMEM39B	-	transmembrane protein 39B	protein-coding
Peak_10910	chr13	24982823	24983053	8.63236	0.0348383	0.593176	0.0587317	0.953166	0.994808	No-change	chr13	24982823	24983053	+	0	NA	Intergenic	Intergenic	-14469	NR_026730	646405	Hs.620592	NM_001126062		TPTE2P1	-	transmembrane phosphoinositide 3-phosphatase and tensin homolog 2 pseudogene 1	pseudo
Peak_10911	chr13	25047040	25047623	48.476	-0.0394981	0.257545	-0.153364	0.878111	0.985684	No-change	chr13	25047040	25047623	+	0	NA	Intergenic	CpG	-48807	NM_030979	5042	Hs.458280	NM_030979	ENSG00000151846	PABPC3	PABP3|PABPL3|tPABP	poly(A) binding protein cytoplasmic 3	protein-coding
Peak_10912	chr13	25286743	25287634	48.3763	0.345868	0.269416	1.28377	0.199223	0.662841	No-change	chr13	25286743	25287634	+	0	NA	intron (NM_004685, intron 1 of 13)	intron (NM_004685, intron 1 of 13)	300	NM_004685	9107	Hs.643702	NM_004685	ENSG00000139505	MTMR6	-	myotubularin related protein 6	protein-coding
Peak_10913	chr13	25301147	25301772	28.8615	0.225976	0.339321	0.665966	0.505433	0.881364	No-change	chr13	25301147	25301772	+	0	NA	promoter-TSS (NM_001008564)	promoter-TSS (NM_001008564)	-166	NM_001008564	9818	Hs.507537	NM_014089	ENSG00000139496	NUP58	NUP45|NUPL1|PRO2463	nucleoporin 58	protein-coding
Peak_10914	chr13	25348789	25349127	13.205	-0.85538	0.539209	-1.58636	0.112658	0.519332	No-change	chr13	25348789	25349127	+	0	NA	Intergenic	Intergenic	-23016	NM_016529	51761	Hs.444957	NM_016529	ENSG00000132932	ATP8A2	ATP|ATPIB|CAMRQ4|IB|ML-1	ATPase phospholipid transporting 8A2	protein-coding
Peak_10915	chr13	25384808	25385369	32.3793	-0.873215	0.327593	-2.66555	0.00768636	0.13047	No-change	chr13	25384808	25385369	+	0	NA	intron (NM_016529, intron 1 of 36)	intron (NM_016529, intron 1 of 36)	13114	NM_016529	51761	Hs.444957	NM_016529	ENSG00000132932	ATP8A2	ATP|ATPIB|CAMRQ4|IB|ML-1	ATPase phospholipid transporting 8A2	protein-coding
Peak_10916	chr13	25574504	25574753	15.0169	0.536433	0.469433	1.14273	0.253152	0.725433	No-change	chr13	25574504	25574753	+	0	NA	intron (NM_016529, intron 18 of 36)	intron (NM_016529, intron 18 of 36)	105854	NM_001313741	51761	Hs.444957	NM_016529	ENSG00000132932	ATP8A2	ATP|ATPIB|CAMRQ4|IB|ML-1	ATPase phospholipid transporting 8A2	protein-coding
Peak_10917	chr13	25657208	25657485	16.2895	0.350095	0.438687	0.798053	0.42484	0.84426	No-change	chr13	25657208	25657485	+	0	NA	intron (NM_016529, intron 24 of 36)	intron (NM_016529, intron 24 of 36)	188572	NM_001313741	51761	Hs.444957	NM_016529	ENSG00000132932	ATP8A2	ATP|ATPIB|CAMRQ4|IB|ML-1	ATPase phospholipid transporting 8A2	protein-coding
Peak_10918	chr13	26022659	26023091	43.7191	0.776669	0.299969	2.58916	0.00962101	0.148331	No-change	chr13	26022659	26023091	+	0	NA	3' UTR (NM_001313741, exon 36 of 36)	3' UTR (NM_001313741, exon 36 of 36)	28185	NM_001007538	387914	Hs.433791	NM_001007538	ENSG00000180730	SHISA2	C13orf13|PRO28631|TMEM46|WGAR9166|bA398O19.2|hShisa	shisa family member 2	protein-coding
Peak_10919	chr13	26051015	26051212	11.9538	0.55212	0.518675	1.06448	0.287111	0.755357	No-change	chr13	26051015	26051212	+	0	NA	promoter-TSS (NM_001007538)	promoter-TSS (NM_001007538)	-53	NM_001007538	387914	Hs.433791	NM_001007538	ENSG00000180730	SHISA2	C13orf13|PRO28631|TMEM46|WGAR9166|bA398O19.2|hShisa	shisa family member 2	protein-coding
Peak_1092	chr1	32072557	32073173	68.6148	0.108689	0.218629	0.497139	0.619091	0.922571	No-change	chr1	32072557	32073173	+	0	NA	promoter-TSS (NM_018056)	promoter-TSS (NM_018056)	-74	NM_018056	55116	Hs.25544	NM_018056	ENSG00000121775	TMEM39B	-	transmembrane protein 39B	protein-coding
Peak_10920	chr13	26186513	26186786	11.4369	0.278397	0.514546	0.541053	0.588471	0.914518	No-change	chr13	26186513	26186786	+	0	NA	intron (NM_183045, intron 5 of 5)	CpG	35108	NM_183044	6049	Hs.136885	NM_005977	ENSG00000127870	RNF6	-	ring finger protein 6	protein-coding
Peak_10921	chr13	26221506	26222510	87.8987	0.342431	0.201485	1.69953	0.0892187	0.468194	No-change	chr13	26221506	26222510	+	0	NA	promoter-TSS (NM_183043)	promoter-TSS (NM_183043)	-117	NM_183043	6049	Hs.136885	NM_005977	ENSG00000127870	RNF6	-	ring finger protein 6	protein-coding
Peak_10922	chr13	26253820	26254624	40.8972	0.25196	0.311464	0.808953	0.418542	0.84123	No-change	chr13	26253820	26254624	+	0	NA	promoter-TSS (NM_001260)	promoter-TSS (NM_001260)	93	NM_001318368	1024	Hs.382306	NM_001260	ENSG00000132964	CDK8	K35	cyclin dependent kinase 8	protein-coding
Peak_10923	chr13	26384849	26385030	6.75712	-1.24476	0.723959	-1.71937	0.0855464	0.45998	No-change	chr13	26384849	26385030	+	0	NA	intron (NM_001318368, intron 5 of 12)	intron (NM_001318368, intron 5 of 12)	130810	NM_001318368	1024	Hs.382306	NM_001260	ENSG00000132964	CDK8	K35	cyclin dependent kinase 8	protein-coding
Peak_10924	chr13	26475542	26475849	22.0715	0.574485	0.37167	1.54569	0.12218	0.538972	No-change	chr13	26475542	26475849	+	0	NA	Intergenic	MER74A|LTR|ERVL	-81988	NM_006646	10810	Hs.618732	NM_006646	ENSG00000132970	WASF3	Brush-1|SCAR3|WAVE3	WASP family member 3	protein-coding
Peak_10925	chr13	26476031	26476715	67.381	0.340741	0.220996	1.54185	0.123111	0.540774	No-change	chr13	26476031	26476715	+	0	NA	Intergenic	Intergenic	-81310	NM_006646	10810	Hs.618732	NM_006646	ENSG00000132970	WASF3	Brush-1|SCAR3|WAVE3	WASP family member 3	protein-coding
Peak_10926	chr13	26485856	26486167	20.5747	1.91034	0.431249	4.42979	9.43233e-06	0.0020337	gained-open	chr13	26485856	26486167	+	0	NA	Intergenic	Intergenic	-71672	NM_006646	10810	Hs.618732	NM_006646	ENSG00000132970	WASF3	Brush-1|SCAR3|WAVE3	WASP family member 3	protein-coding
Peak_10927	chr13	26557108	26557728	64.6756	0.0599591	0.245315	0.244416	0.806908	0.973418	No-change	chr13	26557108	26557728	+	0	NA	promoter-TSS (NM_001291965)	promoter-TSS (NM_001291965)	-265	NM_006646	10810	Hs.618732	NM_006646	ENSG00000132970	WASF3	Brush-1|SCAR3|WAVE3	WASP family member 3	protein-coding
Peak_10928	chr13	26562150	26562426	14.471	-0.653557	0.467891	-1.39681	0.162469	0.610849	No-change	chr13	26562150	26562426	+	0	NA	intron (NM_006646, intron 1 of 9)	intron (NM_006646, intron 1 of 9)	4585	NM_001291965	10810	Hs.618732	NM_006646	ENSG00000132970	WASF3	Brush-1|SCAR3|WAVE3	WASP family member 3	protein-coding
Peak_10929	chr13	27022585	27023011	24.8896	0.134782	0.35967	0.374736	0.707857	0.948595	No-change	chr13	27022585	27023011	+	0	NA	Intergenic	Intergenic	-102735	NR_046547	100874070	Hs.524923	NR_046547		USP12-AS1	-	USP12 antisense RNA 1	ncRNA
Peak_1093	chr1	32073276	32073625	31.1972	0.192669	0.341459	0.564253	0.572582	0.908224	No-change	chr1	32073276	32073625	+	0	NA	intron (NM_001319679, intron 1 of 6)	CpG	511	NM_001319678	55116	Hs.25544	NM_018056	ENSG00000121775	TMEM39B	-	transmembrane protein 39B	protein-coding
Peak_10930	chr13	27171914	27172365	29.13	-0.115754	0.357478	-0.323807	0.746084	0.960198	No-change	chr13	27171914	27172365	+	0	NA	promoter-TSS (NR_046548)	promoter-TSS (NR_046548)	-120	NR_046548	100874071	Hs.735400	NR_046548		USP12-AS2	-	USP12 antisense RNA 2 (head to head)	ncRNA
Peak_10931	chr13	27251251	27251811	23.7267	0.0239538	0.377447	0.0634627	0.949398	0.994057	No-change	chr13	27251251	27251811	+	0	NA	promoter-TSS (NM_000982).2	promoter-TSS (NM_000982).2	-24	NM_000982	6144	Hs.381123	NM_000982	ENSG00000122026	RPL21	HYPT12|L21	ribosomal protein L21	protein-coding
Peak_10932	chr13	27270504	27271166	32.5807	-0.375684	0.34014	-1.1045	0.269378	0.740367	No-change	chr13	27270504	27271166	+	0	NA	promoter-TSS (NM_001331126)	promoter-TSS (NM_001331126)	-342	NM_001331126	387496	Hs.192131	NM_206827	ENSG00000122035	RASL11A	-	RAS like family 11 member A	protein-coding
Peak_10933	chr13	27361978	27362551	53.3507	-0.0710786	0.276238	-0.25731	0.79694	0.971696	No-change	chr13	27361978	27362551	+	0	NA	Intergenic	Intergenic	-62355	NM_002097	2971	Hs.445977	NM_002097	ENSG00000122034	GTF3A	AP2|TFIIIA	general transcription factor IIIA	protein-coding
Peak_10934	chr13	27381009	27381947	42.2114	-0.25168	0.290686	-0.865814	0.386592	0.822588	No-change	chr13	27381009	27381947	+	0	NA	Intergenic	Intergenic	-43141	NM_002097	2971	Hs.445977	NM_002097	ENSG00000122034	GTF3A	AP2|TFIIIA	general transcription factor IIIA	protein-coding
Peak_10935	chr13	27395174	27395562	10.4499	-1.15311	0.581818	-1.98191	0.0474897	0.3476	gained-close	chr13	27395174	27395562	+	0	NA	Intergenic	Intergenic	-29251	NM_002097	2971	Hs.445977	NM_002097	ENSG00000122034	GTF3A	AP2|TFIIIA	general transcription factor IIIA	protein-coding
Peak_10936	chr13	27424824	27425054	12.3024	0.245997	0.526779	0.466984	0.640511	0.929093	No-change	chr13	27424824	27425054	+	0	NA	intron (NM_002097, intron 1 of 8)	CpG	320	NM_002097	2971	Hs.445977	NM_002097	ENSG00000122034	GTF3A	AP2|TFIIIA	general transcription factor IIIA	protein-coding
Peak_10937	chr13	27449963	27450547	41.8899	0.203517	0.279405	0.728394	0.466372	0.862806	No-change	chr13	27449963	27450547	+	0	NA	promoter-TSS (NM_001166262)	promoter-TSS (NM_001166262)	-58	NM_001166261	219402	Hs.534582	NM_152912	ENSG00000122033	MTIF3	IF3mt	mitochondrial translational initiation factor 3	protein-coding
Peak_10938	chr13	27533115	27533449	19.604	0.443107	0.403114	1.09921	0.271675	0.74261	No-change	chr13	27533115	27533449	+	0	NA	Intergenic	Intergenic	-82680	NM_152912	219402	Hs.534582	NM_152912	ENSG00000122033	MTIF3	IF3mt	mitochondrial translational initiation factor 3	protein-coding
Peak_10939	chr13	27620440	27620974	49.9104	-0.167778	0.256067	-0.655213	0.51233	0.884629	No-change	chr13	27620440	27620974	+	0	NA	promoter-TSS (NM_001206559)	promoter-TSS (NM_001206559)	-36	NM_001206559	51082	Hs.507584	NM_015972	ENSG00000186184	POLR1D	AC19|POLR1C|RPA16|RPA9|RPAC2|RPC16|RPO1-3|TCS2	RNA polymerase I and III subunit D	protein-coding
Peak_1094	chr1	32107917	32108216	14.7843	-0.105497	0.481388	-0.219152	0.826532	0.976386	No-change	chr1	32107917	32108216	+	0	NA	promoter-TSS (NM_012316)	promoter-TSS (NM_012316)	10	NM_012316	23633	Hs.470588	NM_012316	ENSG00000025800	KPNA6	IPOA7|KPNA7	karyopherin subunit alpha 6	protein-coding
Peak_10940	chr13	27728380	27728613	13.2424	0.239571	0.485567	0.493385	0.621741	0.92263	No-change	chr13	27728380	27728613	+	0	NA	Intergenic	Intergenic	-63987	NM_145657	219409	Hs.351785	NM_145657	ENSG00000169840	GSX1	GSH1|Gsh-1	GS homeobox 1	protein-coding
Peak_10941	chr13	27775840	27776323	52.5593	-0.277752	0.269247	-1.03159	0.302265	0.767499	No-change	chr13	27775840	27776323	+	0	NA	Intergenic	Intergenic	-16402	NM_145657	219409	Hs.351785	NM_145657	ENSG00000169840	GSX1	GSH1|Gsh-1	GS homeobox 1	protein-coding
Peak_10942	chr13	27783089	27783441	14.1533	0.50706	0.506174	1.00175	0.316464	0.776844	No-change	chr13	27783089	27783441	+	0	NA	Intergenic	Intergenic	-9218	NM_145657	219409	Hs.351785	NM_145657	ENSG00000169840	GSX1	GSH1|Gsh-1	GS homeobox 1	protein-coding
Peak_10943	chr13	27792403	27792721	23.4009	-0.936636	0.398918	-2.34794	0.0188777	0.214362	No-change	chr13	27792403	27792721	+	0	NA	promoter-TSS (NM_145657)	promoter-TSS (NM_145657)	79	NM_145657	219409	Hs.351785	NM_145657	ENSG00000169840	GSX1	GSH1|Gsh-1	GS homeobox 1	protein-coding
Peak_10944	chr13	27797325	27797581	14.6677	-0.121602	0.457862	-0.265587	0.790558	0.970674	No-change	chr13	27797325	27797581	+	0	NA	Intergenic	CpG	4970	NM_145657	219409	Hs.351785	NM_145657	ENSG00000169840	GSX1	GSH1|Gsh-1	GS homeobox 1	protein-coding
Peak_10945	chr13	27826401	27826839	29.4356	-0.441445	0.349675	-1.26245	0.206788	0.672641	No-change	chr13	27826401	27826839	+	0	NA	intron (NR_047484, intron 3 of 4)	intron (NR_047484, intron 3 of 4)	34137	NM_145657	219409	Hs.351785	NM_145657	ENSG00000169840	GSX1	GSH1|Gsh-1	GS homeobox 1	protein-coding
Peak_10946	chr13	27953631	27954253	38.9367	-0.343026	0.295401	-1.16122	0.245551	0.71791	No-change	chr13	27953631	27954253	+	0	NA	non-coding (NR_135254, exon 1 of 1)	non-coding (NR_135254, exon 1 of 1)	416	NR_135254	100132234	Hs.197435	NR_135254	ENSG00000260704	LINC00543	-	long intergenic non-protein coding RNA 543	ncRNA
Peak_10947	chr13	27954417	27954902	17.9601	-1.46926	0.451877	-3.25145	0.00114818	0.0433732	gained-close	chr13	27954417	27954902	+	0	NA	non-coding (NR_135254, exon 1 of 1)	non-coding (NR_135254, exon 1 of 1)	1133	NR_135254	100132234	Hs.197435	NR_135254	ENSG00000260704	LINC00543	-	long intergenic non-protein coding RNA 543	ncRNA
Peak_10948	chr13	27960405	27960642	11.4242	-0.725731	0.543833	-1.33447	0.182049	0.639752	No-change	chr13	27960405	27960642	+	0	NA	TTS (NM_001354700)	TTS (NM_001354700)	6997	NR_135254	100132234	Hs.197435	NR_135254	ENSG00000260704	LINC00543	-	long intergenic non-protein coding RNA 543	ncRNA
Peak_10949	chr13	27971320	27971762	48.9657	-1.30071	0.313703	-4.14632	3.37865e-05	0.00452708	gained-close	chr13	27971320	27971762	+	0	NA	Intergenic	Intergenic	-2173	NM_001354700	1045	Hs.127383	NM_001265	ENSG00000165556	CDX2	CDX-3|CDX2/AS|CDX3	caudal type homeobox 2	protein-coding
Peak_1095	chr1	32108338	32108670	16.8239	0.0899564	0.429903	0.209248	0.834255	0.97801	No-change	chr1	32108338	32108670	+	0	NA	intron (NM_012316, intron 1 of 13)	CpG	448	NM_012316	23633	Hs.470588	NM_012316	ENSG00000025800	KPNA6	IPOA7|KPNA7	karyopherin subunit alpha 6	protein-coding
Peak_10950	chr13	27997977	27998198	10.2324	-0.631245	0.564788	-1.11767	0.263709	0.734929	No-change	chr13	27997977	27998198	+	0	NA	Intergenic	Intergenic	-9450	NM_001105577	646625	Hs.705356	NM_001105577	ENSG00000183463	URAD	PRHOXNB	ureidoimidazoline (2-oxo-4-hydroxy-4-carboxy-5-) decarboxylase	protein-coding
Peak_10951	chr13	28022955	28023174	11.4882	0.605314	0.533826	1.13392	0.25683	0.728324	No-change	chr13	28022955	28023174	+	0	NA	intron (NM_004119, intron 19 of 23)	intron (NM_004119, intron 19 of 23)	-34427	NM_001105577	646625	Hs.705356	NM_001105577	ENSG00000183463	URAD	PRHOXNB	ureidoimidazoline (2-oxo-4-hydroxy-4-carboxy-5-) decarboxylase	protein-coding
Peak_10952	chr13	28138820	28139674	45.4398	0.074868	0.29692	0.252148	0.800926	0.97223	No-change	chr13	28138820	28139674	+	0	NA	promoter-TSS (NR_029383)	promoter-TSS (NR_029383)	-73	NR_029383	100288730	Hs.123191	NR_029383		PAN3-AS1	-	PAN3 antisense RNA 1	ncRNA
Peak_10953	chr13	28316203	28316459	21.2641	0.286754	0.396754	0.722751	0.469833	0.864186	No-change	chr13	28316203	28316459	+	0	NA	intron (NM_002019, intron 25 of 29)	intron (NM_002019, intron 25 of 29)	-177157	NR_029383	100288730	Hs.123191	NR_029383		PAN3-AS1	-	PAN3 antisense RNA 1	ncRNA
Peak_10954	chr13	28324303	28324500	14.2272	1.3121	0.491265	2.67085	0.00756593	0.129321	gained-open	chr13	28324303	28324500	+	0	NA	intron (NM_002019, intron 20 of 29)	intron (NM_002019, intron 20 of 29)	170727	NM_001159920	2321	Hs.594454	NM_002019	ENSG00000102755	FLT1	FLT|FLT-1|VEGFR-1|VEGFR1	fms related tyrosine kinase 1	protein-coding
Peak_10955	chr13	28408602	28408865	9.45488	-0.795733	0.59283	-1.34226	0.179511	0.636774	No-change	chr13	28408602	28408865	+	0	NA	intron (NM_002019, intron 10 of 29)	intron (NM_002019, intron 10 of 29)	86395	NM_001159920	2321	Hs.594454	NM_002019	ENSG00000102755	FLT1	FLT|FLT-1|VEGFR-1|VEGFR1	fms related tyrosine kinase 1	protein-coding
Peak_10956	chr13	28494182	28494451	9.66083	-0.220965	0.586829	-0.37654	0.706515	0.948595	No-change	chr13	28494182	28494451	+	0	NA	intron (NM_002019, intron 1 of 29)	CpG	812	NM_001159920	2321	Hs.594454	NM_002019	ENSG00000102755	FLT1	FLT|FLT-1|VEGFR-1|VEGFR1	fms related tyrosine kinase 1	protein-coding
Peak_10957	chr13	28501626	28501970	17.7413	0.275389	0.420647	0.654681	0.512673	0.884706	No-change	chr13	28501626	28501970	+	0	NA	Intergenic	Intergenic	-6670	NM_002019	2321	Hs.594454	NM_002019	ENSG00000102755	FLT1	FLT|FLT-1|VEGFR-1|VEGFR1	fms related tyrosine kinase 1	protein-coding
Peak_10958	chr13	28658934	28659405	24.119	-0.385259	0.375494	-1.02601	0.304888	0.768974	No-change	chr13	28658934	28659405	+	0	NA	promoter-TSS (NM_015932)	promoter-TSS (NM_015932)	39	NM_015932	51371	Hs.268742	NM_015932	ENSG00000132963	POMP	C13orf12|HSPC014|PNAS-110|PRAAS2|UMP1	proteasome maturation protein	protein-coding
Peak_10959	chr13	28685072	28685356	10.8518	0.767129	0.541159	1.41757	0.156318	0.601357	No-change	chr13	28685072	28685356	+	0	NA	Intergenic	MER52A|LTR|ERV1	26084	NM_015932	51371	Hs.268742	NM_015932	ENSG00000132963	POMP	C13orf12|HSPC014|PNAS-110|PRAAS2|UMP1	proteasome maturation protein	protein-coding
Peak_1096	chr1	32151382	32151655	13.3653	0.6617	0.489697	1.35124	0.176617	0.63376	No-change	chr1	32151382	32151655	+	0	NA	intron (NM_012316, intron 1 of 13)	L1MEc|LINE|L1	-28157	NM_175852	200081	Hs.17987	NM_175852	ENSG00000084652	TXLNA	IL14|TXLN	taxilin alpha	protein-coding
Peak_10960	chr13	28718728	28719445	65.1248	0.0935129	0.227102	0.411766	0.680511	0.941573	No-change	chr13	28718728	28719445	+	0	NA	promoter-TSS (NM_181785)	promoter-TSS (NM_181785)	-73	NM_001347960	283537	Hs.117167	NM_181785	ENSG00000139508	SLC46A3	FKSG16	solute carrier family 46 member 3	protein-coding
Peak_10961	chr13	29319513	29319865	22.4601	0.00908102	0.381187	0.023823	0.980994	0.997768	No-change	chr13	29319513	29319865	+	0	NA	intron (NM_001033602, intron 4 of 13)	MLT1K|LTR|ERVL-MaLR	-108971	NM_015233	23281	Hs.22287	NM_015233	ENSG00000132938	MTUS2	CAZIP|ICIS|KIAA0774|TIP150	microtubule associated scaffold protein 2	protein-coding
Peak_10962	chr13	29362993	29363234	15.4984	0.287387	0.452032	0.635768	0.524928	0.890745	No-change	chr13	29362993	29363234	+	0	NA	intron (NM_001033602, intron 6 of 13)	intron (NM_001033602, intron 6 of 13)	-65547	NM_015233	23281	Hs.22287	NM_015233	ENSG00000132938	MTUS2	CAZIP|ICIS|KIAA0774|TIP150	microtubule associated scaffold protein 2	protein-coding
Peak_10963	chr13	29428273	29429010	46.6264	0.00981414	0.27162	0.0361318	0.971177	0.9968	No-change	chr13	29428273	29429010	+	0	NA	promoter-TSS (NM_015233)	promoter-TSS (NM_015233)	-19	NM_015233	23281	Hs.22287	NM_015233	ENSG00000132938	MTUS2	CAZIP|ICIS|KIAA0774|TIP150	microtubule associated scaffold protein 2	protein-coding
Peak_10964	chr13	29497060	29497688	51.6631	0.146819	0.259276	0.566266	0.571213	0.9078	No-change	chr13	29497060	29497688	+	0	NA	intron (NM_015233, intron 6 of 8)	intron (NM_015233, intron 6 of 8)	-9624	NR_046378	100874107	Hs.577987	NR_046378		MTUS2-AS1	-	MTUS2 antisense RNA 1	ncRNA
Peak_10965	chr13	29513672	29513954	17.7139	0.959706	0.456979	2.10011	0.0357191	0.300156	No-change	chr13	29513672	29513954	+	0	NA	3' UTR (NM_003045, exon 13 of 13)	3' UTR (NM_003045, exon 13 of 13)	-26063	NR_046378	100874107	Hs.577987	NR_046378		MTUS2-AS1	-	MTUS2 antisense RNA 1	ncRNA
Peak_10966	chr13	29527599	29527904	27.0901	-0.331961	0.339393	-0.978101	0.328024	0.785922	No-change	chr13	29527599	29527904	+	0	NA	intron (NM_003045, intron 5 of 12)	intron (NM_003045, intron 5 of 12)	-40001	NR_046378	100874107	Hs.577987	NR_046378		MTUS2-AS1	-	MTUS2 antisense RNA 1	ncRNA
Peak_10967	chr13	29595705	29596137	23.5605	-0.878446	0.384318	-2.28572	0.0222704	0.235439	No-change	chr13	29595705	29596137	+	0	NA	promoter-TSS (NM_003045)	promoter-TSS (NM_003045)	-233	NM_003045	6541	Hs.14846	NM_003045	ENSG00000139514	SLC7A1	ATRC1|CAT-1|ERR|HCAT1|REC1L	solute carrier family 7 member 1	protein-coding
Peak_10968	chr13	29733151	29733682	40.3365	-0.0388878	0.309255	-0.125747	0.899932	0.988219	No-change	chr13	29733151	29733682	+	0	NA	Intergenic	L2b|LINE|L2	85723	NR_135320	102723345	Hs.121353	NR_135320		LOC102723345	-	uncharacterized LOC102723345	ncRNA
Peak_10969	chr13	29743127	29743585	31.4683	-0.952227	0.330853	-2.87809	0.00400085	0.0900122	No-change	chr13	29743127	29743585	+	0	NA	Intergenic	Intergenic	95663	NR_135320	102723345	Hs.121353	NR_135320		LOC102723345	-	uncharacterized LOC102723345	ncRNA
Peak_1097	chr1	32179465	32179806	23.5157	0.392627	0.383027	1.02506	0.305333	0.769252	No-change	chr1	32179465	32179806	+	0	NA	promoter-TSS (NM_175852)	promoter-TSS (NM_175852)	-40	NM_175852	200081	Hs.17987	NM_175852	ENSG00000084652	TXLNA	IL14|TXLN	taxilin alpha	protein-coding
Peak_10970	chr13	29847701	29847969	18.0052	0.305568	0.418333	0.730443	0.465119	0.861882	No-change	chr13	29847701	29847969	+	0	NA	intron (NM_007106, intron 1 of 4)	intron (NM_007106, intron 1 of 4)	2782	NM_007106	5412	Hs.145575	NM_007106	ENSG00000122042	UBL3	HCG-1|PNSC1	ubiquitin like 3	protein-coding
Peak_10971	chr13	29850001	29850848	42.0049	-0.207956	0.279682	-0.743546	0.457151	0.858194	No-change	chr13	29850001	29850848	+	0	NA	5' UTR (NM_007106, exon 1 of 5)	5' UTR (NM_007106, exon 1 of 5)	193	NM_007106	5412	Hs.145575	NM_007106	ENSG00000122042	UBL3	HCG-1|PNSC1	ubiquitin like 3	protein-coding
Peak_10972	chr13	29885123	29885291	12.7087	-0.780301	0.514264	-1.51732	0.129187	0.552422	No-change	chr13	29885123	29885291	+	0	NA	intron (NR_046510, intron 1 of 1)	intron (NR_046510, intron 1 of 1)	3198	NR_046510	100874059	Hs.569261	NR_046510	ENSG00000224329	LINC00297	NCRNA00297	long intergenic non-protein coding RNA 297	ncRNA
Peak_10973	chr13	29888879	29889294	32.8533	-0.805269	0.329257	-2.44572	0.0144565	0.183877	No-change	chr13	29888879	29889294	+	0	NA	promoter-TSS (NR_046510)	promoter-TSS (NR_046510)	-681	NR_046510	100874059	Hs.569261	NR_046510	ENSG00000224329	LINC00297	NCRNA00297	long intergenic non-protein coding RNA 297	ncRNA
Peak_10974	chr13	29917671	29917960	9.54672	-1.71102	0.640061	-2.67322	0.00751267	0.128785	gained-close	chr13	29917671	29917960	+	0	NA	TTS (NR_047501)	TTS (NR_047501)	8836	NR_047501	100861573	Hs.585619	NR_047501	ENSG00000224405	LINC00572	-	long intergenic non-protein coding RNA 572	ncRNA
Peak_10975	chr13	30017949	30018229	21.5465	0.396848	0.39787	0.99743	0.318556	0.778404	No-change	chr13	30017949	30018229	+	0	NA	Intergenic	Intergenic	81558	NR_033889	440131	Hs.132371	NM_001010918		LINC00544	-	long intergenic non-protein coding RNA 544	ncRNA
Peak_10976	chr13	30052244	30052674	17.6697	0.203158	0.470138	0.432125	0.66565	0.937172	No-change	chr13	30052244	30052674	+	0	NA	Intergenic	LTR36|LTR|ERV1	56416	NR_046998	100874146	Hs.574116	NR_046998	ENSG00000224511	LINC00365	-	long intergenic non-protein coding RNA 365	ncRNA
Peak_10977	chr13	30053920	30054100	7.94893	-1.40372	0.673753	-2.08343	0.0372124	0.307151	gained-close	chr13	30053920	30054100	+	0	NA	Intergenic	LTR9B|LTR|ERV1	54865	NR_046998	100874146	Hs.574116	NR_046998	ENSG00000224511	LINC00365	-	long intergenic non-protein coding RNA 365	ncRNA
Peak_10978	chr13	30065173	30065546	58.4708	-0.525411	0.248596	-2.11351	0.034557	0.295631	No-change	chr13	30065173	30065546	+	0	NA	Intergenic	Intergenic	43516	NR_046998	100874146	Hs.574116	NR_046998	ENSG00000224511	LINC00365	-	long intergenic non-protein coding RNA 365	ncRNA
Peak_10979	chr13	30114098	30114717	55.8318	0.130264	0.243645	0.534647	0.592894	0.915306	No-change	chr13	30114098	30114717	+	0	NA	Intergenic	Intergenic	-5532	NR_046998	100874146	Hs.574116	NR_046998	ENSG00000224511	LINC00365	-	long intergenic non-protein coding RNA 365	ncRNA
Peak_1098	chr1	32179993	32180172	15.0451	0.399612	0.493582	0.809616	0.418161	0.841154	No-change	chr1	32179993	32180172	+	0	NA	intron (NM_175852, intron 1 of 10)	CpG	407	NM_175852	200081	Hs.17987	NM_175852	ENSG00000084652	TXLNA	IL14|TXLN	taxilin alpha	protein-coding
Peak_10980	chr13	30132633	30132923	38.9558	-0.327332	0.287338	-1.13919	0.254626	0.727074	No-change	chr13	30132633	30132923	+	0	NA	Intergenic	Intergenic	20296	NR_138041	102157400	Hs.639879	NR_138041		LINC00384	-	long intergenic non-protein coding RNA 384	ncRNA
Peak_10981	chr13	30134082	30134467	41.6833	-0.560188	0.297592	-1.8824	0.0597811	0.389807	No-change	chr13	30134082	30134467	+	0	NA	Intergenic	Intergenic	18800	NR_138041	102157400	Hs.639879	NR_138041		LINC00384	-	long intergenic non-protein coding RNA 384	ncRNA
Peak_10982	chr13	30134687	30134943	22.579	-0.625722	0.393119	-1.59169	0.111455	0.516503	No-change	chr13	30134687	30134943	+	0	NA	Intergenic	Intergenic	18259	NR_138041	102157400	Hs.639879	NR_138041		LINC00384	-	long intergenic non-protein coding RNA 384	ncRNA
Peak_10983	chr13	30142964	30143201	13.1717	-0.15915	0.487358	-0.326556	0.744004	0.959984	No-change	chr13	30142964	30143201	+	0	NA	Intergenic	Intergenic	9992	NR_138041	102157400	Hs.639879	NR_138041		LINC00384	-	long intergenic non-protein coding RNA 384	ncRNA
Peak_10984	chr13	30153986	30154394	25.4538	0.280213	0.347052	0.80741	0.41943	0.841489	No-change	chr13	30153986	30154394	+	0	NA	Intergenic	Intergenic	-1116	NR_138041	102157400	Hs.639879	NR_138041		LINC00384	-	long intergenic non-protein coding RNA 384	ncRNA
Peak_10985	chr13	30159340	30159769	32.6648	0.0504236	0.318464	0.158334	0.874194	0.98503	No-change	chr13	30159340	30159769	+	0	NA	Intergenic	Intergenic	-6480	NR_138041	102157400	Hs.639879	NR_138041		LINC00384	-	long intergenic non-protein coding RNA 384	ncRNA
Peak_10986	chr13	30166009	30166192	8.43817	0.0175256	0.618085	0.0283546	0.977379	0.997181	No-change	chr13	30166009	30166192	+	0	NA	Intergenic	Intergenic	-13026	NR_138041	102157400	Hs.639879	NR_138041		LINC00384	-	long intergenic non-protein coding RNA 384	ncRNA
Peak_10987	chr13	30195583	30196335	45.1686	-0.382122	0.282071	-1.3547	0.175513	0.631931	No-change	chr13	30195583	30196335	+	0	NA	Intergenic	Intergenic	-42885	NR_138041	102157400	Hs.639879	NR_138041		LINC00384	-	long intergenic non-protein coding RNA 384	ncRNA
Peak_10988	chr13	30257452	30257821	14.0767	1.22095	0.483238	2.52661	0.0115171	0.163171	gained-open	chr13	30257452	30257821	+	0	NA	intron (NM_032116, intron 3 of 10)	MamRTE1|LINE|RTE-BovB	49375	NM_001014380	84056	Hs.243596	NM_032116	ENSG00000102781	KATNAL1	-	katanin catalytic subunit A1 like 1	protein-coding
Peak_10989	chr13	30306716	30307280	59.8964	-0.00805256	0.262848	-0.0306358	0.97556	0.997152	No-change	chr13	30306716	30307280	+	0	NA	promoter-TSS (NM_001014380)	promoter-TSS (NM_001014380)	13	NM_001014380	84056	Hs.243596	NM_032116	ENSG00000102781	KATNAL1	-	katanin catalytic subunit A1 like 1	protein-coding
Peak_1099	chr1	32200294	32201364	100.677	0.0893434	0.1942	0.460057	0.645475	0.930971	No-change	chr1	32200294	32201364	+	0	NA	intron (NM_024296, intron 1 of 5)	CpG	234	NM_001301011	79140	Hs.534482	NM_024296	ENSG00000160050	CCDC28B	-	coiled-coil domain containing 28B	protein-coding
Peak_10990	chr13	30408248	30408564	18.2499	-0.445384	0.456963	-0.97466	0.329729	0.787077	No-change	chr13	30408248	30408564	+	0	NA	Intergenic	CpG	13838	NR_125771	103724387		NR_125771	ENSG00000225039	LINC01058	-	long intergenic non-protein coding RNA 1058	ncRNA
Peak_10991	chr13	30421372	30421728	18.8555	0.156715	0.41258	0.379842	0.704063	0.948254	No-change	chr13	30421372	30421728	+	0	NA	promoter-TSS (NM_001355247)	promoter-TSS (NM_001355247)	694	NR_125771	103724387		NR_125771	ENSG00000225039	LINC01058	-	long intergenic non-protein coding RNA 1058	ncRNA
Peak_10992	chr13	30445601	30446212	36.3919	-0.241289	0.297193	-0.811893	0.416853	0.840502	No-change	chr13	30445601	30446212	+	0	NA	Intergenic	CpG	18421	NM_001313892	3146	Hs.434102	NM_002128	ENSG00000189403	HMGB1	HMG-1|HMG1|HMG3|SBP-1	high mobility group box 1	protein-coding
Peak_10993	chr13	30454954	30455339	14.2123	0.174796	0.471456	0.370758	0.710818	0.949211	No-change	chr13	30454954	30455339	+	0	NA	Intergenic	MIR3|SINE|MIR	9181	NM_001313892	3146	Hs.434102	NM_002128	ENSG00000189403	HMGB1	HMG-1|HMG1|HMG3|SBP-1	high mobility group box 1	protein-coding
Peak_10994	chr13	30465782	30466494	112.877	0.0649212	0.182049	0.356613	0.721381	0.952522	No-change	chr13	30465782	30466494	+	0	NA	promoter-TSS (NM_001363661)	promoter-TSS (NM_001363661)	-161	NM_001363661	3146	Hs.434102	NM_002128	ENSG00000189403	HMGB1	HMG-1|HMG1|HMG3|SBP-1	high mobility group box 1	protein-coding
Peak_10995	chr13	30617010	30618163	88.0932	0.255718	0.197037	1.29782	0.194351	0.656651	No-change	chr13	30617010	30618163	+	0	NA	promoter-TSS (NM_001321532)	promoter-TSS (NM_001321532)	1	NM_001370340	3146	Hs.434102	NM_002128	ENSG00000189403	HMGB1	HMG-1|HMG1|HMG3|SBP-1	high mobility group box 1	protein-coding
Peak_10996	chr13	30674101	30674483	16.3357	0.178111	0.456324	0.390317	0.696302	0.946112	No-change	chr13	30674101	30674483	+	0	NA	Intergenic	CpG	-39186	NM_001204406	241	Hs.507658	NM_001629	ENSG00000132965	ALOX5AP	FLAP	arachidonate 5-lipoxygenase activating protein	protein-coding
Peak_10997	chr13	30679878	30680122	11.9687	-0.223193	0.507779	-0.439547	0.660265	0.935521	No-change	chr13	30679878	30680122	+	0	NA	Intergenic	Intergenic	-33478	NM_001204406	241	Hs.507658	NM_001629	ENSG00000132965	ALOX5AP	FLAP	arachidonate 5-lipoxygenase activating protein	protein-coding
Peak_10998	chr13	30746310	30746621	13.3262	-0.981541	0.514533	-1.90764	0.0564383	0.37874	No-change	chr13	30746310	30746621	+	0	NA	intron (NM_001204406, intron 3 of 5)	intron (NM_001204406, intron 3 of 5)	10957	NM_001629	241	Hs.507658	NM_001629	ENSG00000132965	ALOX5AP	FLAP	arachidonate 5-lipoxygenase activating protein	protein-coding
Peak_10999	chr13	30792474	30793007	47.6416	-0.086101	0.270608	-0.318177	0.750351	0.961104	No-change	chr13	30792474	30793007	+	0	NA	Intergenic	(GCTGG)n|Simple_repeat|Simple_repeat	-10466	NR_047012	100874158	Hs.577982	NR_047012	ENSG00000237879	LINC00398	-	long intergenic non-protein coding RNA 398	ncRNA
Peak_11	chr1	997651	998053	31.0219	0.474845	0.333417	1.42418	0.154394	0.597912	No-change	chr1	997651	998053	+	0	NA	Intergenic	Intergenic	2245	NM_001142467	57801	Hs.154029	NM_021170	ENSG00000188290	HES4	bHLHb42	hes family bHLH transcription factor 4	protein-coding
Peak_110	chr1	3391676	3392059	23.4533	-0.33629	0.370287	-0.908187	0.363779	0.810161	No-change	chr1	3391676	3392059	+	0	NA	intron (NM_022114, intron 4 of 16)	intron (NM_022114, intron 4 of 16)	-62798	NM_014448	27237	Hs.87435	NM_014448	ENSG00000130762	ARHGEF16	GEF16|NBR	Rho guanine nucleotide exchange factor 16	protein-coding
Peak_1100	chr1	32215737	32216066	30.3573	0.531319	0.325673	1.63145	0.102796	0.499971	No-change	chr1	32215737	32216066	+	0	NA	TTS (NM_001366191)	TTS (NM_001366191)	-5683	NM_003757	8668	Hs.530096	NM_003757	ENSG00000084623	EIF3I	EIF3S2|PRO2242|TRIP-1|TRIP1|eIF3-beta|eIF3-p36	eukaryotic translation initiation factor 3 subunit I	protein-coding
Peak_11000	chr13	30805640	30806005	65.8548	-0.171325	0.247219	-0.693007	0.488305	0.87315	No-change	chr13	30805640	30806005	+	0	NA	intron (NR_047012, intron 1 of 1)	intron (NR_047012, intron 1 of 1)	2616	NR_047012	100874158	Hs.577982	NR_047012	ENSG00000237879	LINC00398	-	long intergenic non-protein coding RNA 398	ncRNA
Peak_11001	chr13	30832927	30833229	18.417	-0.210945	0.423406	-0.498209	0.618337	0.922571	No-change	chr13	30832927	30833229	+	0	NA	Intergenic	Intergenic	29872	NR_047012	100874158	Hs.577982	NR_047012	ENSG00000237879	LINC00398	-	long intergenic non-protein coding RNA 398	ncRNA
Peak_11002	chr13	30865245	30865613	43.4635	-0.0701765	0.278108	-0.252335	0.800782	0.97223	No-change	chr13	30865245	30865613	+	0	NA	Intergenic	Intergenic	-17133	NR_103813	440132	Hs.729493	NR_103813	ENSG00000236094	LINC00545	-	long intergenic non-protein coding RNA 545	ncRNA
Peak_11003	chr13	30872982	30873414	34.7174	-0.254557	0.304795	-0.835174	0.40362	0.834042	No-change	chr13	30872982	30873414	+	0	NA	Intergenic	Intergenic	-9364	NR_103813	440132	Hs.729493	NR_103813	ENSG00000236094	LINC00545	-	long intergenic non-protein coding RNA 545	ncRNA
Peak_11004	chr13	30907133	30907715	30.6046	-0.0870383	0.33089	-0.263043	0.792517	0.970674	No-change	chr13	30907133	30907715	+	0	NA	intron (NM_032849, intron 1 of 4)	intron (NM_032849, intron 1 of 4)	1153	NM_032849	84935	Hs.147880	NM_032849	ENSG00000102802	MEDAG	AWMS3|C13orf33|MEDA-4|MEDA4|hAWMS3	mesenteric estrogen dependent adipogenesis	protein-coding
Peak_11005	chr13	30932598	30932865	14.6967	-0.567229	0.473699	-1.19745	0.231132	0.701339	No-change	chr13	30932598	30932865	+	0	NA	promoter-TSS (NR_038287)	promoter-TSS (NR_038287)	75	NM_001353389	122046	Hs.124463	NM_152325	ENSG00000175664	TEX26	C13orf26	testis expressed 26	protein-coding
Peak_11006	chr13	30987448	30987962	24.7277	-0.174352	0.367204	-0.474809	0.634923	0.927321	No-change	chr13	30987448	30987962	+	0	NA	Intergenic	Intergenic	55049	NM_001353389	122046	Hs.124463	NM_152325	ENSG00000175664	TEX26	C13orf26	testis expressed 26	protein-coding
Peak_11007	chr13	31090185	31090559	19.8262	0.106446	0.406987	0.261547	0.793671	0.970812	No-change	chr13	31090185	31090559	+	0	NA	Intergenic	Intergenic	71532	NM_001349704	10808	Hs.743267	NM_006644	ENSG00000120694	HSPH1	HSP105|HSP105A|HSP105B|NY-CO-25	heat shock protein family H (Hsp110) member 1	protein-coding
Peak_11008	chr13	31161695	31162512	47.8515	0.0382813	0.272624	0.140418	0.88833	0.986727	No-change	chr13	31161695	31162512	+	0	NA	promoter-TSS (NM_001349704)	promoter-TSS (NM_001349704)	-82	NM_001286503	10808	Hs.743267	NM_006644	ENSG00000120694	HSPH1	HSP105|HSP105A|HSP105B|NY-CO-25	heat shock protein family H (Hsp110) member 1	protein-coding
Peak_11009	chr13	31169423	31169654	16.4494	-0.174702	0.481326	-0.36296	0.716635	0.951191	No-change	chr13	31169423	31169654	+	0	NA	Intergenic	Intergenic	-7150	NM_001286504	10808	Hs.743267	NM_006644	ENSG00000120694	HSPH1	HSP105|HSP105A|HSP105B|NY-CO-25	heat shock protein family H (Hsp110) member 1	protein-coding
Peak_1101	chr1	32221896	32222587	43.6846	-0.0489824	0.285678	-0.17146	0.863862	0.983608	No-change	chr1	32221896	32222587	+	0	NA	intron (NM_003757, intron 1 of 11)	CpG-816	112	NR_133634	56063	Hs.272299	NM_019118	ENSG00000160055	TMEM234	AASL548|C1orf91|PRO1105|RP4-622L5|dJ622L5.7	transmembrane protein 234	protein-coding
Peak_11010	chr13	31199768	31199969	12.4258	0.158278	0.504644	0.313643	0.753793	0.961626	No-change	chr13	31199768	31199969	+	0	NA	promoter-TSS (NM_194318)	promoter-TSS (NM_194318)	-107	NM_194318	145173	Hs.13205	NM_194318	ENSG00000187676	B3GLCT	B3GALTL|B3GTL|B3Glc-T|Gal-T|beta3Glc-T	beta 3-glucosyltransferase	protein-coding
Peak_11011	chr13	31209440	31209670	9.36267	0.260807	0.611061	0.426811	0.669517	0.938075	No-change	chr13	31209440	31209670	+	0	NA	intron (NM_194318, intron 1 of 14)	intron (NM_194318, intron 1 of 14)	9580	NM_194318	145173	Hs.13205	NM_194318	ENSG00000187676	B3GLCT	B3GALTL|B3GTL|B3Glc-T|Gal-T|beta3Glc-T	beta 3-glucosyltransferase	protein-coding
Peak_11013	chr13	31295272	31295589	8.63615	1.84692	0.648707	2.84707	0.00441231	0.0952301	gained-open	chr13	31295272	31295589	+	0	NA	intron (NM_194318, intron 12 of 14)	L1PA7|LINE|L1	95455	NM_194318	145173	Hs.13205	NM_194318	ENSG00000187676	B3GLCT	B3GALTL|B3GTL|B3Glc-T|Gal-T|beta3Glc-T	beta 3-glucosyltransferase	protein-coding
Peak_11014	chr13	31327224	31327556	12.9765	-0.940137	0.508118	-1.85023	0.0642801	0.40383	No-change	chr13	31327224	31327556	+	0	NA	intron (NM_194318, intron 14 of 14)	MER44B|DNA|TcMar-Tigger	127415	NM_194318	145173	Hs.13205	NM_194318	ENSG00000187676	B3GLCT	B3GALTL|B3GTL|B3Glc-T|Gal-T|beta3Glc-T	beta 3-glucosyltransferase	protein-coding
Peak_11015	chr13	31374484	31374702	8.01065	-0.513391	0.656111	-0.782476	0.433935	0.847693	No-change	chr13	31374484	31374702	+	0	NA	Intergenic	Intergenic	174618	NM_194318	145173	Hs.13205	NM_194318	ENSG00000187676	B3GLCT	B3GALTL|B3GTL|B3Glc-T|Gal-T|beta3Glc-T	beta 3-glucosyltransferase	protein-coding
Peak_11016	chr13	31374707	31375070	15.0175	-0.347942	0.456106	-0.762854	0.445551	0.851877	No-change	chr13	31374707	31375070	+	0	NA	Intergenic	Intergenic	174913	NM_194318	145173	Hs.13205	NM_194318	ENSG00000187676	B3GLCT	B3GALTL|B3GTL|B3Glc-T|Gal-T|beta3Glc-T	beta 3-glucosyltransferase	protein-coding
Peak_11017	chr13	31424216	31424394	13.8988	0.038946	0.49316	0.0789723	0.937055	0.993652	No-change	chr13	31424216	31424394	+	0	NA	Intergenic	Intergenic	224330	NM_194318	145173	Hs.13205	NM_194318	ENSG00000187676	B3GLCT	B3GALTL|B3GTL|B3Glc-T|Gal-T|beta3Glc-T	beta 3-glucosyltransferase	protein-coding
Peak_11018	chr13	31427667	31427986	10.3653	-0.915577	0.581788	-1.57373	0.11555	0.524752	No-change	chr13	31427667	31427986	+	0	NA	Intergenic	L2c|LINE|L2	227851	NM_194318	145173	Hs.13205	NM_194318	ENSG00000187676	B3GLCT	B3GALTL|B3GTL|B3Glc-T|Gal-T|beta3Glc-T	beta 3-glucosyltransferase	protein-coding
Peak_11019	chr13	31574617	31574978	12.3068	0.0869379	0.546206	0.159167	0.873537	0.98503	No-change	chr13	31574617	31574978	+	0	NA	Intergenic	Intergenic	-164729	NM_130806	122042	Hs.680763	NM_130806	ENSG00000133105	RXFP2	GPR106|GREAT|INSL3R|LGR8|LGR8.1|RXFPR2	relaxin family peptide receptor 2	protein-coding
Peak_1102	chr1	32240027	32240822	70.8681	0.362749	0.227381	1.59534	0.110637	0.515223	No-change	chr1	32240027	32240822	+	0	NA	non-coding (NR_026850, exon 2 of 7)	non-coding (NR_026850, exon 2 of 7)	1286	NR_026850	339483	Hs.471067	NR_026850		MTMR9LP	MTMR9L	myotubularin related protein 9 like, pseudogene	pseudo
Peak_11020	chr13	32022315	32022694	15.08	-0.490018	0.458938	-1.06772	0.285647	0.754131	No-change	chr13	32022315	32022694	+	0	NA	Intergenic	Intergenic	9135	NR_103839	100507099	Hs.536364	NR_103839		FRY-AS1	-	FRY antisense RNA 1	ncRNA
Peak_11021	chr13	32031022	32031679	38.2994	0.194547	0.288669	0.673945	0.500346	0.878808	No-change	chr13	32031022	32031679	+	0	NA	promoter-TSS (NM_023037)	promoter-TSS (NM_023037)	289	NR_103839	100507099	Hs.536364	NR_103839		FRY-AS1	-	FRY antisense RNA 1	ncRNA
Peak_11022	chr13	32164774	32164948	11.7924	-0.0235456	0.51127	-0.0460532	0.963268	0.995752	No-change	chr13	32164774	32164948	+	0	NA	intron (NM_023037, intron 17 of 60)	intron (NM_023037, intron 17 of 60)	133087	NM_023037	10129	Hs.507669	NM_023037	ENSG00000073910	FRY	13CDNA73|214K23.2|C13orf14|CG003|bA207N4.2|bA37E23.1	FRY microtubule binding protein	protein-coding
Peak_11023	chr13	32246381	32246769	15.7525	0.0627834	0.448839	0.13988	0.888755	0.986727	No-change	chr13	32246381	32246769	+	0	NA	intron (NM_023037, intron 47 of 60)	L2c|LINE|L2	65379	NM_001136571	646799	Hs.569254	NM_001136571	ENSG00000189167	ZAR1L	Z3CXXC7|ZAR2	zygote arrest 1 like	protein-coding
Peak_11024	chr13	32409613	32409936	16.156	-0.0215006	0.454187	-0.0473386	0.962243	0.995752	No-change	chr13	32409613	32409936	+	0	NA	intron (NM_001353636, intron 1 of 2)	intron (NM_001353636, intron 1 of 2)	18356	NM_001353632	90634	Hs.732118	NM_052818	ENSG00000139597	N4BP2L1	CG018	NEDD4 binding protein 2 like 1	protein-coding
Peak_11025	chr13	32455060	32455424	13.8636	0.525935	0.488882	1.07579	0.28202	0.750685	No-change	chr13	32455060	32455424	+	0	NA	intron (NM_001320836, intron 6 of 9)	L1MA4A|LINE|L1	-27112	NM_001353631	90634	Hs.732118	NM_052818	ENSG00000139597	N4BP2L1	CG018	NEDD4 binding protein 2 like 1	protein-coding
Peak_11026	chr13	32538597	32539118	23.3674	0.217739	0.369276	0.589638	0.555434	0.903602	No-change	chr13	32538597	32539118	+	0	NA	promoter-TSS (NM_001278432)	promoter-TSS (NM_001278432)	28	NM_033111	10443	Hs.507680	NM_014887	ENSG00000244754	N4BP2L2	92M18.3|CG005|CG016|PFAAP5	NEDD4 binding protein 2 like 2	protein-coding
Peak_11027	chr13	32586296	32586567	11.242	-0.271997	0.547385	-0.496902	0.619258	0.922571	No-change	chr13	32586296	32586567	+	0	NA	promoter-TSS (NM_015032)	promoter-TSS (NM_015032)	-21	NM_015032	23047	Hs.744901	NM_015032	ENSG00000083642	PDS5B	APRIN|AS3|CG008	PDS5 cohesin associated factor B	protein-coding
Peak_11028	chr13	32824159	32824453	22.825	0.692943	0.368579	1.88004	0.060103	0.390646	No-change	chr13	32824159	32824453	+	0	NA	intron (NR_047020, intron 4 of 4)	intron (NR_047020, intron 4 of 4)	87346	NR_047020	100874167	Hs.406290	NR_047020		LINC00423	-	long intergenic non-protein coding RNA 423	ncRNA
Peak_11029	chr13	32940501	32940934	23.4407	-0.405258	0.371768	-1.09008	0.275676	0.746151	No-change	chr13	32940501	32940934	+	0	NA	Intergenic	Intergenic	-29065	NR_047020	100874167	Hs.406290	NR_047020		LINC00423	-	long intergenic non-protein coding RNA 423	ncRNA
Peak_1103	chr1	32241382	32241817	48.3222	0.316221	0.264213	1.19684	0.231368	0.701468	No-change	chr1	32241382	32241817	+	0	NA	non-coding (NR_026850, exon 1 of 7)	non-coding (NR_026850, exon 1 of 7)	111	NR_026850	339483	Hs.471067	NR_026850		MTMR9LP	MTMR9L	myotubularin related protein 9 like, pseudogene	pseudo
Peak_11030	chr13	32962394	32962629	11.3312	-0.241902	0.531629	-0.455019	0.649095	0.931968	No-change	chr13	32962394	32962629	+	0	NA	Intergenic	Intergenic	-50859	NR_047020	100874167	Hs.406290	NR_047020		LINC00423	-	long intergenic non-protein coding RNA 423	ncRNA
Peak_11031	chr13	33057256	33057758	14.0838	-0.463336	0.474461	-0.976554	0.32879	0.786441	No-change	chr13	33057256	33057758	+	0	NA	intron (NM_004795, intron 3 of 4)	intron (NM_004795, intron 3 of 4)	41084	NM_004795	9365	Hs.524953	NM_004795	ENSG00000133116	KL	HFTC3	klotho	protein-coding
Peak_11033	chr13	33229615	33230203	69.8537	-0.796065	0.233305	-3.41212	0.000644601	0.0306914	No-change	chr13	33229615	33230203	+	0	NA	intron (NM_001243476, intron 5 of 17)	intron (NM_001243476, intron 5 of 17)	-23859	NM_001243474	90627	Hs.156551	NM_052851	ENSG00000133121	STARD13	ARHGAP37|DLC2|GT650|LINC00464	StAR related lipid transfer domain containing 13	protein-coding
Peak_11034	chr13	33264180	33264793	29.4493	-0.744282	0.351024	-2.12032	0.0339793	0.292823	No-change	chr13	33264180	33264793	+	0	NA	intron (NM_001243476, intron 5 of 17)	intron (NM_001243476, intron 5 of 17)	-13068	NR_046693	100874241	Hs.662433	NR_046693	ENSG00000236581	STARD13-AS	STARD13-AS2	STARD13 antisense RNA	ncRNA
Peak_11035	chr13	33285520	33286057	50.7087	-0.361967	0.261391	-1.38477	0.166122	0.617512	No-change	chr13	33285520	33286057	+	0	NA	promoter-TSS (NM_178006)	promoter-TSS (NM_178006)	-33	NM_178006	90627	Hs.156551	NM_052851	ENSG00000133121	STARD13	ARHGAP37|DLC2|GT650|LINC00464	StAR related lipid transfer domain containing 13	protein-coding
Peak_11036	chr13	33410411	33410661	9.15488	0.903254	0.639062	1.41341	0.157536	0.603412	No-change	chr13	33410411	33410661	+	0	NA	intron (NM_001243476, intron 5 of 17)	intron (NM_001243476, intron 5 of 17)	-75270	NR_146541	105370154		NR_146541		LINC02344	-	long intergenic non-protein coding RNA 2344	ncRNA
Peak_11037	chr13	33542512	33543016	37.03	-0.0527681	0.300641	-0.175519	0.860672	0.983106	No-change	chr13	33542512	33543016	+	0	NA	intron (NM_001243476, intron 3 of 17)	CpG	134030	NM_001243476	90627	Hs.156551	NM_052851	ENSG00000133121	STARD13	ARHGAP37|DLC2|GT650|LINC00464	StAR related lipid transfer domain containing 13	protein-coding
Peak_11038	chr13	33633791	33634047	15.5639	-0.229286	0.465874	-0.492163	0.622604	0.923156	No-change	chr13	33633791	33634047	+	0	NA	intron (NM_001243476, intron 3 of 17)	intron (NM_001243476, intron 3 of 17)	42875	NM_001243476	90627	Hs.156551	NM_052851	ENSG00000133121	STARD13	ARHGAP37|DLC2|GT650|LINC00464	StAR related lipid transfer domain containing 13	protein-coding
Peak_11039	chr13	33634627	33635015	17.7029	0.470475	0.434225	1.08348	0.278594	0.748307	No-change	chr13	33634627	33635015	+	0	NA	intron (NM_001243476, intron 3 of 17)	intron (NM_001243476, intron 3 of 17)	41973	NM_001243476	90627	Hs.156551	NM_052851	ENSG00000133121	STARD13	ARHGAP37|DLC2|GT650|LINC00464	StAR related lipid transfer domain containing 13	protein-coding
Peak_1104	chr1	32242552	32242785	18.7088	-0.103107	0.419609	-0.245721	0.805898	0.973303	No-change	chr1	32242552	32242785	+	0	NA	promoter-TSS (NR_026850)	promoter-TSS (NR_026850)	-958	NR_026850	339483	Hs.471067	NR_026850		MTMR9LP	MTMR9L	myotubularin related protein 9 like, pseudogene	pseudo
Peak_11040	chr13	33676662	33676881	7.68564	0.0633764	0.637505	0.0994131	0.92081	0.990984	No-change	chr13	33676662	33676881	+	0	NA	promoter-TSS (NM_001243476)	promoter-TSS (NM_001243476)	23	NM_001243476	90627	Hs.156551	NM_052851	ENSG00000133121	STARD13	ARHGAP37|DLC2|GT650|LINC00464	StAR related lipid transfer domain containing 13	protein-coding
Peak_11041	chr13	33723892	33724075	12.1744	0.497533	0.508169	0.979069	0.327546	0.785795	No-change	chr13	33723892	33724075	+	0	NA	Intergenic	Intergenic	-47189	NM_001243476	90627	Hs.156551	NM_052851	ENSG00000133121	STARD13	ARHGAP37|DLC2|GT650|LINC00464	StAR related lipid transfer domain containing 13	protein-coding
Peak_11042	chr13	33761461	33762086	56.6149	-0.359098	0.255874	-1.40342	0.160492	0.608098	No-change	chr13	33761461	33762086	+	0	NA	Intergenic	Intergenic	-56296	NM_181558	5983	Hs.115474	NM_002915	ENSG00000133119	RFC3	RFC38	replication factor C subunit 3	protein-coding
Peak_11043	chr13	33774074	33774346	12.9017	0.939727	0.529514	1.7747	0.0759476	0.435517	No-change	chr13	33774074	33774346	+	0	NA	Intergenic	Intergenic	-43859	NM_181558	5983	Hs.115474	NM_002915	ENSG00000133119	RFC3	RFC38	replication factor C subunit 3	protein-coding
Peak_11044	chr13	33775780	33775992	11.3437	0.494519	0.532296	0.929031	0.352873	0.802298	No-change	chr13	33775780	33775992	+	0	NA	Intergenic	L2c|LINE|L2	-42183	NM_181558	5983	Hs.115474	NM_002915	ENSG00000133119	RFC3	RFC38	replication factor C subunit 3	protein-coding
Peak_11045	chr13	33787317	33787564	9.56856	1.79921	0.59806	3.0084	0.00262625	0.0698061	gained-open	chr13	33787317	33787564	+	0	NA	Intergenic	Intergenic	-30629	NM_181558	5983	Hs.115474	NM_002915	ENSG00000133119	RFC3	RFC38	replication factor C subunit 3	protein-coding
Peak_11046	chr13	33818003	33818345	13.0034	0.461051	0.500283	0.921581	0.356747	0.805418	No-change	chr13	33818003	33818345	+	0	NA	promoter-TSS (NM_002915)	promoter-TSS (NM_002915)	25	NM_002915	5983	Hs.115474	NM_002915	ENSG00000133119	RFC3	RFC38	replication factor C subunit 3	protein-coding
Peak_11047	chr13	33931352	33931578	9.38804	0.952052	0.589054	1.61624	0.106043	0.506142	No-change	chr13	33931352	33931578	+	0	NA	intron (NM_181558, intron 8 of 8)	LTR89|LTR|ERVL?	113316	NM_002915	5983	Hs.115474	NM_002915	ENSG00000133119	RFC3	RFC38	replication factor C subunit 3	protein-coding
Peak_11048	chr13	33937876	33938051	10.2417	0.255321	0.544944	0.468527	0.639408	0.928608	No-change	chr13	33937876	33938051	+	0	NA	intron (NM_181558, intron 8 of 8)	intron (NM_181558, intron 8 of 8)	119814	NM_002915	5983	Hs.115474	NM_002915	ENSG00000133119	RFC3	RFC38	replication factor C subunit 3	protein-coding
Peak_11049	chr13	34381283	34381528	6.65145	-1.62031	0.785772	-2.06206	0.0392023	0.316593	gained-close	chr13	34381283	34381528	+	0	NA	intron (NR_146542, intron 1 of 3)	intron (NR_146542, intron 1 of 3)	33362	NR_146542	105370158		NR_146542		LINC02343	-	long intergenic non-protein coding RNA 2343	ncRNA
Peak_1105	chr1	32248269	32248437	13.4856	-0.2238	0.506348	-0.441988	0.658498	0.935191	No-change	chr1	32248269	32248437	+	0	NA	intron (NM_032648, intron 1 of 1)	intron (NM_032648, intron 1 of 1)	1131	NM_032648	84734	Hs.18449	NM_032648	ENSG00000183615	FAM167B	C1orf90|DIORA-2	family with sequence similarity 167 member B	protein-coding
Peak_11050	chr13	34431839	34432126	7.57969	-0.573386	0.653799	-0.877006	0.380483	0.81924	No-change	chr13	34431839	34432126	+	0	NA	intron (NR_146542, intron 2 of 3)	MLT1F|LTR|ERVL-MaLR	83939	NR_146542	105370158		NR_146542		LINC02343	-	long intergenic non-protein coding RNA 2343	ncRNA
Peak_11051	chr13	34941879	34942367	17.9556	0.0558574	0.436962	0.127831	0.898282	0.987898	No-change	chr13	34941879	34942367	+	0	NA	promoter-TSS (NM_015678)	promoter-TSS (NM_015678)	-164	NM_015678	26960	Hs.491172	NM_015678	ENSG00000172915	NBEA	BCL8B|LYST2	neurobeachin	protein-coding
Peak_11053	chr13	35470801	35471271	22.31	-0.08759	0.378112	-0.231651	0.816809	0.975483	No-change	chr13	35470801	35471271	+	0	NA	intron (NM_015678, intron 40 of 57)	CpG	5653	NM_005584	4081	Hs.584776	NM_005584	ENSG00000180660	MAB21L1	CAGR1|Nbla00126	mab-21 like 1	protein-coding
Peak_11054	chr13	35630600	35630942	14.9434	0.199224	0.483486	0.412056	0.680298	0.941565	No-change	chr13	35630600	35630942	+	0	NA	intron (NM_001204197, intron 9 of 17)	intron (NM_001204197, intron 9 of 17)	-66753	NR_132116	100507114	Hs.236298	NR_132115	ENSG00000236036	LINC00445	-	long intergenic non-protein coding RNA 445	ncRNA
Peak_11055	chr13	35714331	35715048	87.6401	0.337111	0.222987	1.51179	0.130586	0.555553	No-change	chr13	35714331	35715048	+	0	NA	Intergenic	Intergenic	16962	NR_132115	100507114	Hs.236298	NR_132115	ENSG00000236036	LINC00445	-	long intergenic non-protein coding RNA 445	ncRNA
Peak_11056	chr13	35953582	35953924	35.7066	-0.363513	0.325808	-1.11573	0.264538	0.735743	No-change	chr13	35953582	35953924	+	0	NA	intron (NM_001330071, intron 3 of 16)	intron (NM_001330071, intron 3 of 16)	-97892	NM_001195415	9201	Hs.507755	NM_004734	ENSG00000133083	DCLK1	CL1|CLICK1|DCAMKL1|DCDC3A|DCLK	doublecortin like kinase 1	protein-coding
Peak_11057	chr13	36154848	36155206	14.0184	0.457412	0.509604	0.897583	0.369408	0.813553	No-change	chr13	36154848	36155206	+	0	NA	Intergenic	CpG	-23088	NM_001330072	9201	Hs.507755	NM_004734	ENSG00000133083	DCLK1	CL1|CLICK1|DCAMKL1|DCDC3A|DCLK	doublecortin like kinase 1	protein-coding
Peak_11058	chr13	36346669	36347019	11.5307	0.448766	0.541773	0.828327	0.407485	0.83589	No-change	chr13	36346669	36347019	+	0	NA	promoter-TSS (NM_001142296)	promoter-TSS (NM_001142296)	-47	NM_001142295	23111	Hs.440414	NM_015087	ENSG00000133104	SPART	SPG20|TAHCCP1	spartin	protein-coding
Peak_11059	chr13	36420539	36420831	15.245	0.469541	0.452434	1.03781	0.299358	0.764536	No-change	chr13	36420539	36420831	+	0	NA	Intergenic	LTR55|LTR|ERVL?	-11145	NM_001111046	8900	Hs.417050	NM_003914	ENSG00000133101	CCNA1	CT146	cyclin A1	protein-coding
Peak_1106	chr1	32291817	32292298	50.7986	-0.385225	0.264425	-1.45684	0.14516	0.582148	No-change	chr1	32291817	32292298	+	0	NA	promoter-TSS (NM_004964)	promoter-TSS (NM_004964)	-26	NM_004964	3065	Hs.88556	NM_004964	ENSG00000116478	HDAC1	GON-10|HD1|KDAC1|RPD3|RPD3L1	histone deacetylase 1	protein-coding
Peak_11060	chr13	36456673	36456841	9.6605	-0.147015	0.570885	-0.257522	0.796776	0.971676	No-change	chr13	36456673	36456841	+	0	NA	Intergenic	Intergenic	24262	NM_003914	8900	Hs.417050	NM_003914	ENSG00000133101	CCNA1	CT146	cyclin A1	protein-coding
Peak_11061	chr13	36560643	36561057	18.6077	0.046665	0.410707	0.113621	0.909538	0.989634	No-change	chr13	36560643	36561057	+	0	NA	Intergenic	Intergenic	-113170	NM_203451	400120	Hs.422375	NM_203451	ENSG00000180440	SERTM1	C13orf36	serine rich and transmembrane domain containing 1	protein-coding
Peak_11062	chr13	36673825	36674189	17.9017	-0.249245	0.419047	-0.594789	0.551984	0.902293	No-change	chr13	36673825	36674189	+	0	NA	promoter-TSS (NM_203451)	promoter-TSS (NM_203451)	-13	NM_203451	400120	Hs.422375	NM_203451	ENSG00000180440	SERTM1	C13orf36	serine rich and transmembrane domain containing 1	protein-coding
Peak_11063	chr13	36712866	36713059	9.0065	0.526298	0.589112	0.893374	0.371657	0.814599	No-change	chr13	36712866	36713059	+	0	NA	Intergenic	Intergenic	38942	NM_203451	400120	Hs.422375	NM_203451	ENSG00000180440	SERTM1	C13orf36	serine rich and transmembrane domain containing 1	protein-coding
Peak_11064	chr13	36778193	36778416	10.542	-0.207177	0.548112	-0.377983	0.705443	0.948595	No-change	chr13	36778193	36778416	+	0	NA	Intergenic	L1PREC2|LINE|L1	-40898	NM_000538	5994	Hs.24422	NM_000538	ENSG00000133111	RFXAP	-	regulatory factor X associated protein	protein-coding
Peak_11065	chr13	36819201	36819450	13.4043	0.105974	0.482645	0.21957	0.826206	0.976322	No-change	chr13	36819201	36819450	+	0	NA	5' UTR (NM_000538, exon 1 of 3)	5' UTR (NM_000538, exon 1 of 3)	123	NM_000538	5994	Hs.24422	NM_000538	ENSG00000133111	RFXAP	-	regulatory factor X associated protein	protein-coding
Peak_11066	chr13	36944923	36945397	13.2602	-1.24739	0.527355	-2.36538	0.0180117	0.207724	gained-close	chr13	36944923	36945397	+	0	NA	Intergenic	Tigger2|DNA|TcMar-Tigger	-24888	NM_001127217	4093	Hs.123119	NM_005905	ENSG00000120693	SMAD9	MADH6|MADH9|PPH2|SMAD8|SMAD8/9|SMAD8A|SMAD8B	SMAD family member 9	protein-coding
Peak_11067	chr13	36999205	36999467	18.9954	0.0810965	0.414767	0.195523	0.844984	0.979973	No-change	chr13	36999205	36999467	+	0	NA	promoter-TSS (NM_001142364)	promoter-TSS (NM_001142364)	4	NM_013338	29880	Hs.507769	NM_013338	ENSG00000120697	ALG5	bA421P11.2	ALG5 dolichyl-phosphate beta-glucosyltransferase	protein-coding
Peak_11068	chr13	37000373	37000905	28.1419	0.114499	0.341652	0.335133	0.737525	0.95757	No-change	chr13	37000373	37000905	+	0	NA	promoter-TSS (NM_181503)	promoter-TSS (NM_181503)	-147	NM_181503	11340	Hs.294041	NM_181503	ENSG00000120699	EXOSC8	CIP3|EAP2|OIP2|PCH1C|RRP43|Rrp43p|bA421P11.3|p9	exosome component 8	protein-coding
Peak_11069	chr13	37059427	37059996	27.8627	-0.0455906	0.607227	-0.0750801	0.940151	0.993862	No-change	chr13	37059427	37059996	+	0	NA	promoter-TSS (NM_001278482)	promoter-TSS (NM_001278482)	2	NM_001278480	55578	Hs.435815	NM_017569	ENSG00000102710	SUPT20H	C13|C13orf19|FAM48A|FP757|P38IP|SPT20	SPT20 homolog, SAGA complex component	protein-coding
Peak_1107	chr1	32332667	32333046	46.9603	-0.263233	0.262319	-1.00348	0.315628	0.776632	No-change	chr1	32332667	32333046	+	0	NA	TTS (NR_052852)	TTS (NR_052852)	3377	NM_023009	65108	Hs.75061	NM_023009	ENSG00000175130	MARCKSL1	F52|MACMARCKS|MLP|MLP1|MRP	MARCKS like 1	protein-coding
Peak_11070	chr13	37070188	37070384	9.94485	1.0963	0.597156	1.83587	0.0663775	0.41075	No-change	chr13	37070188	37070384	+	0	NA	Intergenic	MER52D|LTR|ERV1	-10573	NM_017569	55578	Hs.435815	NM_017569	ENSG00000102710	SUPT20H	C13|C13orf19|FAM48A|FP757|P38IP|SPT20	SPT20 homolog, SAGA complex component	protein-coding
Peak_11071	chr13	37197813	37198171	15.0855	0.730604	0.452277	1.61539	0.106226	0.506553	No-change	chr13	37197813	37198171	+	0	NA	Intergenic	L1PA15-16|LINE|L1	-92328	NM_145203	122011	Hs.512897	NM_145203	ENSG00000180138	CSNK1A1L	CK1	casein kinase 1 alpha 1 like	protein-coding
Peak_11072	chr13	37317075	37317478	13.5126	0.513987	0.519809	0.988799	0.322762	0.782007	No-change	chr13	37317075	37317478	+	0	NA	Intergenic	Intergenic	167508	NR_125762	103695431	Hs.550637	NR_125762	ENSG00000230390	LINC01048	-	long intergenic non-protein coding RNA 1048	ncRNA
Peak_11073	chr13	37868701	37868930	12.3935	-0.0139431	0.520726	-0.0267763	0.978638	0.997496	No-change	chr13	37868701	37868930	+	0	NA	intron (NM_003306, intron 1 of 10)	intron (NM_003306, intron 1 of 10)	1610	NM_001354799	7223	Hs.262960	NM_003306	ENSG00000133107	TRPC4	HTRP-4|HTRP4|TRP4	transient receptor potential cation channel subfamily C member 4	protein-coding
Peak_11074	chr13	37869899	37870486	23.4012	-0.107488	0.374066	-0.287351	0.773843	0.96757	No-change	chr13	37869899	37870486	+	0	NA	5' UTR (NM_016179, exon 1 of 11)	5' UTR (NM_016179, exon 1 of 11)	233	NM_001354799	7223	Hs.262960	NM_003306	ENSG00000133107	TRPC4	HTRP-4|HTRP4|TRP4	transient receptor potential cation channel subfamily C member 4	protein-coding
Peak_11075	chr13	38349447	38350036	29.1764	-0.0363302	0.33816	-0.107435	0.914444	0.990143	No-change	chr13	38349447	38350036	+	0	NA	promoter-TSS (NM_001286704)	promoter-TSS (NM_001286704)	-110	NM_001286705	51569	Hs.643655	NM_016617	ENSG00000120686	UFM1	BM-002|C13orf20|HLD14	ubiquitin fold modifier 1	protein-coding
Peak_11076	chr13	38350046	38350255	8.53644	0.0949027	0.625261	0.151781	0.87936	0.985684	No-change	chr13	38350046	38350255	+	0	NA	exon (NM_001286704, exon 2 of 6)	exon (NM_001286704, exon 2 of 6)	299	NM_001286706	51569	Hs.643655	NM_016617	ENSG00000120686	UFM1	BM-002|C13orf20|HLD14	ubiquitin fold modifier 1	protein-coding
Peak_11077	chr13	38392096	38392473	15.212	1.72426	0.486942	3.54101	0.0003986	0.0226647	gained-open	chr13	38392096	38392473	+	0	NA	Intergenic	L1PBa|LINE|L1	42433	NM_001286706	51569	Hs.643655	NM_016617	ENSG00000120686	UFM1	BM-002|C13orf20|HLD14	ubiquitin fold modifier 1	protein-coding
Peak_11078	chr13	38564690	38565030	19.3961	-0.212762	0.419523	-0.507151	0.612049	0.920878	No-change	chr13	38564690	38565030	+	0	NA	intron (NR_126377, intron 2 of 2)	intron (NR_126377, intron 2 of 2)	-2864	NR_046999	100874147	Hs.555371	NR_046999		LINC00366	-	long intergenic non-protein coding RNA 366	ncRNA
Peak_11079	chr13	38606908	38607216	13.636	-0.375587	0.535882	-0.700875	0.483381	0.870592	No-change	chr13	38606908	38607216	+	0	NA	intron (NR_126377, intron 2 of 2)	intron (NR_126377, intron 2 of 2)	39338	NR_046999	100874147	Hs.555371	NR_046999		LINC00366	-	long intergenic non-protein coding RNA 366	ncRNA
Peak_1108	chr1	32337873	32338605	94.7178	-0.0701136	0.195136	-0.359306	0.719366	0.951852	No-change	chr1	32337873	32338605	+	0	NA	Intergenic	Intergenic	-2006	NR_052852	65108	Hs.75061	NM_023009	ENSG00000175130	MARCKSL1	F52|MACMARCKS|MLP|MLP1|MRP	MARCKS like 1	protein-coding
Peak_11080	chr13	38686665	38687552	59.3782	0.274995	0.246606	1.11512	0.264799	0.735876	No-change	chr13	38686665	38687552	+	0	NA	promoter-TSS (NR_126377)	promoter-TSS (NR_126377)	31	NM_207361	341640	Hs.253994	NM_207361	ENSG00000150893	FREM2	CRYPTOP|FRASRS2	FRAS1 related extracellular matrix 2	protein-coding
Peak_11081	chr13	38735887	38736182	20.7429	0.287863	0.385071	0.74756	0.454726	0.856249	No-change	chr13	38735887	38736182	+	0	NA	intron (NM_207361, intron 2 of 23)	intron (NM_207361, intron 2 of 23)	48957	NM_207361	341640	Hs.253994	NM_207361	ENSG00000150893	FREM2	CRYPTOP|FRASRS2	FRAS1 related extracellular matrix 2	protein-coding
Peak_11082	chr13	38821623	38822526	88.5182	-0.412078	0.209535	-1.96663	0.0492261	0.352891	No-change	chr13	38821623	38822526	+	0	NA	non-coding (NR_146963, exon 2 of 2)	non-coding (NR_146963, exon 2 of 2)	5517	NR_146963	100874073	Hs.253994	NR_146963		FREM2-AS1	-	FREM2 antisense RNA 1	ncRNA
Peak_11083	chr13	38979827	38980426	42.2953	-0.284215	0.278345	-1.02109	0.307212	0.770934	No-change	chr13	38979827	38980426	+	0	NA	5' UTR (NM_001144033, exon 2 of 8)	5' UTR (NM_001144033, exon 2 of 8)	10705	NM_145286	161003	Hs.327794	NM_145286	ENSG00000133115	STOML3	Epb7.2l|SRO	stomatin like 3	protein-coding
Peak_11084	chr13	39037766	39038300	28.14	-0.34678	0.339173	-1.02243	0.306579	0.770525	No-change	chr13	39037766	39038300	+	0	NA	promoter-TSS (NM_025138)	promoter-TSS (NM_025138)	43	NM_170719	80209	Hs.318526	NM_025138	ENSG00000120685	PROSER1	C13orf23	proline and serine rich 1	protein-coding
Peak_11085	chr13	39038347	39038618	11.4965	0.272749	0.516977	0.527584	0.597788	0.916232	No-change	chr13	39038347	39038618	+	0	NA	promoter-TSS (NM_025138)	promoter-TSS (NM_025138)	26	NM_001012754	387921	Hs.507783	NM_001012754	ENSG00000188811	NHLRC3	-	NHL repeat containing 3	protein-coding
Peak_11086	chr13	39062742	39062908	7.97985	1.32558	0.645613	2.05321	0.0400518	0.319827	gained-open	chr13	39062742	39062908	+	0	NA	Intergenic	L1PA16|LINE|L1	24369	NM_001012754	387921	Hs.507783	NM_001012754	ENSG00000188811	NHLRC3	-	NHL repeat containing 3	protein-coding
Peak_11087	chr13	39103047	39103289	7.62945	-0.710137	0.692262	-1.02582	0.304976	0.769095	No-change	chr13	39103047	39103289	+	0	NA	Intergenic	L2|LINE|L2	64712	NM_001012754	387921	Hs.507783	NM_001012754	ENSG00000188811	NHLRC3	-	NHL repeat containing 3	protein-coding
Peak_11088	chr13	39348335	39348549	11.9012	-0.373689	0.509239	-0.733818	0.463059	0.860428	No-change	chr13	39348335	39348549	+	0	NA	intron (NM_005780, intron 3 of 3)	LTR16A2|LTR|ERVL	254751	NM_005780	10186	Hs.507798	NM_005780	ENSG00000183722	LHFPL6	LHFP	LHFPL tetraspan subfamily member 6	protein-coding
Peak_11089	chr13	39501658	39502184	23.7247	-0.377446	0.392819	-0.960864	0.336621	0.791597	No-change	chr13	39501658	39502184	+	0	NA	intron (NM_005780, intron 2 of 3)	intron (NM_005780, intron 2 of 3)	101272	NM_005780	10186	Hs.507798	NM_005780	ENSG00000183722	LHFPL6	LHFP	LHFPL tetraspan subfamily member 6	protein-coding
Peak_1109	chr1	32349207	32349755	72.1223	-0.843735	0.245173	-3.44139	0.000578727	0.0287839	No-change	chr1	32349207	32349755	+	0	NA	Intergenic	Intergenic	12762	NM_001167676	100128071	Hs.512763	NM_001167676	ENSG00000225828	FAM229A	-	family with sequence similarity 229 member A	protein-coding
Peak_11090	chr13	39579064	39579235	9.87096	1.18176	0.601348	1.96519	0.0493922	0.353604	gained-open	chr13	39579064	39579235	+	0	NA	intron (NM_005780, intron 2 of 3)	L2b|LINE|L2	24044	NM_005780	10186	Hs.507798	NM_005780	ENSG00000183722	LHFPL6	LHFP	LHFPL tetraspan subfamily member 6	protein-coding
Peak_11091	chr13	39600816	39601087	16.1122	-0.120867	0.46785	-0.258345	0.796141	0.971585	No-change	chr13	39600816	39601087	+	0	NA	exon (NM_005780, exon 2 of 4)	exon (NM_005780, exon 2 of 4)	2242	NM_005780	10186	Hs.507798	NM_005780	ENSG00000183722	LHFPL6	LHFP	LHFPL tetraspan subfamily member 6	protein-coding
Peak_11092	chr13	39602465	39603359	52.7902	0.201884	0.262015	0.770508	0.440999	0.850421	No-change	chr13	39602465	39603359	+	0	NA	5' UTR (NM_005780, exon 1 of 4)	5' UTR (NM_005780, exon 1 of 4)	281	NM_005780	10186	Hs.507798	NM_005780	ENSG00000183722	LHFPL6	LHFP	LHFPL tetraspan subfamily member 6	protein-coding
Peak_11093	chr13	39603600	39603883	16.467	0.294373	0.447472	0.657859	0.510628	0.883743	No-change	chr13	39603600	39603883	+	0	NA	promoter-TSS (NM_005780)	promoter-TSS (NM_005780)	-548	NM_005780	10186	Hs.507798	NM_005780	ENSG00000183722	LHFPL6	LHFP	LHFPL tetraspan subfamily member 6	protein-coding
Peak_11094	chr13	39655556	39656138	27.3557	0.406869	0.364296	1.11686	0.264053	0.735306	No-change	chr13	39655556	39656138	+	0	NA	exon (NM_020751, exon 1 of 19)	exon (NM_020751, exon 1 of 19)	185	NM_020751	57511	Hs.507805	NM_020751	ENSG00000133103	COG6	CDG2L|COD2|SHNS	component of oligomeric golgi complex 6	protein-coding
Peak_11095	chr13	39835292	39835553	9.2588	-0.647386	0.606531	-1.06736	0.285811	0.754262	No-change	chr13	39835292	39835553	+	0	NA	Intergenic	Intergenic	-171287	NR_036190	100422940		NR_036190	ENSG00000264171	MIR4305	-	microRNA 4305	ncRNA
Peak_11096	chr13	39875495	39875792	15.3437	1.34067	0.469189	2.85743	0.00427092	0.0932206	gained-open	chr13	39875495	39875792	+	0	NA	Intergenic	Intergenic	-211508	NR_036190	100422940		NR_036190	ENSG00000264171	MIR4305	-	microRNA 4305	ncRNA
Peak_11097	chr13	39942709	39943069	11.9151	0.156662	0.511693	0.306164	0.75948	0.963083	No-change	chr13	39942709	39943069	+	0	NA	Intergenic	Intergenic	-238920	NR_046870	100874127	Hs.578028	NR_046870	ENSG00000230710	LINC00332	NCRNA00332	long intergenic non-protein coding RNA 332	ncRNA
Peak_11098	chr13	39988460	39988728	9.75105	0.15149	0.586194	0.258429	0.796076	0.971585	No-change	chr13	39988460	39988728	+	0	NA	Intergenic	Intergenic	-193215	NR_046870	100874127	Hs.578028	NR_046870	ENSG00000230710	LINC00332	NCRNA00332	long intergenic non-protein coding RNA 332	ncRNA
Peak_11099	chr13	40189690	40190851	152.464	-0.194979	0.157913	-1.23472	0.216933	0.685781	No-change	chr13	40189690	40190851	+	0	NA	Intergenic	Intergenic	8461	NR_046870	100874127	Hs.578028	NR_046870	ENSG00000230710	LINC00332	NCRNA00332	long intergenic non-protein coding RNA 332	ncRNA
Peak_111	chr1	3424674	3424955	23.1952	-0.21554	0.369773	-0.582899	0.559961	0.904589	No-change	chr1	3424674	3424955	+	0	NA	intron (NM_022114, intron 12 of 16)	intron (NM_022114, intron 12 of 16)	-29851	NM_014448	27237	Hs.87435	NM_014448	ENSG00000130762	ARHGEF16	GEF16|NBR	Rho guanine nucleotide exchange factor 16	protein-coding
Peak_1110	chr1	32394500	32395027	74.7422	0.104884	0.217586	0.482036	0.62978	0.925492	No-change	chr1	32394500	32395027	+	0	NA	promoter-TSS (NR_125352)	promoter-TSS (NR_125352)	-322	NM_018045	55108	Hs.353454	NM_018045	ENSG00000160058	BSDC1	-	BSD domain containing 1	protein-coding
Peak_11100	chr13	40345185	40345404	19.2922	0.374859	0.405183	0.925159	0.354883	0.803863	No-change	chr13	40345185	40345404	+	0	NA	Intergenic	Intergenic	-124792	NR_033877	400123	Hs.577960	NR_033877	ENSG00000215483	LINC00548	-	long intergenic non-protein coding RNA 548	ncRNA
Peak_11101	chr13	40345958	40346297	29.2696	0.290792	0.349016	0.833176	0.404746	0.83445	No-change	chr13	40345958	40346297	+	0	NA	Intergenic	Intergenic	-125625	NR_033877	400123	Hs.577960	NR_033877	ENSG00000215483	LINC00548	-	long intergenic non-protein coding RNA 548	ncRNA
Peak_11102	chr13	40351556	40351973	43.7249	0.54359	0.293493	1.85214	0.0640061	0.402884	No-change	chr13	40351556	40351973	+	0	NA	intron (NR_024506, intron 5 of 5)	intron (NR_024506, intron 5 of 5)	129242	NR_024507	646982	Hs.287664	NR_024505	ENSG00000215483	LINC00598	lncFOXO1	long intergenic non-protein coding RNA 598	ncRNA
Peak_11103	chr13	40383250	40383477	13.6858	0.580429	0.472295	1.22895	0.219089	0.687638	No-change	chr13	40383250	40383477	+	0	NA	intron (NR_024506, intron 5 of 5)	intron (NR_024506, intron 5 of 5)	97643	NR_024507	646982	Hs.287664	NR_024505	ENSG00000215483	LINC00598	lncFOXO1	long intergenic non-protein coding RNA 598	ncRNA
Peak_11104	chr13	40589688	40589967	21.2942	-0.0187857	0.405835	-0.0462891	0.96308	0.995752	No-change	chr13	40589688	40589967	+	0	NA	intron (NM_002015, intron 1 of 2)	intron (NM_002015, intron 1 of 2)	76814	NM_002015	2308	Hs.370666	NM_002015	ENSG00000150907	FOXO1	FKH1|FKHR|FOXO1A	forkhead box O1	protein-coding
Peak_11105	chr13	40639205	40639753	39.1169	0.303585	0.305955	0.992253	0.321074	0.780526	No-change	chr13	40639205	40639753	+	0	NA	intron (NM_002015, intron 1 of 2)	intron (NM_002015, intron 1 of 2)	27162	NM_002015	2308	Hs.370666	NM_002015	ENSG00000150907	FOXO1	FKH1|FKHR|FOXO1A	forkhead box O1	protein-coding
Peak_11106	chr13	40666677	40666864	6.8455	-0.262912	0.73822	-0.356144	0.721733	0.952607	No-change	chr13	40666677	40666864	+	0	NA	promoter-TSS (NM_002015)	promoter-TSS (NM_002015)	-129	NM_002015	2308	Hs.370666	NM_002015	ENSG00000150907	FOXO1	FKH1|FKHR|FOXO1A	forkhead box O1	protein-coding
Peak_11107	chr13	40771088	40771517	23.3718	0.195235	0.383453	0.509149	0.610648	0.919945	No-change	chr13	40771088	40771517	+	0	NA	promoter-TSS (NM_005830)	promoter-TSS (NM_005830)	-112	NM_005830	10240	Hs.596607	NM_005830	ENSG00000102738	MRPS31	IMOGN38|MRP-S31|S31mt	mitochondrial ribosomal protein S31	protein-coding
Peak_11108	chr13	40789333	40789614	19.1621	-0.0818812	0.429355	-0.190707	0.848755	0.981133	No-change	chr13	40789333	40789614	+	0	NA	promoter-TSS (NM_014252)	promoter-TSS (NM_014252)	-138	NM_014252	10166	Hs.646645	NM_014252	ENSG00000102743	SLC25A15	D13S327|HHH|ORC1|ORNT1	solute carrier family 25 member 15	protein-coding
Peak_11109	chr13	40921253	40921619	23.5408	0.539213	0.385141	1.40004	0.161501	0.609198	No-change	chr13	40921253	40921619	+	0	NA	intron (NR_003365, intron 2 of 2)	intron (NR_003365, intron 2 of 2)	314	NR_038259	100616668	Hs.660718	NR_038258		TPTE2P5	-	transmembrane phosphoinositide 3-phosphatase and tensin homolog 2 pseudogene 5	pseudo
Peak_1111	chr1	32400939	32401222	18.5487	-0.616017	0.432798	-1.42334	0.154638	0.598257	No-change	chr1	32400939	32401222	+	0	NA	Intergenic	Intergenic	-6639	NM_018045	55108	Hs.353454	NM_018045	ENSG00000160058	BSDC1	-	BSD domain containing 1	protein-coding
Peak_11110	chr13	40921657	40921991	22.8773	0.270972	0.415841	0.651624	0.514644	0.885413	No-change	chr13	40921657	40921991	+	0	NA	promoter-TSS (NR_038258)	promoter-TSS (NR_038258)	-50	NR_003365	283507	Hs.442781	NR_003365	ENSG00000239827	SUGT1P3	SUGT1L1	SUGT1 pseudogene 3	pseudo
Peak_11111	chr13	41060117	41060483	27.0133	-0.439386	0.357026	-1.23069	0.218441	0.686964	No-change	chr13	41060117	41060483	+	0	NA	intron (NM_001370329, intron 1 of 9)	CpG	1086	NM_001370329	1997	Hs.135646	NM_172373	ENSG00000120690	ELF1	EFTUD1|RIA1	E74 like ETS transcription factor 1	protein-coding
Peak_11112	chr13	41061143	41062171	87.5285	0.235731	0.211463	1.11476	0.264954	0.73589	No-change	chr13	41061143	41062171	+	0	NA	promoter-TSS (NM_001370330)	promoter-TSS (NM_001370330)	148	NM_007187	11193	Hs.411300	NM_007187	ENSG00000120688	WBP4	FBP21	WW domain binding protein 4	protein-coding
Peak_11113	chr13	41132497	41132950	35.2944	0.0295431	0.305294	0.0967696	0.922909	0.991513	No-change	chr13	41132497	41132950	+	0	NA	promoter-TSS (NR_120423)	promoter-TSS (NR_120423)	79	NM_152903	89890	Hs.534040	NM_152903	ENSG00000165572	KBTBD6	-	kelch repeat and BTB domain containing 6	protein-coding
Peak_11114	chr13	41194204	41194911	49.2078	0.110968	0.271188	0.409193	0.682398	0.942321	No-change	chr13	41194204	41194911	+	0	NA	promoter-TSS (NM_032138)	promoter-TSS (NM_032138)	12	NM_032138	84078	Hs.63841	NM_032138	ENSG00000120696	KBTBD7	-	kelch repeat and BTB domain containing 7	protein-coding
Peak_11115	chr13	41311038	41311408	18.9003	-0.222509	0.417708	-0.532689	0.594249	0.915687	No-change	chr13	41311038	41311408	+	0	NA	promoter-TSS (NM_024561)	promoter-TSS (NM_024561)	-44	NM_024561	79612	Hs.512914	NM_018527	ENSG00000172766	NAA16	NARG1L	N(alpha)-acetyltransferase 16, NatA auxiliary subunit	protein-coding
Peak_11116	chr13	41311451	41311885	18.2448	-0.356312	0.434617	-0.819829	0.412314	0.837921	No-change	chr13	41311451	41311885	+	0	NA	intron (NM_001110798, intron 1 of 10)	CpG	370	NM_001354076	9617	Hs.382176	NM_004294	ENSG00000120662	MTRF1	MRF1|MTTRF1|RF1	mitochondrial translation release factor 1	protein-coding
Peak_11117	chr13	41402824	41403099	11.3145	0.080538	0.523623	0.153809	0.87776	0.985684	No-change	chr13	41402824	41403099	+	0	NA	Intergenic	LTR16C|LTR|ERVL	-39603	NR_002163	100506759	Hs.507861	NR_002163		OR7E37P	OR7E48P|OST193|hg533	olfactory receptor family 7 subfamily E member 37 pseudogene	pseudo
Peak_11118	chr13	41403269	41403560	11.3665	0.136677	0.520834	0.26242	0.792998	0.970674	No-change	chr13	41403269	41403560	+	0	NA	Intergenic	LTR2752|LTR|ERV1	-39150	NR_002163	100506759	Hs.507861	NR_002163		OR7E37P	OR7E48P|OST193|hg533	olfactory receptor family 7 subfamily E member 37 pseudogene	pseudo
Peak_11119	chr13	41421453	41421957	49.7678	-0.0716304	0.28293	-0.253173	0.800134	0.972068	No-change	chr13	41421453	41421957	+	0	NA	Intergenic	HERVE-int|LTR|ERV1	-20859	NR_002163	100506759	Hs.507861	NR_002163		OR7E37P	OR7E48P|OST193|hg533	olfactory receptor family 7 subfamily E member 37 pseudogene	pseudo
Peak_1112	chr1	32414030	32414197	8.65973	-0.93693	0.620219	-1.51064	0.130879	0.555842	No-change	chr1	32414030	32414197	+	0	NA	Intergenic	HUERS-P3b-int|LTR|ERV1	-19672	NM_018045	55108	Hs.353454	NM_018045	ENSG00000160058	BSDC1	-	BSD domain containing 1	protein-coding
Peak_11120	chr13	41456803	41457059	15.1203	-0.100725	0.46281	-0.217638	0.827712	0.976527	No-change	chr13	41456803	41457059	+	0	NA	promoter-TSS (NM_014059)	promoter-TSS (NM_014059)	-619	NM_014059	28984	Hs.507866	NM_014059	ENSG00000102760	RGCC	C13orf15|RGC-32|RGC32|bA157L14.2	regulator of cell cycle	protein-coding
Peak_11121	chr13	41547242	41547804	108.403	-0.0535279	0.1834	-0.291864	0.77039	0.966401	No-change	chr13	41547242	41547804	+	0	NA	Intergenic	Intergenic	20872	NR_049803	100847026		NR_049803	ENSG00000284584	MIR5006	-	microRNA 5006	ncRNA
Peak_11122	chr13	41565409	41565676	13.9056	0.0546577	0.468571	0.116648	0.907139	0.989299	No-change	chr13	41565409	41565676	+	0	NA	Intergenic	Intergenic	2853	NR_049803	100847026		NR_049803	ENSG00000284584	MIR5006	-	microRNA 5006	ncRNA
Peak_11123	chr13	41668159	41668414	10.49	0.704437	0.544961	1.29264	0.196136	0.658621	No-change	chr13	41668159	41668414	+	0	NA	intron (NM_015058, intron 37 of 44)	intron (NM_015058, intron 37 of 44)	-99891	NR_049803	100847026		NR_049803	ENSG00000284584	MIR5006	-	microRNA 5006	ncRNA
Peak_11124	chr13	41919741	41920150	14.7776	1.32525	0.489085	2.70964	0.00673561	0.120821	gained-open	chr13	41919741	41920150	+	0	NA	intron (NM_001009814, intron 2 of 25)	L1MA9|LINE|L1	41140	NM_001009814	23078	Hs.368282	NM_015058	ENSG00000102763	VWA8	KIAA0564|P7BP2	von Willebrand factor A domain containing 8	protein-coding
Peak_11125	chr13	41960934	41961302	17.0889	0.126519	0.429538	0.294546	0.768341	0.966178	No-change	chr13	41960934	41961302	+	0	NA	promoter-TSS (NR_039974)	promoter-TSS (NR_039974)	-9	NM_015058	23078	Hs.368282	NM_015058	ENSG00000102763	VWA8	KIAA0564|P7BP2	von Willebrand factor A domain containing 8	protein-coding
Peak_11126	chr13	42039984	42040326	14.2741	-0.390183	0.473934	-0.823286	0.410346	0.837247	No-change	chr13	42039984	42040326	+	0	NA	intron (NM_001204504, intron 1 of 29)	CpG	119	NM_001204504	160851	Hs.630380	NM_152910	ENSG00000102780	DGKH	DGKeta	diacylglycerol kinase eta	protein-coding
Peak_11127	chr13	42041762	42041997	13.0774	0.316114	0.496613	0.63654	0.524424	0.890594	No-change	chr13	42041762	42041997	+	0	NA	intron (NM_001204504, intron 1 of 29)	intron (NM_001204504, intron 1 of 29)	1843	NM_001204504	160851	Hs.630380	NM_152910	ENSG00000102780	DGKH	DGKeta	diacylglycerol kinase eta	protein-coding
Peak_11128	chr13	42047586	42048100	30.2494	0.199832	0.325184	0.61452	0.538872	0.897081	No-change	chr13	42047586	42048100	+	0	NA	promoter-TSS (NM_152910)	promoter-TSS (NM_152910)	-805	NM_178009	160851	Hs.630380	NM_152910	ENSG00000102780	DGKH	DGKeta	diacylglycerol kinase eta	protein-coding
Peak_11129	chr13	42049400	42049608	8.49564	0.34189	0.649035	0.526766	0.598356	0.916321	No-change	chr13	42049400	42049608	+	0	NA	intron (NM_178009, intron 1 of 29)	intron (NM_178009, intron 1 of 29)	856	NM_152910	160851	Hs.630380	NM_152910	ENSG00000102780	DGKH	DGKeta	diacylglycerol kinase eta	protein-coding
Peak_1113	chr1	32448016	32448192	15.4893	0.382668	0.442207	0.86536	0.386841	0.822631	No-change	chr1	32448016	32448192	+	0	NA	Intergenic	HERVIP10FH-int|LTR|ERV1	-16968	NM_001145720	728116	Hs.647658	NM_001145720	ENSG00000273274	ZBTB8B	ZNF916B	zinc finger and BTB domain containing 8B	protein-coding
Peak_11130	chr13	42271313	42271959	43.6085	0.453015	0.30401	1.49013	0.136189	0.565815	No-change	chr13	42271313	42271959	+	0	NA	promoter-TSS (NM_016248)	promoter-TSS (NM_016248)	-516	NM_016248	11215	Hs.105105	NM_016248	ENSG00000023516	AKAP11	AKAP-11|AKAP220|PPP1R44|PRKA11	A-kinase anchoring protein 11	protein-coding
Peak_11131	chr13	42272362	42272824	24.6916	0.336099	0.353448	0.950915	0.341647	0.795168	No-change	chr13	42272362	42272824	+	0	NA	intron (NM_016248, intron 1 of 12)	CpG	441	NM_016248	11215	Hs.105105	NM_016248	ENSG00000023516	AKAP11	AKAP-11|AKAP220|PPP1R44|PRKA11	A-kinase anchoring protein 11	protein-coding
Peak_11132	chr13	42333861	42334163	12.825	0.330891	0.492653	0.671651	0.501806	0.879631	No-change	chr13	42333861	42334163	+	0	NA	Intergenic	Intergenic	61860	NM_016248	11215	Hs.105105	NM_016248	ENSG00000023516	AKAP11	AKAP-11|AKAP220|PPP1R44|PRKA11	A-kinase anchoring protein 11	protein-coding
Peak_11133	chr13	42364789	42365018	8.15519	-0.580814	0.64496	-0.900544	0.367831	0.812179	No-change	chr13	42364789	42365018	+	0	NA	Intergenic	Intergenic	-59989	NR_135319	105370177		NR_135319	ENSG00000283554	LINC02341	-	long intergenic non-protein coding RNA 2341	ncRNA
Peak_11134	chr13	42398439	42398897	47.2151	-1.10303	0.289151	-3.81473	0.000136331	0.0112109	gained-close	chr13	42398439	42398897	+	0	NA	Intergenic	Intergenic	-26224	NR_135319	105370177		NR_135319	ENSG00000283554	LINC02341	-	long intergenic non-protein coding RNA 2341	ncRNA
Peak_11135	chr13	42526012	42526653	34.4265	0.67671	0.317184	2.13349	0.0328841	0.287491	No-change	chr13	42526012	42526653	+	0	NA	Intergenic	LTR16B2|LTR|ERVL	-36404	NM_033012	8600	Hs.333791	NM_003701	ENSG00000120659	TNFSF11	CD254|ODF|OPGL|OPTB2|RANKL|TNLG6B|TRANCE|hRANKL2|sOdf	TNF superfamily member 11	protein-coding
Peak_11136	chr13	42548793	42549112	23.1084	0.583749	0.377532	1.54622	0.122051	0.538776	No-change	chr13	42548793	42549112	+	0	NA	Intergenic	Intergenic	-13784	NM_033012	8600	Hs.333791	NM_003701	ENSG00000120659	TNFSF11	CD254|ODF|OPGL|OPTB2|RANKL|TNLG6B|TRANCE|hRANKL2|sOdf	TNF superfamily member 11	protein-coding
Peak_11138	chr13	42883805	42884127	25.0686	0.499154	0.374818	1.33172	0.182952	0.641385	No-change	chr13	42883805	42884127	+	0	NA	Intergenic	Intergenic	-11222	NR_126389	104355147	Hs.633967	NR_126388		LINC00428	-	long intergenic non-protein coding RNA 428	ncRNA
Peak_11139	chr13	43054824	43055129	22.2292	-0.758541	0.392359	-1.93328	0.0532013	0.367728	No-change	chr13	43054824	43055129	+	0	NA	intron (NM_013238, intron 1 of 5)	LTR19C|LTR|ERV1	31390	NM_013238	29103	Hs.438830	NM_013238	ENSG00000120675	DNAJC15	DNAJD1|HSD18|MCJ	DnaJ heat shock protein family (Hsp40) member C15	protein-coding
Peak_1114	chr1	32448313	32448724	35.0777	0.26825	0.312616	0.858081	0.390848	0.825477	No-change	chr1	32448313	32448724	+	0	NA	Intergenic	LTR13|LTR|ERVK	-16554	NM_001145720	728116	Hs.647658	NM_001145720	ENSG00000273274	ZBTB8B	ZNF916B	zinc finger and BTB domain containing 8B	protein-coding
Peak_11140	chr13	43055377	43055546	9.24934	-1.09394	0.625401	-1.74918	0.0802592	0.447435	No-change	chr13	43055377	43055546	+	0	NA	intron (NM_013238, intron 1 of 5)	LTR19C|LTR|ERV1	31875	NM_013238	29103	Hs.438830	NM_013238	ENSG00000120675	DNAJC15	DNAJD1|HSD18|MCJ	DnaJ heat shock protein family (Hsp40) member C15	protein-coding
Peak_11141	chr13	43057817	43058095	11.0582	-0.5771	0.574228	-1.005	0.314896	0.776123	No-change	chr13	43057817	43058095	+	0	NA	intron (NM_013238, intron 1 of 5)	L1PB1|LINE|L1	34370	NM_013238	29103	Hs.438830	NM_013238	ENSG00000120675	DNAJC15	DNAJD1|HSD18|MCJ	DnaJ heat shock protein family (Hsp40) member C15	protein-coding
Peak_11142	chr13	43077448	43077747	11.5571	-0.674005	0.535784	-1.25798	0.208399	0.675084	No-change	chr13	43077448	43077747	+	0	NA	intron (NM_013238, intron 3 of 5)	LTR16A|LTR|ERVL	-35568	NR_047013	100874159	Hs.633241	NR_047013		LINC00400	-	long intergenic non-protein coding RNA 400	ncRNA
Peak_11143	chr13	43119236	43119649	54.9361	-0.261231	0.244787	-1.06718	0.285892	0.754364	No-change	chr13	43119236	43119649	+	0	NA	intron (NR_047013, intron 1 of 2)	intron (NR_047013, intron 1 of 2)	6277	NR_047013	100874159	Hs.633241	NR_047013		LINC00400	-	long intergenic non-protein coding RNA 400	ncRNA
Peak_11144	chr13	43127483	43127735	11.2373	-0.508294	0.562239	-0.904054	0.365967	0.811048	No-change	chr13	43127483	43127735	+	0	NA	intron (NR_047013, intron 1 of 2)	(CCCTCT)n|Simple_repeat|Simple_repeat	14444	NR_047013	100874159	Hs.633241	NR_047013		LINC00400	-	long intergenic non-protein coding RNA 400	ncRNA
Peak_11145	chr13	43277242	43277764	31.3437	1.13433	0.327063	3.46825	0.000523868	0.0269386	gained-open	chr13	43277242	43277764	+	0	NA	intron (NM_001347966, intron 13 of 17)	intron (NM_001347966, intron 13 of 17)	164338	NR_047013	100874159	Hs.633241	NR_047013		LINC00400	-	long intergenic non-protein coding RNA 400	ncRNA
Peak_11146	chr13	43303102	43303622	35.0415	-0.0281088	0.315005	-0.089233	0.928897	0.992639	No-change	chr13	43303102	43303622	+	0	NA	intron (NM_001347966, intron 12 of 17)	intron (NM_001347966, intron 12 of 17)	-145490	NR_120399	100874130	Hs.738887	NR_120399		ENOX1-AS2	-	ENOX1 antisense RNA 2	ncRNA
Peak_11147	chr13	43316985	43317302	15.0589	0.522185	0.461015	1.13269	0.257346	0.728644	No-change	chr13	43316985	43317302	+	0	NA	intron (NM_001347966, intron 12 of 17)	intron (NM_001347966, intron 12 of 17)	-131709	NR_120399	100874130	Hs.738887	NR_120399		ENOX1-AS2	-	ENOX1 antisense RNA 2	ncRNA
Peak_11148	chr13	43546305	43546595	23.0603	0.650668	0.389835	1.66908	0.0951006	0.482522	No-change	chr13	43546305	43546595	+	0	NA	intron (NM_001347965, intron 1 of 15)	L2a|LINE|L2	83027	NM_001127615	55068	Hs.128258	NM_017993	ENSG00000120658	ENOX1	CNOX|PIG38|bA64J21.1|cCNOX	ecto-NOX disulfide-thiol exchanger 1	protein-coding
Peak_11149	chr13	43663136	43663392	10.7362	0.0587775	0.547517	0.107353	0.914509	0.990143	No-change	chr13	43663136	43663392	+	0	NA	intron (NM_001347964, intron 2 of 17)	intron (NM_001347964, intron 2 of 17)	-33787	NM_001127615	55068	Hs.128258	NM_017993	ENSG00000120658	ENOX1	CNOX|PIG38|bA64J21.1|cCNOX	ecto-NOX disulfide-thiol exchanger 1	protein-coding
Peak_1115	chr1	32449083	32449396	16.1392	-0.372792	0.451467	-0.825735	0.408955	0.836511	No-change	chr1	32449083	32449396	+	0	NA	Intergenic	HERVIP10FH-int|LTR|ERV1	-15833	NM_001145720	728116	Hs.647658	NM_001145720	ENSG00000273274	ZBTB8B	ZNF916B	zinc finger and BTB domain containing 8B	protein-coding
Peak_11150	chr13	43730698	43730991	16.1958	-0.00964338	0.489561	-0.019698	0.984284	0.998175	No-change	chr13	43730698	43730991	+	0	NA	intron (NM_001347969, intron 1 of 16)	L2c|LINE|L2	56128	NM_001347966	55068	Hs.128258	NM_017993	ENSG00000120658	ENOX1	CNOX|PIG38|bA64J21.1|cCNOX	ecto-NOX disulfide-thiol exchanger 1	protein-coding
Peak_11151	chr13	43732808	43732985	9.18875	0.345755	0.579406	0.59674	0.550681	0.901813	No-change	chr13	43732808	43732985	+	0	NA	intron (NM_001347969, intron 1 of 16)	intron (NM_001347969, intron 1 of 16)	54076	NM_001347966	55068	Hs.128258	NM_017993	ENSG00000120658	ENOX1	CNOX|PIG38|bA64J21.1|cCNOX	ecto-NOX disulfide-thiol exchanger 1	protein-coding
Peak_11152	chr13	43786674	43786987	21.6956	-0.0332061	0.419481	-0.07916	0.936905	0.993652	No-change	chr13	43786674	43786987	+	0	NA	non-coding (NR_145132, exon 1 of 2)	non-coding (NR_145132, exon 1 of 2)	142	NM_001347966	55068	Hs.128258	NM_017993	ENSG00000120658	ENOX1	CNOX|PIG38|bA64J21.1|cCNOX	ecto-NOX disulfide-thiol exchanger 1	protein-coding
Peak_11153	chr13	43787980	43788465	38.4977	-0.510427	0.297467	-1.71591	0.0861783	0.46165	No-change	chr13	43787980	43788465	+	0	NA	Intergenic	Intergenic	-1250	NM_001347965	55068	Hs.128258	NM_017993	ENSG00000120658	ENOX1	CNOX|PIG38|bA64J21.1|cCNOX	ecto-NOX disulfide-thiol exchanger 1	protein-coding
Peak_11154	chr13	43878966	43879660	36.9321	0.0270845	0.298666	0.090685	0.927743	0.992366	No-change	chr13	43878966	43879660	+	0	NA	promoter-TSS (NM_001350641)	promoter-TSS (NM_001350641)	48	NM_001350618	160857	Hs.170849	NM_144974	ENSG00000151773	CCDC122	-	coiled-coil domain containing 122	protein-coding
Peak_11155	chr13	44120868	44121203	8.42092	-0.945977	0.672082	-1.40753	0.15927	0.606452	No-change	chr13	44120868	44121203	+	0	NA	intron (NR_104065, intron 1 of 4)	intron (NR_104065, intron 1 of 4)	10486	NR_104065	101929212	Hs.534877	NR_104064	ENSG00000227258	SMIM2-AS1	C13orf44-AS1|C3orf81-AS1	SMIM2 antisense RNA 1	ncRNA
Peak_11156	chr13	44141648	44142210	62.5638	0.0903915	0.241786	0.373849	0.708517	0.948595	No-change	chr13	44141648	44142210	+	0	NA	promoter-TSS (NR_104064)	promoter-TSS (NR_104064)	-399	NR_104064	101929212	Hs.534877	NR_104064	ENSG00000227258	SMIM2-AS1	C13orf44-AS1|C3orf81-AS1	SMIM2 antisense RNA 1	ncRNA
Peak_11157	chr13	44153759	44154024	11.562	-0.393524	0.531106	-0.740953	0.458722	0.859013	No-change	chr13	44153759	44154024	+	0	NA	non-coding (NR_104065, exon 5 of 5)	non-coding (NR_104065, exon 5 of 5)	4331	NR_046843	100874377	Hs.652552	NR_046843	ENSG00000235285	SMIM2-IT1	C13orf44-IT1	SMIM2 intronic transcript 1	ncRNA
Peak_11158	chr13	44172528	44172796	13.2796	-0.177693	0.506336	-0.350939	0.725634	0.95377	No-change	chr13	44172528	44172796	+	0	NA	Intergenic	L1M1|LINE|L1	-11405	NM_024058	79024	Hs.730073	NM_024058	ENSG00000139656	SMIM2	C13orf44	small integral membrane protein 2	protein-coding
Peak_11159	chr13	44191538	44191834	10.3637	-0.112766	0.571721	-0.19724	0.84364	0.979729	No-change	chr13	44191538	44191834	+	0	NA	Intergenic	Intergenic	4514	NR_107046	102465876		NR_107046	ENSG00000276319	MIR8079	hsa-mir-8079	microRNA 8079	ncRNA
Peak_1116	chr1	32464673	32465188	52.8723	-0.12838	0.256353	-0.500793	0.616517	0.921856	No-change	chr1	32464673	32465188	+	0	NA	promoter-TSS (NM_001145720)	promoter-TSS (NM_001145720)	-142	NM_001145720	728116	Hs.647658	NM_001145720	ENSG00000273274	ZBTB8B	ZNF916B	zinc finger and BTB domain containing 8B	protein-coding
Peak_11160	chr13	44243254	44243619	15.0094	-0.446404	0.470044	-0.949707	0.342261	0.795477	No-change	chr13	44243254	44243619	+	0	NA	Intergenic	Intergenic	-47236	NR_107046	102465876		NR_107046	ENSG00000276319	MIR8079	hsa-mir-8079	microRNA 8079	ncRNA
Peak_11161	chr13	44249516	44249952	27.7413	0.605195	0.343362	1.76256	0.0779753	0.441057	No-change	chr13	44249516	44249952	+	0	NA	Intergenic	Intergenic	-53534	NR_107046	102465876		NR_107046	ENSG00000276319	MIR8079	hsa-mir-8079	microRNA 8079	ncRNA
Peak_11162	chr13	44271495	44271786	8.00974	-0.714917	0.643602	-1.11081	0.266652	0.737179	No-change	chr13	44271495	44271786	+	0	NA	Intergenic	Intergenic	-75440	NR_107046	102465876		NR_107046	ENSG00000276319	MIR8079	hsa-mir-8079	microRNA 8079	ncRNA
Peak_11163	chr13	44306737	44307063	21.3245	0.112629	0.385177	0.292409	0.769974	0.966393	No-change	chr13	44306737	44307063	+	0	NA	Intergenic	Intergenic	-66750	NM_001346980	387923	Hs.377972	NM_001010897	ENSG00000151778	SERP2	C13orf21|bA269C23.1	stress associated endoplasmic reticulum protein family member 2	protein-coding
Peak_11164	chr13	44352771	44352991	6.8488	-0.118127	0.707847	-0.166883	0.867462	0.984273	No-change	chr13	44352771	44352991	+	0	NA	Intergenic	Intergenic	-20769	NM_001346980	387923	Hs.377972	NM_001010897	ENSG00000151778	SERP2	C13orf21|bA269C23.1	stress associated endoplasmic reticulum protein family member 2	protein-coding
Peak_11165	chr13	44373217	44373473	10.4965	0.911623	0.552783	1.64915	0.0991167	0.491312	No-change	chr13	44373217	44373473	+	0	NA	promoter-TSS (NM_001346980)	promoter-TSS (NM_001346980)	-305	NM_001346980	387923	Hs.377972	NM_001010897	ENSG00000151778	SERP2	C13orf21|bA269C23.1	stress associated endoplasmic reticulum protein family member 2	protein-coding
Peak_11166	chr13	44396771	44397337	47.4771	-0.188354	0.265361	-0.709801	0.477827	0.867851	No-change	chr13	44396771	44397337	+	0	NA	intron (NR_144535, intron 3 of 3)	intron (NR_144535, intron 3 of 3)	8930	NR_104174	400128	Hs.438480	NR_104174	ENSG00000237361	TUSC8	LINC01071|XLOC_010588	tumor suppressor candidate 8	ncRNA
Peak_11167	chr13	44404224	44404427	12.5398	1.11288	0.50027	2.22456	0.0261106	0.2556	gained-open	chr13	44404224	44404427	+	0	NA	intron (NR_104174, intron 1 of 1)	intron (NR_104174, intron 1 of 1)	1659	NR_104174	400128	Hs.438480	NR_104174	ENSG00000237361	TUSC8	LINC01071|XLOC_010588	tumor suppressor candidate 8	ncRNA
Peak_11168	chr13	44436704	44437352	87.5918	-0.00894587	0.207135	-0.0431885	0.965551	0.996122	No-change	chr13	44436704	44437352	+	0	NA	promoter-TSS (NM_006022)	promoter-TSS (NM_006022)	-170	NM_006022	8848	Hs.436383	NM_006022	ENSG00000102804	TSC22D1	Ptg-2|TGFB1I4|TSC22	TSC22 domain family member 1	protein-coding
Peak_11169	chr13	44506748	44507149	32.8401	0.037842	0.329544	0.114831	0.908579	0.989375	No-change	chr13	44506748	44507149	+	0	NA	intron (NM_183422, intron 1 of 2)	intron (NM_183422, intron 1 of 2)	-32647	NM_001243798	8848	Hs.436383	NM_006022	ENSG00000102804	TSC22D1	Ptg-2|TGFB1I4|TSC22	TSC22 domain family member 1	protein-coding
Peak_1117	chr1	32500868	32501185	17.1301	0.0989916	0.430809	0.229781	0.818262	0.975554	No-change	chr1	32500868	32501185	+	0	NA	Intergenic	L1MC4|LINE|L1	35954	NM_001145720	728116	Hs.647658	NM_001145720	ENSG00000273274	ZBTB8B	ZNF916B	zinc finger and BTB domain containing 8B	protein-coding
Peak_11170	chr13	44576964	44577222	15.4819	-0.206721	0.506701	-0.407974	0.683293	0.942497	No-change	chr13	44576964	44577222	+	0	NA	promoter-TSS (NM_001243799)	promoter-TSS (NM_001243799)	-528	NM_001243799	8848	Hs.436383	NM_006022	ENSG00000102804	TSC22D1	Ptg-2|TGFB1I4|TSC22	TSC22 domain family member 1	protein-coding
Peak_11171	chr13	44591690	44592111	14.9259	-0.0149879	0.47367	-0.031642	0.974758	0.997152	No-change	chr13	44591690	44592111	+	0	NA	Intergenic	MER52A|LTR|ERV1	-15335	NM_001243799	8848	Hs.436383	NM_006022	ENSG00000102804	TSC22D1	Ptg-2|TGFB1I4|TSC22	TSC22 domain family member 1	protein-coding
Peak_11172	chr13	44758672	44759107	20.8361	-0.168187	0.391818	-0.429247	0.667743	0.937612	No-change	chr13	44758672	44759107	+	0	NA	Intergenic	Intergenic	50741	NR_038433	144817	Hs.585616	NR_038433	ENSG00000235097	LINC00330	NCRNA00330	long intergenic non-protein coding RNA 330	ncRNA
Peak_11173	chr13	44759605	44760020	23.496	0.364342	0.3678	0.990599	0.321881	0.78099	No-change	chr13	44759605	44760020	+	0	NA	Intergenic	Intergenic	49818	NR_038433	144817	Hs.585616	NR_038433	ENSG00000235097	LINC00330	NCRNA00330	long intergenic non-protein coding RNA 330	ncRNA
Peak_11174	chr13	44867820	44868084	13.2875	1.07045	0.491385	2.17842	0.0293745	0.270309	gained-open	chr13	44867820	44868084	+	0	NA	Intergenic	LTR81B|LTR|Gypsy	-58322	NR_038433	144817	Hs.585616	NR_038433	ENSG00000235097	LINC00330	NCRNA00330	long intergenic non-protein coding RNA 330	ncRNA
Peak_11175	chr13	44893841	44894298	22.7229	0.402377	0.381335	1.05518	0.291343	0.757981	No-change	chr13	44893841	44894298	+	0	NA	Intergenic	Intergenic	-84439	NR_038433	144817	Hs.585616	NR_038433	ENSG00000235097	LINC00330	NCRNA00330	long intergenic non-protein coding RNA 330	ncRNA
Peak_11176	chr13	44905122	44905438	12.1913	1.31275	0.523668	2.50683	0.0121821	0.168162	gained-open	chr13	44905122	44905438	+	0	NA	Intergenic	Intergenic	84191	NM_012345	26747	Hs.525006	NM_012345	ENSG00000083635	NUFIP1	NUFIP|bA540M5.1	nuclear FMR1 interacting protein 1	protein-coding
Peak_11177	chr13	44917739	44918794	100.982	0.155192	0.196656	0.789155	0.430021	0.845766	No-change	chr13	44917739	44918794	+	0	NA	Intergenic	Intergenic	71205	NM_012345	26747	Hs.525006	NM_012345	ENSG00000083635	NUFIP1	NUFIP|bA540M5.1	nuclear FMR1 interacting protein 1	protein-coding
Peak_11178	chr13	44931214	44931650	27.5855	-0.166441	0.349866	-0.475728	0.634268	0.927028	No-change	chr13	44931214	44931650	+	0	NA	Intergenic	LTR40b|LTR|ERVL	58039	NM_012345	26747	Hs.525006	NM_012345	ENSG00000083635	NUFIP1	NUFIP|bA540M5.1	nuclear FMR1 interacting protein 1	protein-coding
Peak_11179	chr13	44932735	44933118	16.5337	0.268553	0.446533	0.60142	0.547561	0.900896	No-change	chr13	44932735	44933118	+	0	NA	Intergenic	L2a|LINE|L2	56545	NM_012345	26747	Hs.525006	NM_012345	ENSG00000083635	NUFIP1	NUFIP|bA540M5.1	nuclear FMR1 interacting protein 1	protein-coding
Peak_1118	chr1	32551229	32551450	6.96244	2.10463	0.750705	2.80354	0.00505454	0.103129	gained-open	chr1	32551229	32551450	+	0	NA	intron (NM_001040441, intron 1 of 4)	AluJb|SINE|Alu	11912	NM_001040441	653121	Hs.546479	NM_144621	ENSG00000160062	ZBTB8A	BOZF1|ZBTB8|ZNF916A	zinc finger and BTB domain containing 8A	protein-coding
Peak_11180	chr13	44989316	44989929	33.9332	-0.170648	0.305938	-0.557786	0.576991	0.909806	No-change	chr13	44989316	44989929	+	0	NA	promoter-TSS (NM_018559)	promoter-TSS (NM_018559)	84	NM_001316952	55425	Hs.731811	NM_018559	ENSG00000133114	GPALPP1	AD029|KIAA1704|LSR7|bA245H20.2	GPALPP motifs containing 1	protein-coding
Peak_11181	chr13	45120412	45120845	19.1489	0.423838	0.398826	1.06271	0.287912	0.756187	No-change	chr13	45120412	45120845	+	0	NA	5' UTR (NM_004128, exon 1 of 8)	5' UTR (NM_004128, exon 1 of 8)	118	NM_004128	2963	Hs.654582	NM_004128	ENSG00000188342	GTF2F2	BTF4|RAP30|TF2F2|TFIIF	general transcription factor IIF subunit 2	protein-coding
[truncated: 41,169 more rows]

## Sheet: gained_close_sig
name	Chr.x	Start.x	End.x	baseMean	log2FoldChange	lfcSE	stat	pvalue	padj	regulation	Chr.y	Start.y	End.y	Strand	Peak.Score	Focus.Ratio.Region.Size	Annotation	Detailed.Annotation	Distance.to.TSS	Nearest.PromoterID	Entrez.ID	Nearest.Unigene	Nearest.Refseq	Nearest.Ensembl	Gene.Name	Gene.Alias	Gene.Description	Gene.Type
[truncated: 319 more rows]

[truncated: 3 more sheets: HOX genes, Enrichment-Accessibility Loss, Accessibility gain padj 0.05]
